# Supplementary material for: Stress-Dependent Coordination of Transcriptome and Translatome in Yeast
Source: PLoS Biol. 2009 May 5;7(5):e1000105. doi: 10.1371/journal.pbio.1000105 (PMC2675909; doi:10.1371/journal.pbio.1000105)
Supplement: Dataset S1 — Cy5/Cy3 fluorescence ratios from microarray hybridizations analyzing Rpl16a/b-associated RNAs or RNAs present in corresponding sucrose gradient fractions versus total RNA (for a histogram of the data, see Figure S2). Columns indicate the following (from left to right): YORF; ID, array identification number; type of oligo; gene name; GO annotations; log2 ratios of independent Rpl16a affinity isolations; average log2 ratio of Rpl16a affinity isolations; average percentile ranks; log2 ratios of independent Rpl16b affinity isolations; average log2 ratio of Rpl16b affinity isolations; average percentile ranks; log2 ratios of four independent sucrose gradient isolations; average log2 ratio of sucrose gradient isolations; and average percentile ranks. A key to the type of oligos, and the Pearson correlation of profiles are given in separate worksheets. (2.03 MB XLS) [file pbio.1000105.sd001.xls]

## Sheet: Raw data
YORF	ID	Type	Name	Process	Function	Compartment	Rpl16a-ZZ in SC (1)	Rpl16a-ZZ in SC (2)	Average 16a-ZZ	Percentile rank 16a-ZZ	Rpl16b-ZZ in SC (1)	Rpl16b-ZZ in SC (2)	Average 16b-ZZ	Percentile rank 16b-ZZ	Gradient (1)	Gradient (2)	Gradient (3)	Gradient (4)	Average Gradient	Percentile rank Gradient
NME1_NCR	NME1	NCR	NME1					3.55	3.55	1		2.06	2.06	0.998	0.11				0.11	0.648
RPR1_NCR	RPR1	NCR	RPR1				1.75	3.21	2.48	0.999	0.32	1.73	1.025	0.984
YGL035C_ORF	YGL035C	ORF	MIG1	negative regulation of transcription from RNA polymerase II promoter by glucose	specific transcriptional repressor activity*	cytoplasm*	2.13	2.58	2.355	0.999	1.55	3.09	2.32	0.999	2.96	1.63	-0.03	-0.25	1.0775	0.989
YML013W_ORF	YML013W	ORF	SEL1	ER-associated protein catabolic process*	protein binding, bridging	endoplasmic reticulum*	2.41	2.52	2.465	0.999	1.54	3.16	2.35	0.999	3.41	1.76	0.16	0.19	1.38	0.994
ITS2-1_RRNA	ITS2-1	RRNA	ITS2-1				1.51	3.98	2.745	0.999	0.31	0.7	0.505	0.882	2.42	1.5	2.14	2.11	2.0425	0.998
RDN25-1_RRNA	RDN25-1	RRNA	RDN25-1				2.96		2.96	0.999	1.25	1.15	1.2	0.992	2.33	1.75	1.17	0.76	1.5025	0.995
25S_ITS2_JXN_RRNA							1.77	2.81	2.29	0.999	0.38	1.22	0.8	0.959	3.06	1.56	3.73	3.24	2.8975	1
YGL088W_ORF	YGL088W	ORF	YGL088W_ORF					2.06	2.06	0.998	-0.63	-0.22	-0.425	0.164	-0.8	-0.56	-0.9	-0.78	-0.76	0.018
YDR098C-A_ORF	YDR098C-A	ORF	YDR098C-A_ORF				2.5	1.8	2.15	0.998	1.17	0.3	0.735	0.948	0.29	0.3	-1.05	-0.49	-0.2375	0.236
YJL063C_ORF	YJL063C	ORF	MRPL8	translation*	structural constituent of ribosome	mitochondrion*	2.13	2.42	2.275	0.998	1.06	3.09	2.075	0.998	3.42	1.74	0.08	0.04	1.32	0.994
ETS1-1_RRNA	ETS1-1	RRNA	ETS1-1					2.11	2.11	0.998	-0.7	-0.07	-0.385	0.185	1.54	1.06	-0.01	1.88	1.1175	0.99
5.8S_ITS1_JXN_RRNA							1.92	2.32	2.12	0.998	0.17	0.64	0.405	0.835	2.19	1.35	1.85	1.96	1.8375	0.998
ITS2_5.8S_JXN_RRNA							1.67	2.8	2.235	0.998	0.01	0.47	0.24	0.727	2.39	1.45	1.89	1.98	1.9275	0.998
YMRCTAU1_LTR	YMRCTAU1	LTR	YMRCTAU1_LTR				1.59	2.51	2.05	0.997	2.18	2.46	2.32	0.999
YLR154W-C_ONO_ORF	YLR154W-C	ONO	TAR1	biological_process	molecular_function	mitochondrion	2.31	1.64	1.975	0.997	0.63	2.03	1.33	0.994	0.89	0.56	0.69	-0.26	0.47	0.896
YLR032W_ORF	YLR032W	ORF	RAD5	telomere maintenance*	ATPase activity*	nuclear chromatin	2.71	1.27	1.99	0.997	1.37	2.2	1.785	0.997	1.9	1.26	1.08	0.54	1.195	0.992
SNR7-L_SNRNA	SNR7-L	SNRNA	SNR7-L					1.94	1.94	0.997	-0.34		-0.34	0.211
							1.35	2.47	1.91	0.997	1.58	3.02	2.3	0.999	3.13	1.73	-0.3	-0.25	1.0775	0.989
ETS2_25S_JXN_RRNA								1.93	1.93	0.997	0.54	1.3	0.92	0.975	1.51	0.41	0.97	0.28	0.7925	0.969
YHR086W-A_ONO_ORF	YHR086W-A	ONO	YHR086W-A_ONO_ORF	biological_process	molecular_function	cellular_component	1.89		1.89	0.996
YMR051C_ORF	YMR051C	ORF	YMR051C_ORF				1.98	1.67	1.825	0.996	1.18	0.29	0.735	0.948	0.37	0.57	-0.9	-0.44	-0.1	0.393
YAL005C_ORF	YAL005C	ORF	SSA1	translation*	ATPase activity*	cytoplasm*	1.94	1.79	1.865	0.996	1.5	1.5	1.5	0.996	0.23	0.31	0.35	0.14	0.2575	0.781
YDL219W_ORF	YDL219W	ORF	DTD1	translation*	D-tyrosyl-tRNA(Tyr) deacylase activity	cytoplasm	1.71	2.08	1.895	0.996	1.1	1.8	1.45	0.996	0.03	0.01	0.46	0.4	0.225	0.755
YLR162W_ORF	YLR162W	ORF	YLR162W_ORF	biological_process	molecular_function	cellular_component	1.78	2.02	1.9	0.996	0.68	1.34	1.01	0.982	1.2	0.67	2.27		1.38	0.994
SNR128_SNORNA	SNR128	SNORNA	SNR128				1.39	2.34	1.865	0.996	0.12	0.35	0.235	0.724	2.73	1.28	-1.08	-0.7	0.5575	0.921
YGR192C_OCH_DS100_ORF	YGR192C	OCH	TDH3	glycolysis*	glyceraldehyde-3-phosphate dehydrogenase (phosphorylating) activity	cytoplasm*	2.21	1.43	1.82	0.995	0.81	0.82	0.815	0.962	0.87	0.44	1.45	1.63	1.0975	0.99
YLR227W-A_ORF	YLR227W-A	ORF	YLR227W-A_ORF				1.52	2.06	1.79	0.995	0.91	0.73	0.82	0.962	1.03	0.79	-0.81	-0.06	0.2375	0.765
YGL170C_ORF	YGL170C	ORF	SPO74	sporulation (sensu Fungi)	structural molecule activity	spindle pole body	1.47	2.12	1.795	0.995	1.43	2.35	1.89	0.998	3.07	1.71			2.39	0.999
YOL084W_ORF	YOL084W	ORF	PHM7	biological_process	molecular_function	vacuole, cell cycle-correlated morphology		1.8	1.8	0.995	-0.08	0.09	0.005	0.515			-0.19	-0.88	-0.535	0.054
SNR7-S_SNRNA	SNR7-S	SNRNA	SNR7-S					1.82	1.82	0.995	-0.43		-0.43	0.16
YLR154W-B_ONO_ORF	YLR154W-B	ONO	YLR154W-B_ONO_ORF				1.59	1.98	1.785	0.994	0.78	2.38	1.58	0.997	1.72	0.81	1.59	0.07	1.0475	0.989
YDR210C-C_ORF	YDR210C-C	ORF	YDR210C-C_ORF				1.91	1.58	1.745	0.994	1.12	0.56	0.84	0.965	0.33	0.38	-0.73	-0.2	-0.055	0.45
YJR026W_ORF	YJR026W	ORF	YJR026W_ORF				1.59	1.97	1.78	0.994	0.98	0.81	0.895	0.972	1.01	0.73	-0.95	-0.17	0.155	0.689
IGR_CHR14:(COMPLEMENT(60022..60190))_11							2.26	1.22	1.74	0.994	1.04		1.04	0.984	1.86	1.16	0.83	-0.17	0.92	0.983
18S_ETS_JXN_RRNA							1.16	2.34	1.75	0.994	-0.94	-0.29	-0.615	0.083	1.41	0.87	2.83	2.03	1.785	0.997
IGR_CHR06:(27950..28130)_20							2.21	1.36	1.785	0.994	1.6		1.6	0.997	1.79				1.79	0.997
YORCDELTA25_LTR	YORCDELTA25	LTR	YORCDELTA25_LTR				1.91	1.5	1.705	0.993	1.11	0.68	0.895	0.972	0.33	0.4	0.18	0.35	0.315	0.82
YBR056W-A_ONO_ORF	YBR056W-A	ONO	YBR056W-A_ONO_ORF				1.71		1.71	0.993	-0.51		-0.51	0.12	0.21	-0.23	0.19	-0.67	-0.125	0.362
YLR154W-F_ONO_ORF	YLR154W-F	ONO	YLR154W-F_ONO_ORF				1.58	1.87	1.725	0.993	0.93	1.28	1.105	0.989	0.66	0.71	1.69	0.06	0.78	0.967
YLR154W-A_ORF	YLR154W-A	ORF	YLR154W-A_ORF				1.14	2.27	1.705	0.993	0.77	3.18	1.975	0.998	2.2	1.33			1.765	0.997
YPL185W_ORF	YPL185W	ORF	YPL185W_ORF				1.71		1.71	0.993	0.65	1.6	1.125	0.99	1.18	0.34			0.76	0.964
Q0297_ORF	Q0297	ORF	Q0297_ORF				0.59	2.86	1.725	0.993	0.59	-0.01	0.29	0.766	-2.08		-2.75	-2.67	-2.5	0
ITS1-1_RRNA	ITS1-1	RRNA	ITS1-1				1.17	2.27	1.72	0.993	-0.7	-0.2	-0.45	0.149	1.95	1.46	0.31	1.31	1.2575	0.993
RPM1_NCR	RPM1	NCR	RPM1				0.58	2.78	1.68	0.992	0.91	-0.02	0.445	0.855
YLR162W-A_ONO_ORF	YLR162W-A	ONO	YLR162W-A_ONO_ORF	biological_process	molecular_function	cellular_component	1.95	1.45	1.7	0.992	0.73	1.81	1.27	0.993	1.08	0.66	0.34	0.03	0.5275	0.915
YJL195C_ORF	YJL195C	ORF	YJL195C_ORF					1.69	1.69	0.992	1.23		1.23	0.993
YGR038C-B_ORF	YGR038C-B	ORF	YGR038C-B_ORF				1.52	1.87	1.695	0.992	1.12	0.76	0.94	0.977	0.95	0.75	-0.6	-0.18	0.23	0.759
YER137C-A_ORF	YER137C-A	ORF	YER137C-A_ORF				1.77	1.63	1.7	0.992	0.92	0.38	0.65	0.929	0.22	0.34	-0.91	-0.45	-0.2	0.275
YLR087C_TIL_4201_4500_192_ORF	YLR087C	TIL	CSF1	fermentation	molecular_function	mitochondrion		1.68	1.68	0.992	0.5	0.4	0.45	0.858	-0.41	-0.16	0.05	0.24	-0.07	0.43
YPL240C_OCH__ORF	YPL240C	OCH	HSP82	response to stress*	unfolded protein binding*	cytoplasm	1.68	1.66	1.67	0.991	1.57	1.36	1.465	0.996	0.24	0.45	0.1	-0.18	0.1525	0.686
YOR142W-B_ORF	YOR142W-B	ORF	YOR142W-B_ORF				1.93	1.34	1.635	0.991	1.27	0.42	0.845	0.966	0.29	0.64	-0.63	-0.14	0.04	0.565
YFL002W-A_ORF	YFL002W-A	ORF	YFL002W-A_ORF				1.56	1.71	1.635	0.991	1.17	0.78	0.975	0.98	0.89	0.8	-0.61	-0.12	0.24	0.766
YBL107W-A_ORF	YBL107W-A	ORF	YBL107W-A_ORF				1.98	1.3	1.64	0.991	1.01	0.66	0.835	0.965	0.49	0.38	0.49	0.96	0.58	0.928
YDR261C-C_ORF	YDR261C-C	ORF	YDR261C-C_ORF				1.8	1.5	1.65	0.991	0.99	0.83	0.91	0.973	0.51	0.6	-1.09	-0.24	-0.055	0.449
YPL257W-A_ORF	YPL257W-A	ORF	YPL257W-A_ORF				1.52	1.79	1.655	0.991	0.88	0.77	0.825	0.963	0.75	0.69	-0.77	-0.04	0.1575	0.692
YGR161C-D_ORF	YGR161C-D	ORF	YGR161C-D_ORF				1.99	1.35	1.67	0.991	1.26	0.45	0.855	0.967	0.27	0.65	-0.6	-0.04	0.07	0.601
YGL251C_JXN_EI_1_ORF	YGL251C	JXN	HFM1	meiosis*	DNA helicase activity	nucleus	1.24	1.98	1.61	0.99		2.96	2.96	0.999	2.98	1.56			2.27	0.999
YDR271C_ORF	YDR271C	ORF	YDR271C_ORF				1.92	1.25	1.585	0.99	1.13	0.22	0.675	0.935	0.15	0.32	-0.2	-0.58	-0.0775	0.422
YMR045C_ORF	YMR045C	ORF	YMR045C_ORF				1.77	1.42	1.595	0.99	1.18	0.46	0.82	0.962	0.31	0.54	-0.53	-0.18	0.035	0.56
YDR034C-D_ORF	YDR034C-D	ORF	YDR034C-D_ORF				1.28	1.94	1.61	0.99	1.09	0.71	0.9	0.973	0.64	0.55	-0.59	-0.22	0.095	0.631
YAR009C_ORF	YAR009C	ORF	YAR009C_ORF				2.12	1.13	1.625	0.99	1.25	0.68	0.965	0.979	0.18	0.35	-0.76	0.22	-0.0025	0.514
YGR161W-B_ORF	YGR161W-B	ORF	YGR161W-B_ORF				1.83	1.3	1.565	0.989	1.52	1.05	1.285	0.993	0.52	0.38	-0.28	-0.03	0.1475	0.681
YER159C-A_ORF	YER159C-A	ORF	YER159C-A_ORF				1.43	1.7	1.565	0.989	1	0.38	0.69	0.938	0.25	0.36	-0.93	-0.61	-0.2325	0.24
YPR158W-A_ORF	YPR158W-A	ORF	YPR158W-A_ORF				1.38	1.75	1.565	0.989	0.94	0.62	0.78	0.957	0.68	0.58	-0.91	0.59	0.235	0.763
YPR002C-A_ORF	YPR002C-A	ORF	YPR002C-A_ORF				1.7	1.45	1.575	0.989	1.17	0.37	0.77	0.956	0.58	0.43	0.17	0.39	0.3925	0.863
YDR365W-A_ORF	YDR365W-A	ORF	YDR365W-A_ORF				1.54	1.62	1.58	0.989	0.98	0.9	0.94	0.977	0.69	0.55	-0.94	-0.19	0.0275	0.551
SNR6_SNRNA	SNR6	SNRNA	SNR6					1.58	1.58	0.989
IGR_CHR07:(924134..925134)_253								1.55	1.55	0.989	0.67		0.67	0.934			-0.14	-1.42	-0.78	0.016
YLR156C-A_OCH__ORF	YLR156C-A	OCH	YLR156C-A_OCH__ORF	biological_process	molecular_function	cellular_component	1.58	1.48	1.53	0.988	0.06	1.83	0.945	0.978	0.1	0.02	0.29	0.25	0.165	0.699
YGL245W_ORF	YGL245W	ORF	GUS1	glutamyl-tRNA aminoacylation	glutamate-tRNA ligase activity	cytoplasm*	1.31	1.74	1.525	0.988	0.33	0.73	0.53	0.892	-0.24	-0.07	0.34	0.24	0.0675	0.598
YGR161C-C_ORF	YGR161C-C	ORF	YGR161C-C_ORF				1.53	1.54	1.535	0.988	1.01	0.86	0.935	0.977	0.53	0.51	-1.11	-0.17	-0.06	0.442
YLR157C-A_ORF	YLR157C-A	ORF	YLR157C-A_ORF				1.47	1.61	1.54	0.988	1.09	0.7	0.895	0.972	0.86	0.43	-0.79	0.48	0.245	0.77
IGR_CHR07:(133049..134049)_27								1.53	1.53	0.988	1.33	0.28	0.805	0.96	-1.22	-1.82	-0.96	-0.18	-1.045	0.007
ITS1_18S_JXN_RRNA							0.93	2.16	1.545	0.988	-0.74	0.01	-0.365	0.197	1.57	1.06	0.16	1.18	0.9925	0.986
YLR154C-G_ONO_ORF	YLR154C-G	ONO	YLR154C-G_ONO_ORF	biological_process	molecular_function	cellular_component		1.51	1.51	0.987	0.66	1.46	1.06	0.986	1.67	0.25	1.31	1.49	1.18	0.992
YLR035C-A_ORF	YLR035C-A	ORF	YLR035C-A_ORF				1.56	1.46	1.51	0.987	0.83	0.64	0.735	0.948	0.39	0.39	-0.64	-0.02	0.03	0.553
YDR316W-A_ORF	YDR316W-A	ORF	YDR316W-A_ORF				1.14	1.88	1.51	0.987	0.78	0.71	0.745	0.952	0.52	0.58	-0.94	-0.89	-0.1825	0.296
YDR261W-B_ORF	YDR261W-B	ORF	YDR261W-B_ORF				1.07	1.96	1.515	0.987	1	0.42	0.71	0.943	0.51	0.42	-0.43	-0.3	0.05	0.577
YARCTY1-1_RET	YARCTY1-1	RET	YARCTY1-1_RET				1.48	1.55	1.515	0.987	1.3	0.53	0.915	0.974	0.4	0.34	-0.3	0.45	0.2225	0.753
SNR17A_SNORNA	SNR17A	SNORNA	SNR17A				1.53	1.49	1.51	0.987								0.1	0.1	0.636
YDR457W_TIL_8101_8400_159_ORF	YDR457W	TIL	TOM1	regulation of cell size*	ubiquitin-protein ligase activity	nucleus*		1.51	1.51	0.987	1.37	0.07	0.72	0.945		-0.08	-0.24	-0.34	-0.22	0.251
YORWDELTA17_LTR	YORWDELTA17	LTR	YORWDELTA17_LTR				1.73	1.23	1.48	0.986	1.2	0.88	1.04	0.984	0.59	0.3	0	0.41	0.325	0.826
YGR161W-C_ONO_ORF	YGR161W-C	ONO	YGR161W-C_ONO_ORF	biological_process	molecular_function	cellular_component	1.26	1.72	1.49	0.986	0.63	2.08	1.355	0.994	0.48		-0.21	0.17	0.146667	0.681
YDR509W_ORF	YDR509W	ORF	YDR509W_ORF				1.86	1.06	1.46	0.986	0.69	0.54	0.615	0.918	0.28	0.83			0.555	0.92
YOR142W-A_ORF	YOR142W-A	ORF	YOR142W-A_ORF				1.6	1.37	1.485	0.986	1.01	1.14	1.075	0.987	0.56	0.59	-1.05	-0.23	-0.0325	0.478
YDR293C_ORF	YDR293C	ORF	SSD1	response to drug*	RNA binding	cytoplasm	0.07	2.91	1.49	0.986	0.37	0.31	0.34	0.796	-0.19	-0.17	-0.25	-0.8	-0.3525	0.142
YMR050C_ORF	YMR050C	ORF	YMR050C_ORF				1.65	1.36	1.505	0.986	1.06	0.53	0.795	0.958	0.59	0.37	-0.53	0.11	0.135	0.671
YELCDELTA4_LTR	YELCDELTA4	LTR	YELCDELTA4_LTR				1.71	1.18	1.445	0.985	1.23	0.81	1.02	0.983	0.93	0.3	0.1	0.78	0.5275	0.915
YLRWDELTA13_LTR	YLRWDELTA13	LTR	YLRWDELTA13_LTR				1.57	1.33	1.45	0.985	0.84	0.64	0.74	0.951	0.8	0.56	0.47	0.44	0.5675	0.925
YER138W-A_ORF	YER138W-A	ORF	YER138W-A_ORF	biological_process	molecular_function	cellular_component	1.55	1.32	1.435	0.985	1	0.68	0.84	0.965	0.64	0.23	0.59	0.71	0.5425	0.918
YDR210C-D_ORF	YDR210C-D	ORF	YDR210C-D_ORF				1.54	1.34	1.44	0.985	1.18	0.86	1.02	0.983	0.54	0.65	-0.44	0.27	0.255	0.779
YLR322W_ORF	YLR322W	ORF	VPS65					1.45	1.45	0.985	1.11	0.97	1.04	0.984		0.27	0.49	0.04	0.266667	0.787
YDR457W_TIL_8401_8700_57_ORF	YDR457W	TIL	TOM1	regulation of cell size*	ubiquitin-protein ligase activity	nucleus*	1.93	0.94	1.435	0.985	0.36	1.35	0.855	0.967				-0.34	-0.34	0.149
YKRCDELTA8_LTR	YKRCDELTA8	LTR	YKRCDELTA8_LTR				1.79	1.07	1.43	0.984	1.4	0.92	1.16	0.991	1.1	0.49	0.17	1.03	0.6975	0.953
YDR210W-B_ORF	YDR210W-B	ORF	YDR210W-B_ORF				1.46	1.38	1.42	0.984	1.15	0.53	0.84	0.965	0.63	0.36	-0.36	0.08	0.1775	0.711
YPL257W-B_ORF	YPL257W-B	ORF	YPL257W-B_ORF				1.51	1.34	1.425	0.984	0.82	0.71	0.765	0.955	0.44	0.36	-0.63	-0.41	-0.06	0.442
YNL127W_ORF	YNL127W	ORF	FAR11	cell cycle arrest in response to pheromone	molecular_function	cellular_component	0.58	2.27	1.425	0.984	-0.33	1.29	0.48	0.871	2.71	1.24	-0.28	-0.38	0.8225	0.974
YLR157C-B_ORF	YLR157C-B	ORF	YLR157C-B_ORF				0.77	2.08	1.425	0.984	0.89	0.58	0.735	0.948	0.27	0.31	-0.66	-0.52	-0.15	0.33
YDR098C-B_ORF	YDR098C-B	ORF	YDR098C-B_ORF				1.5	1.36	1.43	0.984	1.21	0.76	0.985	0.981	1	1.47	-0.34	0.04	0.5425	0.918
YBR012W-B_ORF	YBR012W-B	ORF	YBR012W-B_ORF				1.56	1.23	1.395	0.983	1.25	0.93	1.09	0.988	0.67	0.4	-0.57	-0.05	0.1125	0.65
YMR046W-A_ORF	YMR046W-A	ORF	YMR046W-A_ORF				1.47	1.32	1.395	0.983	1.12	0.46	0.79	0.958	0.43	0.23			0.33	0.829
YMR046C_ORF	YMR046C	ORF	YMR046C_ORF				1.15	1.64	1.395	0.983	0.68	1.18	0.93	0.976	0.34	0.42	-0.35	0.18	0.1475	0.681
YJR029W_ORF	YJR029W	ORF	YJR029W_ORF				1.23	1.59	1.41	0.983	1.13	0.72	0.925	0.976	0.67	0.69	-0.52	-0.06	0.195	0.727
YLRCDELTA3_LTR	YLRCDELTA3	LTR	YLRCDELTA3_LTR				1.31	1.45	1.38	0.982	0.98	0.47	0.725	0.946	0.42	0.32	-0.19	0.55	0.275	0.792
YBR118W_OCH_DS100_ORF	YBR118W	OCH	TEF2	translational elongation*	translation elongation factor activity	ribosome*	1.45	1.33	1.39	0.982	1.41	1.48	1.445	0.995	1.15	0.9	0.46	0.4	0.7275	0.959
YMR158C-A_ORF	YMR158C-A	ORF	YMR158C-A_ORF	biological_process	molecular_function	cellular_component	1.45	1.28	1.365	0.982	1.19	0.73	0.96	0.979	0.16	0.17	0.01	0.5	0.21	0.743
YNL014W_ORF	YNL014W	ORF	HEF3	translational elongation	ATPase activity*	cytosolic ribosome (sensu Eukaryota)		1.37	1.37	0.982	0.61	1.63	1.12	0.99	0.43	0.79	0.7	0.38	0.575	0.927
YGR254W_ORF	YGR254W	ORF	ENO1	glycolysis*	phosphopyruvate hydratase activity	cytoplasm*	1.28	1.48	1.38	0.982	1.23	1.55	1.39	0.995	0.8	0.57	0.64	0.51	0.63	0.94
YOL103W-A_ORF	YOL103W-A	ORF	YOL103W-A_ORF				1.36	1.42	1.39	0.982	0.91	0.28	0.595	0.912	0.54	0.48	-0.56	0.69	0.2875	0.803
YPL269W_ORF	YPL269W	ORF	KAR9	nuclear migration, microtubule-mediated	molecular_function	mating projection tip*		1.39	1.39	0.982	0.56	0	0.28	0.758	0.33	0.14	-0.74	-0.79	-0.265	0.208
SNR39B_SNORNA	SNR39B	SNORNA	SNR39B				1.35	1.38	1.365	0.982	0.46	2.4	1.43	0.995	-0.61	0.53	1.18		0.366667	0.85
YBR108W_OCH__ORF	YBR108W	OCH	YBR108W_OCH__ORF	biological_process	molecular_function	lipid raft		1.35	1.35	0.981	0.58	0.78	0.68	0.936	0.34	0.38	0.35	0.41	0.37	0.851
YLL013C_ORF	YLL013C	ORF	PUF3	aerobic respiration*	mRNA binding	cytoplasm*	1.25	1.45	1.35	0.981	0.43	0.59	0.51	0.884		-0.39	0.11	-0.19	-0.156667	0.325
YER189W_ORF	YER189W	ORF	YER189W_ORF	biological_process	molecular_function	cellular_component		1.35	1.35	0.981	-0.1	-0.96	-0.53	0.111	0.44	0.12	-0.14	0.19	0.1525	0.686
YDR274C_ORF	YDR274C	ORF	YDR274C_ORF				1.36		1.36	0.981	0.83	0.61	0.72	0.945	0.12	0.26			0.19	0.723
YDR316W-B_ORF	YDR316W-B	ORF	YDR316W-B_ORF				1.55	1.17	1.36	0.981	1.28	0.67	0.975	0.98	0.87	0.44	-0.49	-0.15	0.1675	0.702
YDR457W_TIL_601_900_31_ORF	YDR457W	TIL	TOM1	regulation of cell size*	ubiquitin-protein ligase activity	nucleus*	1.06	1.64	1.35	0.981	0.34	0.32	0.33	0.788	-0.63	-0.46	0.04	-0.17	-0.305	0.177
SCR1_NCR	SCR1	NCR	SCR1					1.34	1.34	0.98
YML045W-A_ORF	YML045W-A	ORF	YML045W-A_ORF				1.17	1.52	1.345	0.98	1.01	1.11	1.06	0.986	0.53	0.6	-1.09	-0.56	-0.13	0.354
YDR170W-A_ORF	YDR170W-A	ORF	YDR170W-A_ORF				1.19	1.5	1.345	0.98	0.7	0.92	0.81	0.961	0.28	0.33	-0.54	0.58	0.1625	0.697
YPL268W_ORF	YPL268W	ORF	PLC1	pseudohyphal growth*	phosphoinositide phospholipase C activity	nucleus*	1.32	1.37	1.345	0.98	0.92	0.36	0.64	0.926	0.24	0.42	-0.93	0.3	0.0075	0.525
RDN18-1_RRNA	RDN18-1	RRNA	RDN18-1					1.34	1.34	0.98	0.84		0.84	0.965	1.9		1.77	1.42	1.69667	0.997
YMR086C-A_ORF	YMR086C-A	ORF	YMR086C-A_ORF				1.31		1.31	0.979	0.25		0.25	0.736
YNR025C_ORF	YNR025C	ORF	YNR025C_ORF				1.66	0.96	1.31	0.979	0.84	2.26	1.55	0.997	0.88	0.65			0.765	0.965
YGR064W_ORF	YGR064W	ORF	YGR064W_ORF				1.36	1.28	1.32	0.979	1.11	2.48	1.795	0.997	2.8	1.64	0.17	-0.01	1.15	0.991
YOL051W_ORF	YOL051W	ORF	GAL11	telomere maintenance*	RNA polymerase II transcription mediator activity	mediator complex	1.43	1.23	1.33	0.979	0.52	0.47	0.495	0.878	-0.21	-0.03	0.14	0.05	-0.0125	0.5
YML045W_ORF	YML045W	ORF	YML045W_ORF				1.38	1.29	1.335	0.979	1.32	0.39	0.855	0.967	0.46	0.41	-1.03	-0.31	-0.1175	0.372
YGR086C_ORF	YGR086C	ORF	PIL1	endocytosis*	protein kinase inhibitor activity	cytoplasm*	1.48	1.19	1.335	0.979	0.51	0.67	0.59	0.91	0.69	0.72	-0.09	0.13	0.3625	0.848
YBR012W-A_ORF	YBR012W-A	ORF	YBR012W-A_ORF				1.32	1.35	1.335	0.979	1.21	0.34	0.775	0.956	0.47	0.54	-0.58	0.6	0.2575	0.781
YDR270W_ORF	YDR270W	ORF	CCC2	iron ion homeostasis*	cation-transporting ATPase activity	trans-Golgi network transport vesicle membrane	1.41	1.26	1.335	0.979	0.77	0.7	0.735	0.948	0.68	0.32	-0.8	-0.6	-0.1	0.393
YAL005C_OCH__ORF	YAL005C	OCH	SSA1	translation*	ATPase activity*	cytoplasm*	1.14	1.46	1.3	0.978	0.98	1.26	1.12	0.99	0.12	0.5	0.47	-0.33	0.19	0.723
YMR315W-A_ONO_ORF	YMR315W-A	ONO	YMR315W-A_ONO_ORF	biological_process	molecular_function	cellular_component	1.29		1.29	0.978		1.64	1.64	0.997	2.52				2.52	0.999
YMR186W_ORF	YMR186W	ORF	HSC82	telomere maintenance*	unfolded protein binding*	cytoplasm*	1.28	1.31	1.295	0.978	1.27	1.79	1.53	0.996	-0.09	0.21	-0.01	-0.45	-0.085	0.413
YLR256W-A_ORF	YLR256W-A	ORF	YLR256W-A_ORF				0.84	1.75	1.295	0.978	0.95	0.41	0.68	0.936	0.36	0.49	-1.2	-0.44	-0.1975	0.279
YDR210W-A_ORF	YDR210W-A	ORF	YDR210W-A_ORF				1.6	1.01	1.305	0.978	0.28	0.24	0.26	0.743	0.32	0.1	-1.44	-1.03	-0.5125	0.063
YLR154W-E_ONO_ORF	YLR154W-E	ONO	YLR154W-E_ONO_ORF				1.22	1.33	1.275	0.977	0.41	1.96	1.185	0.992	0.59	0.51	1.27		0.79	0.968
YOL103W-B_ORF	YOL103W-B	ORF	YOL103W-B_ORF				1.14	1.4	1.27	0.977	0.9	0.81	0.855	0.967	0.45	0.26	-0.61	-0.21	-0.0275	0.482
YPR081C_ORF	YPR081C	ORF	GRS2	glycyl-tRNA aminoacylation	glycine-tRNA ligase activity	cytoplasm		1.27	1.27	0.977	0.77	1.33	1.05	0.985			0.12	0.09	0.105	0.642
YGR242W_ORF	YGR242W	ORF	YGR242W_ORF				1.23	1.32	1.275	0.977	0.65	0.62	0.635	0.925	0.35	0.39	-1.04	-0.41	-0.1775	0.302
YCR018C-A_ORF	YCR018C-A	ORF	YCR018C-A_ORF				1.17	1.4	1.285	0.977	0.96	0.73	0.845	0.966	0.48	0.36	0.31	0.51	0.415	0.872
YBR127C_ORF	YBR127C	ORF	VMA2	vacuolar acidification*	hydrogen ion transporting ATPase activity, rotational mechanism	cytoplasm*	1.42	1.15	1.285	0.977	0.81	1.13	0.97	0.98	0.6	0.45	0.4	0.89	0.585	0.93
YPR137C-B_ORF	YPR137C-B	ORF	YPR137C-B_ORF				0.72	1.85	1.285	0.977	0.99	0.83	0.91	0.973	0.45	0.37	-0.43	-0.25	0.035	0.56
YLR134W_OCH__ORF	YLR134W	OCH	PDC5	pyruvate metabolic process*	pyruvate decarboxylase activity	cytoplasm*	1.21	1.31	1.26	0.976	1.19	1.19	1.19	0.992	0.72	0.85	0.37	0.28	0.555	0.92
YGR009C_ORF	YGR009C	ORF	SEC9	vesicle fusion*	t-SNARE activity	extrinsic to plasma membrane*		1.25	1.25	0.976	0.56	0.55	0.555	0.901	0.26	0.39	0.02	0.24	0.2275	0.758
YER091C_ORF	YER091C	ORF	MET6	methionine biosynthetic process	5-methyltetrahydropteroyltriglutamate-homocysteine S-methyltransferase activity	cytoplasm	1.37	1.13	1.25	0.976	0.91	1.07	0.99	0.982	0.08	0.11	0.03	0.27	0.1225	0.66
YHR214C-C_ORF	YHR214C-C	ORF	YHR214C-C_ORF				0.89	1.61	1.25	0.976	0.85	0.61	0.73	0.947	0.41	0.54	-1.01	-0.42	-0.12	0.367
YPR158C-C_ORF	YPR158C-C	ORF	YPR158C-C_ORF				0.96	1.56	1.26	0.976	0.97	0.43	0.7	0.94	0.31	0.42	-1.22	-0.45	-0.235	0.238
YLRCTY2-2_RET	YLRCTY2-2	RET	YLRCTY2-2_RET				1.25	1.27	1.26	0.976	1.06	0.7	0.88	0.971	0.65	0.36	-0.24	0.36	0.2825	0.799
YNL130C_JXN_IE_1_ORF	YNL130C	JXN	CPT1	phosphatidylcholine biosynthetic process	diacylglycerol cholinephosphotransferase activity	endoplasmic reticulum	0.33	2.15	1.24	0.975	0.03	1.72	0.875	0.97	2.48	1.32	-0.01		1.26333	0.994
YNL284C-A_ORF	YNL284C-A	ORF	YNL284C-A_ORF				0.99	1.48	1.235	0.975	0.89	1.43	1.16	0.991	0.41	0.55	-0.88	-0.28	-0.05	0.455
YAR047C_ORF	YAR047C	ORF	YAR047C_ORF					1.24	1.24	0.975	0.54	0.42	0.48	0.871	0.01	0.5	-0.57	-0.35	-0.1025	0.391
YPL010W_ORF	YPL010W	ORF	RET3	retrograde vesicle-mediated transport, Golgi to ER	protein binding	COPI vesicle coat	1.69	0.8	1.245	0.975	1	0.87	0.935	0.977	0.98	0.74	0.71	0.28	0.6775	0.949
SNR60_SNORNA	SNR60	SNORNA	SNR60				1.23	1.23	1.23	0.975	0.48	2.12	1.3	0.994	0.37	0.39			0.38	0.856
YMR158C-A_OCH_US100_ORF	YMR158C-A	OCH	YMR158C-A_OCH_US100_ORF	biological_process	molecular_function	cellular_component	1.43	0.98	1.205	0.974	0.57	0.37	0.47	0.867	0.2		0.61	0.53	0.446667	0.887
YNR075C-A_OCH__ORF	YNR075C-A	OCH	YNR075C-A_OCH__ORF	biological_process	molecular_function	cellular_component	0.84	1.59	1.215	0.974	0.04	2.03	1.035	0.984	0.16	0.32			0.24	0.766
YBL005W-B_ORF	YBL005W-B	ORF	YBL005W-B_ORF				0.8	1.63	1.215	0.974	0.98	0.68	0.83	0.963	0.38	0.37	-0.59	-0.24	-0.02	0.491
YGR038C-A_ORF	YGR038C-A	ORF	YGR038C-A_ORF				0.8	1.65	1.225	0.974	0.75	0.72	0.735	0.948	0.31	0.51	-0.81	-0.17	-0.04	0.467
YAR010C_ORF	YAR010C	ORF	YAR010C_ORF				1.05	1.4	1.225	0.974	0.89	0.7	0.795	0.958	0.53	0.59	-0.8	-0.17	0.0375	0.563
YOR131C_ORF	YOR131C	ORF	YOR131C_ORF	biological_process	molecular_function	cytoplasm*	1.25	1.2	1.225	0.974	0.77	0.7	0.735	0.948	0.47	0.43	-0.61	-0.37	-0.02	0.491
YDR457W_TIL_7501_7800_200_ORF	YDR457W	TIL	TOM1	regulation of cell size*	ubiquitin-protein ligase activity	nucleus*		1.21	1.21	0.974	-0.01	-0.86	-0.435	0.158	-0.62	-0.37	-0.44	-0.29	-0.43	0.097
YBR118W_ORF	YBR118W	ORF	TEF2	translational elongation*	translation elongation factor activity	ribosome*	1.21	1.18	1.195	0.973	0.99	1.46	1.225	0.993	1.13	0.98	0.64	0.66	0.8525	0.978
YGR266W_ORF	YGR266W	ORF	YGR266W_ORF	biological_process	molecular_function	mitochondrion*	1.28	1.11	1.195	0.973	0.94	1.27	1.105	0.989	0.7	0.45	0.36	0.51	0.505	0.907
YOL106W_ORF	YOL106W	ORF	YOL106W_ORF				1.31	1.09	1.2	0.973	0.94	0.54	0.74	0.951	0.5	0.44	0.06	0.19	0.2975	0.808
YGR027W-B_ORF	YGR027W-B	ORF	YGR027W-B_ORF				1.06	1.34	1.2	0.973	1.16	0.58	0.87	0.969	0.52	0.45	-0.37	-0.01	0.1475	0.681
YML039W_ORF	YML039W	ORF	YML039W_ORF				0.84	1.56	1.2	0.973	0.97	0.43	0.7	0.94	0.35	0.29	-0.63	-0.43	-0.105	0.386
IGR_CHR02:(COMPLEMENT(681361..681574))_127							1.08	1.31	1.195	0.973	-0.23		-0.23	0.294			-1.23	-3.01	-2.12	0
YDR136C_ORF	YDR136C	ORF	VPS61				1.12	1.25	1.185	0.972	0.75	0.74	0.745	0.952	0.15	0.23	0.26	0.34	0.245	0.77
YLR134W_ORF	YLR134W	ORF	PDC5	pyruvate metabolic process*	pyruvate decarboxylase activity	cytoplasm*	1.26	1.11	1.185	0.972	1.26	1.35	1.305	0.994	0.88	0.81	0.56	0.92	0.7925	0.969
YHR047C_ORF	YHR047C	ORF	AAP1	proteolysis*	aminopeptidase activity	cytoplasm*	1.97	0.4	1.185	0.972	0.9	0.04	0.47	0.867	0.52	0.46	0.23	-0.01	0.3	0.809
YML040W_ORF	YML040W	ORF	YML040W_ORF				0.8	1.58	1.19	0.972	0.86	0.59	0.725	0.946	0.41	0.51	-1.18	-0.07	-0.0825	0.416
YOR192C-B_ORF	YOR192C-B	ORF	YOR192C-B_ORF				1.05	1.33	1.19	0.972	1.27	0.57	0.92	0.975	0.53	0.14	-0.55	-0.17	-0.0125	0.5
YPL240C_ORF	YPL240C	ORF	HSP82	response to stress*	unfolded protein binding*	cytoplasm		1.19	1.19	0.972	1	1.18	1.09	0.988	0.06	0.04	0.27	-0.77	-0.1	0.393
IGR_CHR13:(COMPLEMENT(762445..762586))_14								1.19	1.19	0.972					-0.49		-1.32	-1.48	-1.09667	0.006
YBR169C_ORF	YBR169C	ORF	SSE2	protein folding*	adenyl-nucleotide exchange factor activity	cytoplasm		1.17	1.17	0.971	0.38	0.56	0.47	0.867	0.13	-0.11	0.26	-0.24	0.01	0.528
YLR169W_ORF	YLR169W	ORF	YLR169W_ORF				1.41	0.94	1.175	0.971	0.24	1.45	0.845	0.966	0.46	0.32			0.39	0.861
YBL005W-A_ORF	YBL005W-A	ORF	YBL005W-A_ORF				0.79	1.56	1.175	0.971	0.54	0.64	0.59	0.91	0.31	0.52	-0.96	-0.23	-0.09	0.406
YCR013C_ORF	YCR013C	ORF	YCR013C_ORF				1.03	1.33	1.18	0.971	0.74	1.4	1.07	0.987	0.5	0.35	0.34	-0.18	0.2525	0.777
YHRCTY1-1_RET	YHRCTY1-1	RET	YHRCTY1-1_RET				0.77	1.59	1.18	0.971	1.6	0.5	1.05	0.985	0.47	0.59	-0.12	0.07	0.2525	0.777
YDR088C_ORF	YDR088C	ORF	SLU7	generation of catalytic spliceosome for second transesterification step	RNA splicing factor activity, transesterification mechanism*	spliceosome	1.04	1.27	1.155	0.97	0.36	0.28	0.32	0.782	0.22	0.02	-0.47	-0.56	-0.1975	0.279
YBL099W_ORF	YBL099W	ORF	ATP1	ATP synthesis coupled proton transport	hydrogen ion transporting ATP synthase activity, rotational mechanism	mitochondrion*	0.74	1.58	1.16	0.97	0.71	1.22	0.965	0.979	0.09	0.4	0.26	0.27	0.255	0.779
YOR014W_ORF	YOR014W	ORF	RTS1	translation*	protein phosphatase type 2A activity	cytoplasm*	0.49	1.83	1.16	0.97	0.31	0.24	0.275	0.755	-0.27	-0.33	0.1	-0.1	-0.15	0.33
YDR433W_ORF	YDR433W	ORF	YDR433W_ORF				1.25	1.07	1.16	0.97	1.03	0.77	0.9	0.973	0.53	0.49	0.45	0.48	0.4875	0.901
RUF2_SNORNA	RUF2	SNORNA	SNR82					1.16	1.16	0.97	-0.96		-0.96	0.023
IGX_YG_856515C							0.67	1.65	1.16	0.97	0.47	1.44	0.955	0.979	0.72	0.69	0.86	0.89	0.79	0.968
YDR012W_OCH_DS100_ORF	YDR012W	OCH	RPL4B	translation	structural constituent of ribosome	cytoplasm*	1.01	1.29	1.15	0.969	0.64	0.9	0.77	0.956	0.66	0.63	0.46	0.34	0.5225	0.912
YJL107C_ORF	YJL107C	ORF	YJL107C_ORF	biological_process	molecular_function	cellular_component		1.14	1.14	0.969	0.18	-0.45	-0.135	0.38		-0.19	0.67	0.58	0.353333	0.843
YJL052W_ORF	YJL052W	ORF	TDH1	glycolysis*	glyceraldehyde-3-phosphate dehydrogenase (phosphorylating) activity	cytoplasm*	0.97	1.32	1.145	0.969	0.87	1.08	0.975	0.98	0.94	0.84	0.83	0.85	0.865	0.979
YOL107W_ORF	YOL107W	ORF	YOL107W_ORF	biological_process	molecular_function	Golgi apparatus*	1.15		1.15	0.969	0.16	0.49	0.325	0.785	-0.15	-0.1	0.29	0.02	0.015	0.535
YDR326C_ORF	YDR326C	ORF	YSP2	apoptosis	molecular_function	mitochondrion	1.11	1.19	1.15	0.969	0.86	1.05	0.955	0.979	0.16	0.35	-0.59	-0.44	-0.13	0.354
YOR015W_ORF	YOR015W	ORF	YOR015W_ORF				0.53	1.77	1.15	0.969	0.34	0.71	0.525	0.89	0.3	0.01	0.19	0.13	0.1575	0.692
IGX_YO_492650C							0.87	1.43	1.15	0.969	-0.08	1.8	0.86	0.968	2.4	1.27			1.835	0.998
YGR086C_AAA_25_NCR	YGR086C	AAA	PIL1	endocytosis*	protein kinase inhibitor activity	cytoplasm*	1.17	1.1	1.135	0.968	0.34	0.63	0.485	0.874	0.5	0.6	0.22	0.08	0.35	0.84
YGR192C_ORF	YGR192C	ORF	TDH3	glycolysis*	glyceraldehyde-3-phosphate dehydrogenase (phosphorylating) activity	cytoplasm*	0.85	1.4	1.125	0.968	0.71	0.76	0.735	0.948	0.91	0.66	0.88	0.75	0.8	0.97
YNL284C-B_ORF	YNL284C-B	ORF	YNL284C-B_ORF				1.01	1.25	1.13	0.968	1.23	0.52	0.875	0.97	0.33	0.3	-0.77	-0.35	-0.1225	0.366
YDR261C-D_ORF	YDR261C-D	ORF	YDR261C-D_ORF				0.76	1.5	1.13	0.968	1.01	0.64	0.825	0.963	0.3	0.32	-0.32	-0.04	0.065	0.595
YNL134C_ORF	YNL134C	ORF	YNL134C_ORF	biological_process	alcohol dehydrogenase (NADP+) activity	cytoplasm*	1.39	0.87	1.13	0.968	0.4	0.62	0.51	0.884	0.31	0.06	0.45	0.06	0.22	0.749
YNL054W-A_ORF	YNL054W-A	ORF	YNL054W-A_ORF				0.75	1.52	1.135	0.968	0.7	0.72	0.71	0.943	0.31	0.41	-0.92	-0.32	-0.13	0.354
YJR028W_ORF	YJR028W	ORF	YJR028W_ORF				0.81	1.46	1.135	0.968	0.71	0.79	0.75	0.953	0.4	0.55	-0.8	-0.17	-0.005	0.51
YFLWDELTA4_LTR	YFLWDELTA4	LTR	YFLWDELTA4_LTR				0.78	1.41	1.095	0.967	0.8	0.41	0.605	0.915	0.31	0.44	-0.1	0.07	0.18	0.712
YOR032W-A_ONO_ORF	YOR032W-A	ONO	YOR032W-A_ONO_ORF	biological_process	molecular_function	cellular_component	1.12		1.12	0.967	0.14		0.14	0.642
YLR227W-B_ORF	YLR227W-B	ORF	YLR227W-B_ORF				0.79	1.43	1.11	0.967	0.87	0.87	0.87	0.969	0.43	0.38	-0.33	0.06	0.135	0.671
YER138C_ORF	YER138C	ORF	YER138C_ORF				0.8	1.43	1.115	0.967	1.25	0.47	0.86	0.968	0.36	0.26	-0.46	0.24	0.1	0.636
YGR094W_ORF	YGR094W	ORF	VAS1	valyl-tRNA aminoacylation	valine-tRNA ligase activity	cytoplasm*	1.13	1.11	1.12	0.967	0.77	0.84	0.805	0.96	-0.48	0.39	-0.41	-0.14	-0.16	0.319
IGX_YD_205982C							0.85	1.34	1.095	0.967	0.06	0.1	0.08	0.586	-0.44	-0.09	-0.29	-0.23	-0.2625	0.212
YKL060C_ORF	YKL060C	ORF	FBA1	glycolysis*	fructose-bisphosphate aldolase activity	cytoplasm*	1.03	1.13	1.08	0.966	0.89	0.77	0.83	0.963	0.93	0.71	0.35	0.09	0.52	0.912
YJR010W_ORF	YJR010W	ORF	MET3	methionine metabolic process*	sulfate adenylyltransferase (ATP) activity	cytoplasm*	1.24	0.94	1.09	0.966	0.56	0.95	0.755	0.953	-0.4	-0.85	-0.45	0.51	-0.2975	0.182
YGL026C_ORF	YGL026C	ORF	TRP5	tryptophan biosynthetic process	tryptophan synthase activity	cytoplasm*	1.21	0.97	1.09	0.966	0.88	0.94	0.91	0.973	-0.44	-0.55	0.11	0.03	-0.2125	0.263
YJR098C_ORF	YJR098C	ORF	YJR098C_ORF	biological_process	molecular_function	cytoplasm*		1.07	1.07	0.965	0.36	0.7	0.53	0.892	-0.01	-0.1	1.01	1.16	0.515	0.91
YDL145C_ORF	YDL145C	ORF	COP1	ER to Golgi vesicle-mediated transport*	molecular_function	COPI vesicle coat	0.39	1.75	1.07	0.965	0.42	0.73	0.575	0.907	-0.39	0	-0.04	-0.56	-0.2475	0.227
YMR303C_ORF	YMR303C	ORF	ADH2	NADH oxidation*	alcohol dehydrogenase activity	cytoplasm	1.01	1.14	1.075	0.965	1.22	1.42	1.32	0.994	0.88	0.79	0.98	1	0.9125	0.982
YNL247W_ORF	YNL247W	ORF	YNL247W_ORF	ribosome biogenesis and assembly*	cysteine-tRNA ligase activity	cytoplasm*	0.25	1.9	1.075	0.965	0.17	0.61	0.39	0.827	-0.5	-0.09	-0.06	0.1	-0.1375	0.349
YDR365W-B_ORF	YDR365W-B	ORF	YDR365W-B_ORF				0.78	1.37	1.075	0.965	1.03	0.57	0.8	0.959	0.38	0.93	-0.45	-0.36	0.125	0.662
YPRWTY1-3_RET	YPRWTY1-3	RET	YPRWTY1-3_RET				0.75	1.39	1.07	0.965	1.56	0.56	1.06	0.986	0.5	0.61	-0.68	0.82	0.3125	0.818
21S_RRNA	21S_RRNA	RRNA	21S_RRNA				1.24	0.91	1.075	0.965	-0.19	0.15	-0.02	0.487	1.59	0.96	0.65	0.22	0.855	0.978
YNL054W-B_ORF	YNL054W-B	ORF	YNL054W-B_ORF	transposition, RNA-mediated	protein binding*	retrotransposon nucleocapsid	0.88	1.25	1.065	0.964	0.9	0.88	0.89	0.972	0.51	0.45	-0.34	-0.01	0.1525	0.686
YAL026C_ORF	YAL026C	ORF	DRS2	endocytosis*	phospholipid-translocating ATPase activity*	trans-Golgi network	1.3	0.83	1.065	0.964	0.58	0.48	0.53	0.892		-0.4	-0.35	0.03	-0.24	0.232
YHR214C-B_ORF	YHR214C-B	ORF	YHR214C-B_ORF				0.82	1.31	1.065	0.964	1	0.38	0.69	0.938	0.36	0.39	-0.56	-0.57	-0.095	0.4
YGR170W_ORF	YGR170W	ORF	PSD2	phosphatidylcholine biosynthetic process	phosphatidylserine decarboxylase activity	membrane of vacuole with cell cycle-correlated morphology*	1.1	1.03	1.065	0.964	0.53	0.62	0.575	0.907	0.31	0.3	-0.45	-0.07	0.0225	0.546
IGR_CHR08:(COMPLEMENT(518765..518939))_100							1.35	0.78	1.065	0.964	0.85	0.77	0.81	0.961		0.13			0.13	0.666
YLR335W_ORF	YLR335W	ORF	NUP2	mRNA export from nucleus*	structural molecule activity	mitochondrion*	0.71	1.4	1.055	0.963	0.12	0.36	0.24	0.727	-0.16	-0.2	-0.07	-0.06	-0.1225	0.366
YBR126C_ORF	YBR126C	ORF	TPS1	response to drug*	alpha,alpha-trehalose-phosphate synthase (UDP-forming) activity	cytoplasm*	0.79	1.32	1.055	0.963	0.9	1.26	1.08	0.987	0.21	0.18	0.42	0.15	0.24	0.766
YGL062W_ORF	YGL062W	ORF	PYC1	gluconeogenesis*	pyruvate carboxylase activity	cytosol	0.62	1.49	1.055	0.963	0.15	0.24	0.195	0.691	-0.54	-0.51	-0.07	-0.5	-0.405	0.108
YBL101W-B_ORF	YBL101W-B	ORF	YBL101W-B_ORF				0.8	1.31	1.055	0.963	1.17	0.38	0.775	0.956	0.59	0.39	-0.18	0.28	0.27	0.789
YDR327W_ORF	YDR327W	ORF	YDR327W_ORF					1.06	1.06	0.963	0.96	0.8	0.88	0.971	0.2	0.31	-0.58	-0.43	-0.125	0.362
YOL114C_ORF	YOL114C	ORF	YOL114C_ORF	biological_process	molecular_function	cellular_component	1.18	0.94	1.06	0.963	0.76	0.59	0.675	0.935	0.3	0.53	-1.37	-0.53	-0.2675	0.206
YMR173W-A_ORF	YMR173W-A	ORF	YMR173W-A_ORF				1.03	1.09	1.06	0.963	0.38	0.51	0.445	0.855	-0.09	-0.14	0.12	-0.26	-0.0925	0.404
IGR_CHR02:(649939..650110)_100							1.3	0.82	1.06	0.963	0.99	0.84	0.915	0.974	-0.07	-0.23	-0.01	-0.08	-0.0975	0.398
YHL050C_INT_1	YHL050C	INT	YHL050C_INT_1	biological_process	helicase activity	cellular_component	1.73	0.36	1.045	0.962	1.07	-0.19	0.44	0.852	0.13	0.02	0.12	0.13	0.1	0.636
YFL018C_ORF	YFL018C	ORF	LPD1	glycine catabolic process*	glycine dehydrogenase (decarboxylating) activity*	mitochondrion*	0.82	1.27	1.045	0.962	0.56	0.58	0.57	0.905	0	0.26	0.39	0.2	0.2125	0.745
YLR058C_ORF	YLR058C	ORF	SHM2	one-carbon compound metabolic process	glycine hydroxymethyltransferase activity	cytoplasm	0.94	1.15	1.045	0.962	1.03	1.01	1.02	0.983	0.29	0.41	0.13	0.26	0.2725	0.79
YLR249W_ORF	YLR249W	ORF	YEF3	translational elongation*	translation elongation factor activity	ribosome	0.3	1.8	1.05	0.962	0.96	1.66	1.31	0.994	0.23	0.79	0.73	0.73	0.62	0.938
YMR147W_ORF	YMR147W	ORF	YMR147W_ORF	biological_process	molecular_function	cellular_component	1.05		1.05	0.962	0.37	0.28	0.325	0.785	-0.12	-0.07	-0.12	0.05	-0.065	0.437
YIL014C-A_ORF	YIL014C-A	ORF	YIL014C-A_ORF	biological_process	molecular_function	cellular_component	1.05		1.05	0.962	0.78	0.53	0.655	0.93	0.21	0.11	0.66	0.26	0.31	0.816
YCL019W_ORF	YCL019W	ORF	YCL019W_ORF				0.8	1.3	1.05	0.962	1.34	0.63	0.985	0.981	0.51	0.47	-0.29	-0.16	0.1325	0.669
YDR034C-A_ORF	YDR034C-A	ORF	YDR034C-A_ORF	biological_process	molecular_function	cellular_component	0.79	1.29	1.04	0.961	0.81	0.37	0.59	0.91	0.21	0.27	0.12		0.2	0.732
YAL001C_ORF	YAL001C	ORF	TFC3	transcription initiation from RNA polymerase III promoter	RNA polymerase III transcription factor activity	mitochondrion*	1.47	0.61	1.04	0.961	0.82	-0.43	0.195	0.691	-0.51	-0.69	0.1	-0.09	-0.2975	0.182
YPR158W-B_ORF	YPR158W-B	ORF	YPR158W-B_ORF				0.95	1.13	1.04	0.961	1.1	0.57	0.835	0.965	0.3	0.47	-0.87	-0.41	-0.1275	0.359
YKR012C_ORF	YKR012C	ORF	YKR012C_ORF				0.94	1.14	1.04	0.961	0.8		0.8	0.959
YJR138W_ORF	YJR138W	ORF	IML1	biological_process	molecular_function	membrane of vacuole with cell cycle-correlated morphology		1.04	1.04	0.961	0.9	0.42	0.66	0.931
YJR027W_ORF	YJR027W	ORF	YJR027W_ORF				0.78	1.28	1.03	0.96	0.76	0.74	0.75	0.953	0.42	0.29	0.11	0.42	0.31	0.816
YBL100C_ORF	YBL100C	ORF	YBL100C_ORF				0.63	1.43	1.03	0.96	0.67	0.67	0.67	0.934	-0.09	0.38	-0.46	-0.46	-0.1575	0.322
YLR044C_ORF	YLR044C	ORF	PDC1	pyruvate metabolic process*	pyruvate decarboxylase activity	cytoplasm*	0.76	1.3	1.03	0.96	0.98	1.21	1.095	0.989	0.56	0.88	0.86	0.46	0.69	0.952
YIL177C_ORF	YIL177C	ORF	YIL177C_ORF	biological_process	helicase activity	cellular_component	1.11	0.95	1.03	0.96	0.75	-0.11	0.32	0.782	0.24	0.23	0.11	0.2	0.195	0.727
YML009W-B_ORF	YML009W-B	ORF	YML009W-B_ORF				1.06	1.01	1.035	0.96	0.56	0.57	0.565	0.904	-0.04	-0.15	0.15	0.33	0.0725	0.605
YJR009C_ORF	YJR009C	ORF	TDH2	glycolysis*	glyceraldehyde-3-phosphate dehydrogenase (phosphorylating) activity	cytoplasm*	0.84	1.23	1.035	0.96	0.73	0.85	0.79	0.958	0.83	0.78	0.74	0.71	0.765	0.965
YOR116C_TIL_3301_3600_126_ORF	YOR116C	TIL	RPO31	transcription from RNA polymerase III promoter	DNA-directed RNA polymerase activity	DNA-directed RNA polymerase III complex	0.32	1.75	1.035	0.96	-0.11	-0.11	-0.11	0.403	-0.47	-0.38	-0.17	-0.17	-0.2975	0.182
YBL077W_ORF	YBL077W	ORF	YBL077W_ORF				0.46	1.57	1.015	0.959	0.51	0.88	0.695	0.939	-0.07	0.1			0.015	0.535
YOR343W-B_ORF	YOR343W-B	ORF	YOR343W-B_ORF				1.17	0.87	1.02	0.959	0.78	0.47	0.625	0.921	0.3	0.26	-0.59	-0.37	-0.1	0.393
YHR174W_ORF	YHR174W	ORF	ENO2	glycolysis*	phosphopyruvate hydratase activity	mitochondrion*	0.74	1.3	1.02	0.959	0.86	1.31	1.085	0.988	0.59	0.55	0.72	0.51	0.5925	0.932
YDR303C_ORF	YDR303C	ORF	RSC3	RNA elongation from RNA polymerase II promoter*	DNA binding*	nucleus*	1.09	0.96	1.025	0.959	0.41	0.59	0.5	0.88	0.02	0.45	0.1	-0.06	0.1275	0.665
YER160C_ORF	YER160C	ORF	YER160C_ORF				0.8	1.25	1.025	0.959	1.28	0.47	0.875	0.97	0.51	0.27	-0.39	-0.28	0.0275	0.551
YOR323C_AAA_30_NCR	YOR323C	AAA	PRO2	proline biosynthetic process	glutamate-5-semialdehyde dehydrogenase activity	cytoplasm*	1.01		1.01	0.958	0.19	0.67	0.43	0.848
YOR375C_ORF	YOR375C	ORF	GDH1	glutamate biosynthetic process	glutamate dehydrogenase (NADP+) activity	cytoplasm*	0.81	1.2	1.005	0.958	1.14	1.83	1.485	0.996	0.57	0.68	0.86	0.39	0.625	0.939
YDR011W_ORF	YDR011W	ORF	SNQ2	response to drug*	xenobiotic-transporting ATPase activity	mitochondrion*	0.43	1.58	1.005	0.958	-0.01	0.47	0.23	0.719	-0.37	-0.23	0.2	-0.11	-0.1275	0.359
YLL034C_ORF	YLL034C	ORF	RIX7	ribosomal large subunit export from nucleus	ATPase activity	nucleus*		1.01	1.01	0.958	0.31	0.34	0.325	0.785	0.16	0.22	0.32	0.79	0.3725	0.853
YPL217C_ORF	YPL217C	ORF	BMS1	35S primary transcript processing*	GTP binding	cytoplasm*	1.12	0.9	1.01	0.958	0.38	0.25	0.315	0.78	0.04	0.02	0.19	0.63	0.22	0.749
YLR044C_OCH__ORF	YLR044C	OCH	PDC1	pyruvate metabolic process*	pyruvate decarboxylase activity	cytoplasm*	0.83	1.16	0.995	0.957	1.04	1.32	1.18	0.992	0.6	0.74	0.52	0.23	0.5225	0.912
YCR024C-B_ONO_ORF	YCR024C-B	ONO	YCR024C-B_ONO_ORF	biological_process	molecular_function	cellular_component	1.06	0.93	0.995	0.957	0.91	1.21	1.06	0.986	0.15	0.54	0.39	0.47	0.3875	0.859
YHR183W_ORF	YHR183W	ORF	GND1	response to oxidative stress*	phosphogluconate dehydrogenase (decarboxylating) activity	cytoplasm*	0.93	1.07	1	0.957	1.23	1.61	1.42	0.995	0.07	0.41	0.48	0.1	0.265	0.785
YDR034C-C_ORF	YDR034C-C	ORF	YDR034C-C_ORF				0.8	1.2	1	0.957	0.14	0.23	0.185	0.681	-0.04	0	-0.23	-0.37	-0.16	0.319
YPR154W_ORF	YPR154W	ORF	PIN3	actin cytoskeleton organization and biogenesis	molecular_function	cytoplasm*	2.1	-0.1	1	0.957	0.1	0.75	0.425	0.846	0.06	0.29	-0.51	-0.17	-0.0825	0.416
YDL126C_ORF	YDL126C	ORF	CDC48	ubiquitin-dependent protein catabolic process*	ATPase activity	nucleus*	1.19	0.81	1	0.957	0.79	0.82	0.805	0.96	-0.29	-0.13	0.15	-0.36	-0.1575	0.322
LSR1_SNRNA	LSR1	SNRNA	LSR1				0.79	1.2	0.995	0.957					-0.19	-0.19	-1.52	-3.36	-1.315	0.004
YNL209W_OCH_DS100_ORF	YNL209W	OCH	SSB2	translation*	ATPase activity*	cytoplasm*	0.78	1.2	0.99	0.956	0.89	1.38	1.135	0.991	0.35	0.37	0.34	0.21	0.3175	0.821
YHR177W_ORF	YHR177W	ORF	YHR177W_ORF	biological_process	molecular_function	cellular_component	0.89	1.08	0.985	0.956	-0.22	1.7	0.74	0.951	-0.84	-0.23			-0.535	0.054
YNR013C_ORF	YNR013C	ORF	PHO91	phosphate transport	phosphate transporter activity	membrane	1.32	0.66	0.99	0.956	0.57	0.17	0.37	0.817	-0.19	0.31	-0.35	-0.14	-0.0925	0.404
YDR457W_ORF	YDR457W	ORF	TOM1	regulation of cell size*	ubiquitin-protein ligase activity	nucleus*		0.99	0.99	0.956	0.7	-0.2	0.25	0.736	-1.07	-0.89	-0.5	-0.41	-0.7175	0.022
YLR087C_TIL_601_900_158_ORF	YLR087C	TIL	CSF1	fermentation	molecular_function	mitochondrion	0.99		0.99	0.956	0.37		0.37	0.817
YHR172W_AAA_5_NCR	YHR172W	AAA	SPC97	microtubule nucleation	structural constituent of cytoskeleton	outer plaque of spindle pole body*	0.76	1.2	0.98	0.955	1.01	1.02	1.015	0.983	0.6	0.49	0.66	0.49	0.56	0.922
YER172C_ORF	YER172C	ORF	BRR2	U2-type spliceosome conformational change to release U4 and U1	RNA splicing factor activity, transesterification mechanism*	U4/U6 x U5 tri-snRNP complex*	0.84	1.12	0.98	0.955	0.82	0.55	0.685	0.937	0.28	0.05	-0.49	-0.35	-0.1275	0.359
YOR181W_ORF	YOR181W	ORF	LAS17	endocytosis*	cytoskeletal protein binding	cytoplasm*		0.98	0.98	0.955	1.05	0.78	0.915	0.974	0.9	0.71	0.57	0.8	0.745	0.962
YGR270W_ORF	YGR270W	ORF	YTA7	telomere maintenance*	ATPase activity	nucleus		0.98	0.98	0.955	0.5	0.39	0.445	0.855	0.61	-0.05	0.13	0.24	0.2325	0.761
YCR024C-A_ORF	YCR024C-A	ORF	PMP1	cation transport	enzyme regulator activity	plasma membrane*	0.87	1.09	0.98	0.955	1.01	1.15	1.08	0.987	0.19	0.56	0.21	0.6	0.39	0.861
YAL038W_ORF	YAL038W	ORF	CDC19	glycolysis*	pyruvate kinase activity	cytosol	0.77	1.19	0.98	0.955	1	1.36	1.18	0.992	0.56	0.54	0.26	-0.07	0.3225	0.824
YDR306C_ORF	YDR306C	ORF	YDR306C_ORF	ubiquitin-dependent protein catabolic process	protein binding	ubiquitin ligase complex	1.02	0.93	0.975	0.954	0.52	0.69	0.605	0.915	0.35	0.46	-0.55	-0.15	0.0275	0.551
YPR080W_ORF	YPR080W	ORF	TEF1	translational elongation*	translation elongation factor activity	mitochondrion*	0.78	1.17	0.975	0.954	0.89	1.59	1.24	0.993	0.68	0.52	0.63	0.97	0.7	0.954
YFL039C_ORF	YFL039C	ORF	ACT1	cell wall organization and biogenesis*	structural constituent of cytoskeleton	actin cortical patch*	1.06	0.89	0.975	0.954	0.84	0.96	0.9	0.973	0.41	0.49	0.26	0.09	0.3125	0.818
YOL086C_ORF	YOL086C	ORF	ADH1	NADH oxidation*	alcohol dehydrogenase activity	cytosol	0.76	1.19	0.975	0.954	0.86	1.03	0.945	0.978	0.9	0.78	0.92	1	0.9	0.981
YNL183C_ORF	YNL183C	ORF	NPR1	regulation of nitrogen utilization	kinase activity	cytoplasm*	1.08	0.87	0.975	0.954	0.67	-0.1	0.285	0.763	-0.21	0.26	-0.12	0.14	0.0175	0.54
YDR432W_ORF	YDR432W	ORF	NPL3	pseudohyphal growth*	mRNA binding*	cytoplasm*	1	0.95	0.975	0.954	1.07	1.16	1.115	0.99	0.62	0.52	0.68	0.8	0.655	0.946
YEL060C_ORF	YEL060C	ORF	PRB1	sporulation*	serine-type endopeptidase activity	vacuole, cell cycle-correlated morphology*	1.36	0.59	0.975	0.954	0.45	0.26	0.355	0.807	-0.35	-0.11	-0.31	-0.28	-0.2625	0.212
YLR410W-B_ORF	YLR410W-B	ORF	YLR410W-B_ORF				0.82	1.13	0.975	0.954	1	0.57	0.785	0.957	0.42	0.39	-0.58	-0.17	0.015	0.535
YGR114C_ORF	YGR114C	ORF	YGR114C_ORF				0.97		0.97	0.953	0.72	0.69	0.705	0.941
YMR304W_ORF	YMR304W	ORF	UBP15	protein deubiquitination	ubiquitin-specific protease activity	cytoplasm	0.6	1.34	0.97	0.953	0.3	0.55	0.425	0.846		-0.72	-0.03	-0.36	-0.37	0.129
YDR119W_ORF	YDR119W	ORF	YDR119W_ORF	biological_process	molecular_function	membrane of vacuole with cell cycle-correlated morphology	1.16	0.78	0.97	0.953	0.57	0.16	0.365	0.814	0.02	-0.12	0.22	0.43	0.1375	0.673
YLL024C_ORF	YLL024C	ORF	SSA2	response to stress*	ATPase activity*	cytoplasm*	0.43	1.51	0.97	0.953	1.48	1.42	1.45	0.996	0.35	0.65	0.36	-0.12	0.31	0.816
CEN7_CEN	CEN7	CEN	CEN7				0.85	1.08	0.965	0.952		0.29	0.29	0.766				-0.53	-0.53	0.055
YNL271C_ORF	YNL271C	ORF	BNI1	pseudohyphal growth*	cytoskeletal regulatory protein binding	bud neck*	0.85	1.06	0.955	0.952	0.12	0.62	0.37	0.817	0.64	-0.24	-0.12	-0.16	0.03	0.553
YPR191W_ORF	YPR191W	ORF	QCR2	aerobic respiration*	ubiquinol-cytochrome-c reductase activity	mitochondrion*	0.87	1.06	0.965	0.952	0.5	0.58	0.54	0.894	-0.07	0.17	0.09	-0.2	-0.0025	0.514
YOL155C_ORF	YOL155C	ORF	HPF1	cell wall organization and biogenesis	glucosidase activity	chitin- and beta-glucan-containing cell wall*	1.08	0.85	0.965	0.952	0.75	0.54	0.645	0.927		0.41	0.44	0.61	0.486667	0.901
YMR097C_ORF	YMR097C	ORF	MTG1	translation*	GTPase activity	mitochondrion*	1.21	0.72	0.965	0.952	0.73	0.29	0.51	0.884			-0.02	-0.34	-0.18	0.297
YGR173W_ORF	YGR173W	ORF	RBG2	biological_process	GTP binding	cytoplasm	0.33	1.6	0.965	0.952	0.37	0.56	0.465	0.864	0.2	0.28	-0.41	-0.46	-0.0975	0.398
YBR108W_ORF	YBR108W	ORF	YBR108W_ORF	biological_process	molecular_function	lipid raft	0.76	1.17	0.965	0.952	0.79	1.57	1.18	0.992	0.53	0.09	0.2	0.23	0.2625	0.784
YER101C_ORF	YER101C	ORF	AST2	biological_process	molecular_function	cytoplasm	1.19	0.7	0.945	0.951	0.27	0.67	0.47	0.867	0.7	0.34	0.14	0.43	0.4025	0.866
YGR014W_ORF	YGR014W	ORF	MSB2	establishment of cell polarity (sensu Fungi)*	osmosensor activity	integral to plasma membrane*	0.69	1.21	0.95	0.951	0.33	0.24	0.285	0.763	-0.41	-0.35	0.06	0.1	-0.15	0.33
YNL017C_ORF	YNL017C	ORF	YNL017C_ORF				0.95		0.95	0.951	0.47		0.47	0.867		-0.07		-0.17	-0.12	0.367
YMR196W_ORF	YMR196W	ORF	YMR196W_ORF	biological_process	molecular_function	cytoplasm	0.65	1.25	0.95	0.951	0.26	1.02	0.64	0.926	-0.3	-0.08	0.23	-0.68	-0.2075	0.267
YLR240W_ORF	YLR240W	ORF	VPS34	telomere maintenance*	protein kinase activity*	membrane fraction	1.33	0.57	0.95	0.951	1.15	1.02	1.085	0.988	-0.02	0.32	-0.08	0.01	0.0575	0.586
YIL060W_OCH__ORF	YIL060W	OCH	YIL060W_OCH__ORF	biological_process	molecular_function	cellular_component		0.93	0.93	0.95	0.71	0.16	0.435	0.851	0.23				0.23	0.759
YIL136W_ORF	YIL136W	ORF	OM45	biological_process	molecular_function	mitochondrion*		0.93	0.93	0.95	0.73	0.7	0.715	0.944	1	0.45	0.24	-0.42	0.3175	0.821
YGL253W_ORF	YGL253W	ORF	HXK2	regulation of cell size*	hexokinase activity	nucleus*	0.86	1.02	0.94	0.95	0.35	0.6	0.475	0.869	0.04	0.23	0.24	0.08	0.1475	0.681
YDR305C_ORF	YDR305C	ORF	HNT2	nucleoside catabolic process	hydrolase activity*	cytoplasm*	0.69	1.19	0.94	0.95	0.43	0.2	0.315	0.78	0.23	0.26	-0.59	-0.21	-0.0775	0.422
YER053C-A_ORF	YER053C-A	ORF	YER053C-A_ORF	biological_process	molecular_function	endoplasmic reticulum		0.94	0.94	0.95	0.59	0.86	0.725	0.946	0.19		-0.04	-0.05	0.0333333	0.559
YKL101W_ORF	YKL101W	ORF	HSL1	protein amino acid phosphorylation*	protein kinase activity	bud neck*	0.83	1.05	0.94	0.95	0.23	0.49	0.36	0.81	-0.17	-0.33	-0.05	-0.02	-0.1425	0.341
YDL228C_ORF	YDL228C	ORF	YDL228C_ORF				0.64	1.24	0.94	0.95	0.93	1.22	1.075	0.987	0.33	0.44			0.385	0.858
YBR013C_ORF	YBR013C	ORF	YBR013C_ORF	biological_process	molecular_function	cellular_component	0.93	0.95	0.94	0.95		0.44	0.44	0.852	0.16	0.79	0.12	-0.09	0.245	0.77
YLR087C_TIL_9001_9088_1_ORF	YLR087C	TIL	CSF1	fermentation	molecular_function	mitochondrion		0.93	0.93	0.95	0.42	0.66	0.54	0.894	0.07		0.14	0.44	0.216667	0.748
YOR187W_TIL_1201_1500_130_ORF	YOR187W	TIL	TUF1	translational elongation	GTPase activity*	mitochondrion*	1.26	0.61	0.935	0.95	0.6	0.59	0.595	0.912	-0.12	-0.05	0.14	0.1	0.0175	0.54
YGR279C_TIL_8_180__ORF	YGR279C	TIL	SCW4	conjugation with cellular fusion	glucosidase activity	chitin- and beta-glucan-containing cell wall	0.92	0.96	0.94	0.95	1	1.17	1.085	0.988	0.52	0.53	0.38	0.41	0.46	0.891
YLR342W-A_ONO_ORF	YLR342W-A	ONO	YLR342W-A_ONO_ORF	biological_process	molecular_function	cellular_component	0.52	1.33	0.925	0.949	0.39	0.56	0.475	0.869	-0.47	-0.07	-0.15	0.07	-0.155	0.325
YCR075W-A_ONO_ORF	YCR075W-A	ONO	YCR075W-A_ONO_ORF	biological_process	molecular_function	cellular_component	1	0.85	0.925	0.949	0.23	0.87	0.55	0.898	0.03	0.21	0.4	0.44	0.27	0.789
YER069W_ORF	YER069W	ORF	ARG5,6	regulation of transcription*	N-acetyl-gamma-glutamyl-phosphate reductase activity*	mitochondrion*	1.22	0.62	0.92	0.949	0.64	1.1	0.87	0.969		0.41	-0.23	-0.13	0.0166667	0.538
YDR457W_TIL_901_1200_141_ORF	YDR457W	TIL	TOM1	regulation of cell size*	ubiquitin-protein ligase activity	nucleus*	0.43	1.42	0.925	0.949	-0.16	0.37	0.105	0.611	-0.58		0.03	0.03	-0.173333	0.307
YDRCDELTA5_LTR	YDRCDELTA5	LTR	YDRCDELTA5_LTR				0.8	1.03	0.915	0.948	0.9	0.79	0.845	0.966	0.4	0.28	0.22	0.54	0.36	0.846
YHR174W_OCH__ORF	YHR174W	OCH	ENO2	glycolysis*	phosphopyruvate hydratase activity	mitochondrion*	0.67	1.16	0.915	0.948	1.02	0.92	0.97	0.98	0.4	0.5	0.55	1.07	0.63	0.94
YOR374W_ORF	YOR374W	ORF	ALD4	ethanol metabolic process	aldehyde dehydrogenase (NAD) activity	mitochondrion*	1.21	0.62	0.915	0.948	0.7	0.78	0.74	0.951	-0.14	0.2	0	-0.23	-0.0425	0.464
YOR132W_ORF	YOR132W	ORF	VPS17	retrograde transport, endosome to Golgi	protein transporter activity*	endosome*	0.93	0.9	0.915	0.948	0.33	0.46	0.395	0.83	0.06	0.31	-0.77	-0.57	-0.2425	0.231
YIL018W_ORF	YIL018W	ORF	RPL2B	translation*	structural constituent of ribosome	cytosolic large ribosomal subunit (sensu Eukaryota)	0.71	1.12	0.915	0.948	0.33	0.79	0.56	0.902	0.66	0.75	0.47	0.47	0.5875	0.93
YGR240C_ORF	YGR240C	ORF	PFK1	glycolysis	6-phosphofructokinase activity	cytoplasm*	0.6	1.23	0.915	0.948	0.33	0.63	0.48	0.871	-0.28	-0.06	-0.08	-0.37	-0.1975	0.279
YGR001C_INT_2	YGR001C	INT	YGR001C_INT_2	biological_process	methyltransferase activity	cytoplasm	0.91		0.91	0.947	0.05	2.25	1.15	0.991	1.29	0.19			0.74	0.961
YDR524C-B_ONO_ORF	YDR524C-B	ONO	YDR524C-B_ONO_ORF	biological_process	molecular_function	cellular_component	0.69	1.12	0.905	0.947	0.64	0.49	0.565	0.904	1.03	1.14	1.11	1.33	1.1525	0.992
YGR017W_ORF	YGR017W	ORF	YGR017W_ORF	biological_process	molecular_function	cytoplasm*	0.72	1.09	0.905	0.947	0.91	1	0.955	0.979	0.5	0.6	0.63	0.73	0.615	0.937
YMR219W_ORF	YMR219W	ORF	ESC1	chromatin silencing at telomere	molecular_function	nucleus	1.06	0.75	0.905	0.947	0.33	0.33	0.33	0.788	-0.67	-0.62	-0.38	-0.47	-0.535	0.054
YMR086W_ORF	YMR086W	ORF	YMR086W_ORF	biological_process	molecular_function	cytoplasm*	0.37	1.45	0.91	0.947	0.03	0.37	0.2	0.695		-0.15	0.39	0.03	0.09	0.625
YBR218C_ORF	YBR218C	ORF	PYC2	gluconeogenesis*	pyruvate carboxylase activity	cytosol	0.8	1.02	0.91	0.947	0.75	0.68	0.715	0.944	-0.28	-0.15	-0.26	-0.01	-0.175	0.305
YDR094W_ORF	YDR094W	ORF	YDR094W_ORF				1.02	0.8	0.91	0.947	0.86	0.35	0.605	0.915	0.06	-0.07	0.16	0.42	0.1425	0.677
YGR103W_ORF	YGR103W	ORF	NOP7	ribosome biogenesis and assembly*	molecular_function	nucleus*	0.82	1	0.91	0.947	0.13	0.7	0.415	0.841	0.15	0.47	0.31	0.74	0.4175	0.874
YFL066C_ORF	YFL066C	ORF	YFL066C_ORF	biological_process	molecular_function	cellular_component	0.5	1.3	0.9	0.946	0.13	-0.01	0.06	0.565	0.27	0.2	-0.04	-0.09	0.085	0.619
YLR296W_ORF	YLR296W	ORF	YLR296W_ORF				0.9		0.9	0.946	0.15	0.34	0.245	0.732	0.45	0.07	0.65	0.2	0.3425	0.836
YML047W-A_ORF	YML047W-A	ORF	YML047W-A_ORF				0.9		0.9	0.946	-0.06	1.31	0.625	0.921	-0.02				-0.02	0.491
YOR175C_ORF	YOR175C	ORF	YOR175C_ORF	biological_process	O-acyltransferase activity	endoplasmic reticulum*	0.25	1.55	0.9	0.946	-0.2	0.24	0.02	0.527	-0.18	0.17	0.36	0.37	0.18	0.712
YMR294W-A_ORF	YMR294W-A	ORF	YMR294W-A_ORF				0.9		0.9	0.946	0.35	0.91	0.63	0.923	0.28	0.62			0.45	0.888
YHR214W_ORF	YHR214W	ORF	YHR214W_ORF	biological_process	molecular_function	cellular_component		0.9	0.9	0.946	0.46	0.6	0.53	0.892	0.27	0.14	-0.56	-0.09	-0.06	0.442
YDR050C_ORF	YDR050C	ORF	TPI1	glycolysis	triose-phosphate isomerase activity	cytoplasm*	0.91	0.88	0.895	0.945	1.01	1.24	1.125	0.99	1.06	0.89	0.62	0.8	0.8425	0.977
YKL153W_ORF	YKL153W	ORF	YKL153W_ORF				0.89	0.9	0.895	0.945	0.13	0.28	0.205	0.701	0.71	0.67	-0.02	-0.39	0.2425	0.769
YGR027W-A_ORF	YGR027W-A	ORF	YGR027W-A_ORF				0.71	1.08	0.895	0.945	0.46	0.23	0.345	0.8	0.37	0.53	-1.33	-0.77	-0.3	0.18
YLR259C_ORF	YLR259C	ORF	HSP60	protein folding*	single-stranded DNA binding	mitochondrion*	0.67	1.12	0.895	0.945	0.44	-0.22	0.11	0.616	-0.24	-0.18	0.2	-0.26	-0.12	0.367
YLR304C_ORF	YLR304C	ORF	ACO1	response to drug*	aconitate hydratase activity	mitochondrion*	1.18	0.61	0.895	0.945	0.2	-0.22	-0.01	0.497	0.09	-0.05	0.19	-0.64	-0.1025	0.391
YKR042W_TIL_4_158__ORF	YKR042W	TIL	UTH1	mitochondrion organization and biogenesis*	molecular_function	chitin- and beta-glucan-containing cell wall*	1.3	0.49	0.895	0.945	0.91	-0.14	0.385	0.825	0.2	0.17	0.52	1.14	0.5075	0.908
YMR304C-A_ORF	YMR304C-A	ORF	YMR304C-A_ORF					0.89	0.89	0.944	0.39	0.8	0.595	0.912	0.06	0.3	0.21	0.77	0.335	0.832
YBR025C_ORF	YBR025C	ORF	YBR025C_ORF	biological_process	molecular_function	cytoplasm	0.3	1.48	0.89	0.944	0.41	0.69	0.55	0.898	0.22	0.35	0.4	0.22	0.2975	0.808
YPL106C_ORF	YPL106C	ORF	SSE1	telomere maintenance*	ATP binding*	cytoplasm	0.65	1.13	0.89	0.944	0.94	1.15	1.045	0.985	-0.1	0.46	0.27	-0.02	0.1525	0.686
YGR155W_ORF	YGR155W	ORF	CYS4	response to drug*	cystathionine beta-synthase activity	cytoplasm*	1.11	0.67	0.89	0.944	0.28	0.34	0.31	0.778	-0.35	0.26	-0.05	0.2	0.015	0.535
YOL046C_ORF	YOL046C	ORF	YOL046C_ORF					0.89	0.89	0.944	-0.09		-0.09	0.42			0.18	-0.08	0.05	0.577
YHR046C_TIL_3_24__ORF	YHR046C	TIL	INM1	inositol phosphate dephosphorylation	inositol-1(or 4)-monophosphatase activity	cytoplasm*	1.27	0.51	0.89	0.944	0.46	-0.08	0.19	0.685			-0.19	-0.29	-0.24	0.232
YOR250C_ORF	YOR250C	ORF	CLP1	mRNA cleavage*	RNA binding	mRNA cleavage factor complex	0.68	1.09	0.885	0.943	0.02	1.63	0.825	0.963	0.41	0.44	-0.09	-0.03	0.1825	0.716
IGX_YA_130870W							0.67	1.1	0.885	0.943	0.08	0.41	0.245	0.732	-0.54	-0.42	0.42	0.35	-0.0475	0.458
YMR307W_ORF	YMR307W	ORF	GAS1	cell wall organization and biogenesis*	1,3-beta-glucanosyltransferase activity	mitochondrion*	0.51	1.24	0.875	0.941	0.27	0.51	0.39	0.827	0.02	0.42	0.38	0.43	0.3125	0.818
YML010W_ORF	YML010W	ORF	SPT5	RNA elongation from RNA polymerase II promoter*	RNA polymerase II transcription elongation factor activity	nucleus*	0.6	1.15	0.875	0.941	0.69	0.27	0.48	0.871	-0.17	-0.12	-0.01	0.26	-0.01	0.503
YDR129C_ORF	YDR129C	ORF	SAC6	endocytosis*	protein binding, bridging*	actin cortical patch*	1	0.76	0.88	0.941	0.54	0.93	0.735	0.948	-0.23	-0.37	0.11	-0.16	-0.1625	0.317
YBR078W_ORF	YBR078W	ORF	ECM33	cell wall organization and biogenesis	molecular_function	mitochondrion*	0.74	1.02	0.88	0.941	0.48	0.99	0.735	0.948	0.2	0.49	0.3	0.36	0.3375	0.834
YDL152W_ORF	YDL152W	ORF	YDL152W_ORF				0.88		0.88	0.941	0.39	1.11	0.75	0.953		0.44	0.66		0.55	0.919
YNL210W_ORF	YNL210W	ORF	MER1	meiosis*	RNA splicing factor activity, transesterification mechanism	nucleus		0.88	0.88	0.941	0.26	1.15	0.705	0.941				-0.12	-0.12	0.367
YLR260W_ORF	YLR260W	ORF	LCB5	response to heat*	D-erythro-sphingosine kinase activity	membrane fraction*	0.63	1.13	0.88	0.941	0.18		0.18	0.676	0.19	0.33	-1.19	-0.57	-0.31	0.173
YPR158C-D_ORF	YPR158C-D	ORF	YPR158C-D_ORF				0.83	0.93	0.88	0.941	1	0.58	0.79	0.958	0.3	0.4	-0.76	-0.21	-0.0675	0.435
YGR122C-A_ORF	YGR122C-A	ORF	YGR122C-A_ORF				0.83	0.93	0.88	0.941	1.26	0.49	0.875	0.97	0.38	0.44	0.32	0.29	0.3575	0.845
YJR139C_ORF	YJR139C	ORF	HOM6	response to drug*	homoserine dehydrogenase activity	cytoplasm*	0.91	0.85	0.88	0.941	0.77	0.65	0.71	0.943	-0.03	0.34	0.12	0.35	0.195	0.727
YNL162W-A_ORF	YNL162W-A	ORF	YNL162W-A_ORF	biological_process	molecular_function	cytoplasm*	0.46	1.3	0.88	0.941	0.6	0.43	0.515	0.886	-0.19	-0.16	0.07	-0.17	-0.1125	0.377
YMR096W_ORF	YMR096W	ORF	SNZ1	pyridoxine metabolic process*	protein binding	cellular_component	1.15	0.61	0.88	0.941	0.81	0.16	0.485	0.874		-0.2	0.18	0.04	0.00666667	0.524
YGL137W_ORF	YGL137W	ORF	SEC27	ER to Golgi vesicle-mediated transport*	molecular_function	COPI vesicle coat	0.79	0.97	0.88	0.941	0.81	2.95	1.88	0.998	-0.07	0.23	0.33	0.2	0.1725	0.707
IGR_CHR03:(COMPLEMENT(173602..173755))_33							0.84	0.92	0.88	0.941	0.74	0.55	0.645	0.927	0.02	-0.02	0.29	-0.07	0.055	0.584
YLR040C_AAA_21_NCR	YLR040C	AAA	YLR040C_AAA_21_NCR	biological_process	molecular_function	chitin- and beta-glucan-containing cell wall		0.87	0.87	0.94	0.87	0.85	0.86	0.968	0.05	0.12	0.42	0.45	0.26	0.782
YOL058W_ORF	YOL058W	ORF	ARG1	arginine biosynthetic process*	argininosuccinate synthase activity	cytosol	0.83	0.91	0.87	0.94	0.12	0.43	0.275	0.755	-0.28	-0.1	0.14	-0.12	-0.09	0.406
YPL004C_ORF	YPL004C	ORF	LSP1	endocytosis*	protein kinase inhibitor activity	cytoplasm*	1.25	0.49	0.87	0.94	0.32	0.41	0.365	0.814	0.03	0.38	0.03	-0.03	0.1025	0.639
YJR077C_ORF	YJR077C	ORF	MIR1	phosphate transport	inorganic phosphate transporter activity	mitochondrion*	0.11	1.63	0.87	0.94	0.55	0.61	0.58	0.908	0.38	0.43	0.59	0.51	0.4775	0.898
YKL047W_ORF	YKL047W	ORF	YKL047W_ORF	biological_process	molecular_function	cytoplasm	1.04	0.7	0.87	0.94	0.96	0.9	0.93	0.976	-0.15	0.22	-0.06	-0.39	-0.095	0.4
YHR146W_ORF	YHR146W	ORF	CRP1	biological_process	DNA binding	nucleus	1.01	0.73	0.87	0.94	0.47	0.67	0.57	0.905	0.08	0.17	0.34	0.28	0.2175	0.748
YLR087C_TIL_6901_7200_39_ORF	YLR087C	TIL	CSF1	fermentation	molecular_function	mitochondrion		0.87	0.87	0.94	0.87		0.87	0.969				-0.14	-0.14	0.344
YDR457W_TIL_1801_2100_117_ORF	YDR457W	TIL	TOM1	regulation of cell size*	ubiquitin-protein ligase activity	nucleus*		0.87	0.87	0.94	-0.01		-0.01	0.497		-0.84	-0.04	-0.52	-0.466667	0.081
YOR396W_ORF	YOR396W	ORF	YOR396W_ORF	biological_process	helicase activity	cellular_component	1.15	0.58	0.865	0.939	1.14	0.82	0.98	0.981	0.28	0.91	0.2	0.46	0.4625	0.892
YLR410W-A_ORF	YLR410W-A	ORF	YLR410W-A_ORF				1.17	0.56	0.865	0.939	-0.59	0.07	-0.26	0.271	-0.3	-0.05	-1.07	-1.1	-0.63	0.034
YPR202W_ORF	YPR202W	ORF	YPR202W_ORF	biological_process	molecular_function	cellular_component	0.94	0.79	0.865	0.939	0.01	-0.2	-0.095	0.416	0.01	-0.14	-0.48	-0.55	-0.29	0.188
YGL008C_ORF	YGL008C	ORF	PMA1	regulation of pH*	hydrogen-exporting ATPase activity, phosphorylative mechanism	mitochondrion*	0.35	1.38	0.865	0.939	0.57	0.72	0.645	0.927	0.01	0.27	-0.35	-0.24	-0.0775	0.422
YKL183C-A_ONO_ORF	YKL183C-A	ONO	YKL183C-A_ONO_ORF	biological_process	molecular_function	cellular_component	0.86		0.86	0.938	0.69		0.69	0.938	0.82				0.82	0.974
YBR115C_ORF	YBR115C	ORF	LYS2	lysine biosynthetic process via aminoadipic acid	L-aminoadipate-semialdehyde dehydrogenase activity	cytoplasm	0.77	0.95	0.86	0.938	0.15	0.62	0.385	0.825	-0.26	-0.24	0.09	-0.09	-0.125	0.362
YLL055W_ORF	YLL055W	ORF	YLL055W_ORF	biological_process	ion transporter activity	endoplasmic reticulum	0.6	1.12	0.86	0.938	-0.46	0.22	-0.12	0.392		-0.81	-0.24	-0.45	-0.5	0.068
YBR056W_ORF	YBR056W	ORF	YBR056W_ORF	biological_process	molecular_function	cytoplasm		0.86	0.86	0.938	0.36	0.69	0.525	0.89	-0.09	-0.27	0.14	-0.01	-0.0575	0.446
YOR146W_ORF	YOR146W	ORF	YOR146W_ORF				0.86		0.86	0.938	0.27		0.27	0.75	0.14	0.04		-0.26	-0.0266667	0.486
YLR434C_ORF	YLR434C	ORF	YLR434C_ORF				0.86		0.86	0.938	-0.09		-0.09	0.42
YDL071C_ORF	YDL071C	ORF	YDL071C_ORF				0.86		0.86	0.938		1.12	1.12	0.99	1.77	0.43			1.1	0.99
YGR254W_OCH__ORF	YGR254W	OCH	ENO1	glycolysis*	phosphopyruvate hydratase activity	cytoplasm*	0.72	0.99	0.855	0.937	1.07	1.12	1.095	0.989	0.51	0.47	1.05	1.4	0.8575	0.978
YKL182W_ORF	YKL182W	ORF	FAS1	fatty acid biosynthetic process	[acyl-carrier-protein] S-malonyltransferase activity*	mitochondrion*	0.53	1.18	0.855	0.937	0.83	1.39	1.11	0.989	-0.45	-0.14	-0.22	-0.03	-0.21	0.264
YBR140C_ORF	YBR140C	ORF	IRA1	negative regulation of Ras protein signal transduction*	Ras GTPase activator activity	mitochondrion*	0.9	0.81	0.855	0.937	0.41	0.36	0.385	0.825		-0.51	0.23	0	-0.0933333	0.403
YOR116C_TIL_2101_2400_118_ORF	YOR116C	TIL	RPO31	transcription from RNA polymerase III promoter	DNA-directed RNA polymerase activity	DNA-directed RNA polymerase III complex	-0.01	1.72	0.855	0.937	1.67	0.23	0.95	0.978	-0.28	-0.63	-0.22	0.48	-0.1625	0.317
YBL005W_AAA_22_NCR	YBL005W	AAA	PDR3	response to drug*	DNA binding*	cytoplasm*	0.85		0.85	0.936	0.77	0.89	0.83	0.963	0.38	0.29	0.25	0.36	0.32	0.822
YJL077W-B_ONO_ORF	YJL077W-B	ONO	YJL077W-B_ONO_ORF	biological_process	molecular_function	cellular_component	0.9	0.8	0.85	0.936	0.74	0.42	0.58	0.908			0.02		0.02	0.543
YDR012W_ORF	YDR012W	ORF	RPL4B	translation	structural constituent of ribosome	cytoplasm*	0.68	1.01	0.845	0.936	0.51	0.67	0.59	0.91	0.57	0.69	0.56	0.64	0.615	0.937
YML049C_ORF	YML049C	ORF	RSE1	nuclear mRNA splicing, via spliceosome*	U2 snRNA binding	snRNP U2	1.35	0.34	0.845	0.936	0.68	1.04	0.86	0.968		-0.33	-0.18	-0.15	-0.22	0.251
YMR053C_ORF	YMR053C	ORF	STB2	histone deacetylation	transcriptional repressor activity	nucleus*		0.85	0.85	0.936	0.67		0.67	0.934				-0.1	-0.1	0.393
YMR173W_ORF	YMR173W	ORF	DDR48	DNA repair	ATPase activity*	cytoplasm	0.91	0.79	0.85	0.936	1	1.08	1.04	0.984	0.39	0.23	0.36	0.67	0.4125	0.871
YDR457W_TIL_22_0_DS200_ORF	YDR457W	TIL	TOM1	regulation of cell size*	ubiquitin-protein ligase activity	nucleus*	0.85		0.85	0.936	0.93		0.93	0.976
							0.85	0.84	0.845	0.936	0.51	0.01	0.26	0.743	-0.41	-0.06	0	0.02	-0.1125	0.377
IGR_CHR07:(548469..549469)_196							0.83	0.86	0.845	0.936	0.26		0.26	0.743		-0.46		-0.22	-0.34	0.149
IGR_CHR15:(961694..962694)_590							0.41	1.29	0.85	0.936	0.14	-0.17	-0.015	0.493	-0.59	-0.09	0.4	0.17	-0.0275	0.482
YMR128W_ORF	YMR128W	ORF	ECM16	ribosome biogenesis and assembly*	RNA helicase activity	mitochondrion*	0.66	1.02	0.84	0.935	0.11	-0.13	-0.01	0.497	-0.06	-0.22	0.01	0.49	0.055	0.584
YOR345C_ORF	YOR345C	ORF	YOR345C_ORF				0.84		0.84	0.935	0.14	0.77	0.455	0.861		-0.21	0.14	0.32	0.0833333	0.618
YPR146C_ORF	YPR146C	ORF	YPR146C_ORF					0.84	0.84	0.935	-0.35	-0.25	-0.3	0.242		-0.18	-1	-0.7	-0.626667	0.035
YLR024C_ORF	YLR024C	ORF	UBR2	protein monoubiquitination*	ubiquitin-protein ligase activity	cytoplasm		0.84	0.84	0.935	0.65		0.65	0.929				0.04	0.04	0.565
YMR168C_ORF	YMR168C	ORF	CEP3	mitotic spindle checkpoint	DNA bending activity*	condensed nuclear chromosome kinetochore*	1.13	0.55	0.84	0.935	0.55	0.49	0.52	0.887	0.14	0.07	-0.01		0.0666667	0.598
YDR366C_ORF	YDR366C	ORF	YDR366C_ORF	biological_process	molecular_function	cellular_component	0.88	0.8	0.84	0.935		0.09	0.09	0.596	-0.23				-0.23	0.242
YDR457W_TIL_3301_3600_65_ORF	YDR457W	TIL	TOM1	regulation of cell size*	ubiquitin-protein ligase activity	nucleus*		0.84	0.84	0.935	-0.64		-0.64	0.074	-1.38	-0.54	-0.16		-0.693333	0.025
YLL051C_AAA_26_NCR	YLL051C	AAA	FRE6	biological_process	ferric-chelate reductase activity	vacuole, cell cycle-correlated morphology	0.63	1.04	0.835	0.934	0.48	0.25	0.365	0.814	-0.14	0.21	-0.12	0.15	0.025	0.549
YBR235W_ORF	YBR235W	ORF	YBR235W_ORF	biological_process	ion transporter activity	cellular_component	0.49	1.18	0.835	0.934	0.27	0.42	0.345	0.8	-0.24	0.03	0.01	-0.16	-0.09	0.406
IGX_YM_865904C							1.26	0.41	0.835	0.934	0.18	1.45	0.815	0.962	1.29	0.7	-0.12	0.45	0.58	0.928
YGR061C_ORF	YGR061C	ORF	ADE6	'de novo' IMP biosynthetic process*	phosphoribosylformylglycinamidine synthase activity	cytoplasm	0.24	1.42	0.83	0.933	0.51	0.83	0.67	0.934	-0.02	-0.11	-0.25	-0.07	-0.1125	0.377
YKL210W_ORF	YKL210W	ORF	UBA1	ubiquitin cycle	ubiquitin activating enzyme activity	cytoplasm*	1.02	0.64	0.83	0.933	1.37	0.4	0.885	0.971	-0.47	0	0.17	-0.11	-0.1025	0.391
YDR261W-A_ORF	YDR261W-A	ORF	YDR261W-A_ORF				0.73	0.93	0.83	0.933	0.41	0.29	0.35	0.803	-0.33	-0.15	-0.87	-0.83	-0.545	0.05
YNL138W_ORF	YNL138W	ORF	SRV2	pseudohyphal growth*	cytoskeletal protein binding*	actin cortical patch		0.83	0.83	0.933	0.63	0.49	0.56	0.902	0.37	0.23	0.52	0.34	0.365	0.849
YNL274C_ORF	YNL274C	ORF	YNL274C_ORF	metabolic process*	oxidoreductase activity, acting on the CH-OH group of donors, NAD or NADP as acceptor*	cytoplasm*	1.08	0.57	0.825	0.932	0.82	0.56	0.69	0.938		-0.25	0.41	-0.03	0.0433333	0.571
YCR012W_ORF	YCR012W	ORF	PGK1	glycolysis*	phosphoglycerate kinase activity	cytoplasm*	0.88	0.77	0.825	0.932	0.83	1.25	1.04	0.984	1.2	0.76	0.9	1.09	0.9875	0.986
YCL030C_ORF	YCL030C	ORF	HIS4	histidine biosynthetic process	phosphoribosyl-ATP diphosphatase activity*	intracellular	0.74	0.91	0.825	0.932	0.41	0.7	0.555	0.901	-0.21	-0.31	0.02	-0.05	-0.1375	0.349
YLR135W_ORF	YLR135W	ORF	SLX4	response to DNA damage stimulus*	5'-flap endonuclease activity	nucleus	0.54	1.11	0.825	0.932	0.01	0.65	0.33	0.788	-0.14	-0.13	0.05	-0.55	-0.1925	0.285
YDL140C_ORF	YDL140C	ORF	RPO21	transcription from RNA polymerase II promoter	DNA-directed RNA polymerase activity	mitochondrion*	0.6	1.05	0.825	0.932	0.15	0.56	0.355	0.807	0.06	0.16	0.25	0.34	0.2025	0.735
YPR183W_ORF	YPR183W	ORF	DPM1	protein amino acid N-linked glycosylation*	transferase activity, transferring glycosyl groups*	mitochondrion*	1.08	0.57	0.825	0.932	0.81	1.04	0.925	0.976	0.41	0.52	0.55	0.57	0.5125	0.91
YLR256W_ORF	YLR256W	ORF	HAP1	positive regulation of transcription from RNA polymerase II promoter*	specific RNA polymerase II transcription factor activity	nucleus	0.87	0.78	0.825	0.932	1.02	0.2	0.61	0.917	-0.24	-0.03	-0.38	-0.39	-0.26	0.213
YBR181C_OCH_DS100_ORF	YBR181C	OCH	RPS6B	translation	structural constituent of ribosome	cytoplasm*	1.13	0.51	0.82	0.931	0.55	0.66	0.605	0.915	1.1	0.89	0.71	0.81	0.8775	0.98
YGR161W-A_ORF	YGR161W-A	ORF	YGR161W-A_ORF				0.9	0.73	0.815	0.931	0.04	0.28	0.16	0.659	0.52	-0.13	-0.58	-0.27	-0.115	0.375
YMR297W_ORF	YMR297W	ORF	PRC1	vacuolar protein catabolic process	carboxypeptidase C activity	cytoplasm*	0.91	0.72	0.815	0.931	0.57	0.68	0.625	0.921	-0.32	0.7	-0.08	0.04	0.085	0.619
YDR216W_ORF	YDR216W	ORF	ADR1	transcription*	transcription factor activity	nucleus	0.75	0.88	0.815	0.931	-0.13	-0.2	-0.165	0.353		-0.52	-0.65	-0.67	-0.613333	0.037
YDR502C_ORF	YDR502C	ORF	SAM2	methionine metabolic process	methionine adenosyltransferase activity	cellular_component	0.85	0.79	0.82	0.931	0.38	0.73	0.555	0.901	0.03	0.12	0.25	0.35	0.1875	0.721
YDR273W_ORF	YDR273W	ORF	DON1	meiosis*	molecular_function	spindle*	0.67	0.97	0.82	0.931	0.62	0.43	0.525	0.89	0.41	0.23	0.08	-0.08	0.16	0.694
YOR143C_ORF	YOR143C	ORF	THI80	thiamin diphosphate biosynthetic process	thiamin diphosphokinase activity	cytoplasm	0.6	1.04	0.82	0.931	0.37	0.36	0.365	0.814	0.54	0.12	-0.57	-0.07	0.005	0.524
YBL097W_ORF	YBL097W	ORF	BRN1	mitotic sister chromatid segregation*	molecular_function	nucleus*		0.82	0.82	0.931	0.33		0.33	0.788
YMR052C-A_ORF	YMR052C-A	ORF	YMR052C-A_ORF				0.35	1.29	0.82	0.931	0.33	0.35	0.34	0.796	-0.19	0.34	-1.19	-0.9	-0.485	0.073
YER080W_ORF	YER080W	ORF	YER080W_ORF	biological_process	molecular_function	mitochondrion		0.82	0.82	0.931	0.3	0.5	0.4	0.833	0	-0.09	0.2	0.29	0.1	0.636
YLL009C_TIL_2_3__ORF	YLL009C	TIL	COX17	cytochrome c oxidase complex assembly*	thioredoxin peroxidase activity*	mitochondrion*	0.82		0.82	0.931	0.28	0.48	0.38	0.822
YNR016C_ORF	YNR016C	ORF	ACC1	protein import into nucleus*	acetyl-CoA carboxylase activity*	mitochondrion*	0.69	0.92	0.805	0.929	1.02	1.8	1.41	0.995	-0.7	-0.01	-0.32	0.15	-0.22	0.251
YLR390W-A_ORF	YLR390W-A	ORF	CCW14	telomere maintenance*	structural constituent of cell wall	mitochondrion*	0.91	0.7	0.805	0.929	0.61	0.9	0.755	0.953	0.57	0.56	0.44	0.7	0.5675	0.925
YGR177C_ORF	YGR177C	ORF	ATF2	steroid metabolic process	alcohol O-acetyltransferase activity	cytoplasm*	1.15	0.47	0.81	0.929	0.39		0.39	0.827	-0.18	-0.18	-0.04	0.16	-0.06	0.442
YBL101C_ORF	YBL101C	ORF	ECM21	cell wall organization and biogenesis	molecular_function	cytoplasm		0.81	0.81	0.929	0.26	0.84	0.55	0.898	0.64	0.22	0.15	0.13	0.285	0.8
YDL238C_ORF	YDL238C	ORF	GUD1	guanine metabolic process	hydrolase activity, acting on carbon-nitrogen (but not peptide) bonds, in linear amides*	cytoplasm		0.81	0.81	0.929	0.01	0.21	0.11	0.616	0.67	0.21	-0.08	0.25	0.2625	0.784
YHR165C_ORF	YHR165C	ORF	PRP8	nuclear mRNA splicing, via spliceosome*	RNA splicing factor activity, transesterification mechanism*	U4/U6 x U5 tri-snRNP complex*	1.06	0.56	0.81	0.929	0.01	-0.06	-0.025	0.484	-0.47	-1.09	0.06	-0.07	-0.3925	0.116
YER155C_ORF	YER155C	ORF	BEM2	cell wall organization and biogenesis*	signal transducer activity*	mitochondrion*	0.77	0.85	0.81	0.929	0.37	0.45	0.41	0.839	-0.31	-0.24	-0.09	0.16	-0.12	0.367
YJR014W_ORF	YJR014W	ORF	TMA22	biological_process	RNA binding	cytoplasm*	1.02	0.6	0.81	0.929	0.66	0.92	0.79	0.958	0.94	0.6	0.53	0.69	0.69	0.952
YIL059C_ORF	YIL059C	ORF	YIL059C_ORF					0.81	0.81	0.929	0.58	0.28	0.43	0.848	0.54	0.16			0.35	0.84
YKR095W_ORF	YKR095W	ORF	MLP1	mRNA export from nucleus*	ribonucleoprotein binding	nuclear envelope*	0.93	0.67	0.8	0.928	0.4	0.64	0.52	0.887	-0.01	-0.11	0.15	0.13	0.04	0.565
YLR336C_ORF	YLR336C	ORF	SGD1	osmoregulation	molecular_function	nucleus*	0.69	0.91	0.8	0.928	0.01	0.45	0.23	0.719	0.07	-0.02	0.22	0.55	0.205	0.738
YBR227C_ORF	YBR227C	ORF	MCX1	biological_process	unfolded protein binding*	mitochondrion*	0.82	0.78	0.8	0.928	0.57	0.51	0.54	0.894	0.11	0.46	0.44	0.66	0.4175	0.874
YDR037W_ORF	YDR037W	ORF	KRS1	lysyl-tRNA aminoacylation	lysine-tRNA ligase activity	cytoplasm	0.32	1.28	0.8	0.928	0.28	0.47	0.375	0.82	-0.02	0.22	-0.17	-0.01	0.005	0.521
YAR042W_ORF	YAR042W	ORF	SWH1	endocytosis*	phosphatidylinositol binding*	endoplasmic reticulum*	1.28	0.32	0.8	0.928	-0.13	0.1	-0.015	0.493	-0.3	-0.06	-0.41	-0.1	-0.2175	0.256
YOR133W_ORF	YOR133W	ORF	EFT1	translational elongation	translation elongation factor activity	ribosome	0.72	0.88	0.8	0.928	0.76	1.15	0.955	0.979	-0.17	0.14	0.2	-0.17	0	0.516
YDR114C_ORF	YDR114C	ORF	YDR114C_ORF	biological_process	molecular_function	cellular_component		0.8	0.8	0.928	-0.14	-0.08	-0.11	0.403				-0.09	-0.09	0.406
YML078W_ORF	YML078W	ORF	CPR3	protein folding	peptidyl-prolyl cis-trans isomerase activity	mitochondrion	0.73	0.87	0.8	0.928	0.22	0.74	0.48	0.871	0.52	0.26	0.45	0.29	0.38	0.856
YIL169C_ORF	YIL169C	ORF	YIL169C_ORF	biological_process	molecular_function	cellular_component	0.73	0.87	0.8	0.928	0.69	0.09	0.39	0.827	0.26	0.64	0.18	0.32	0.35	0.84
YOR333C_ORF	YOR333C	ORF	YOR333C_ORF				0.74	0.85	0.795	0.927	0.6	0.26	0.43	0.848	0.24	0.11		-0.58	-0.0766667	0.425
YFL020C_OCH_DS100_ORF	YFL020C	OCH	PAU5	biological_process	molecular_function	cellular_component	0.79		0.79	0.926	-0.08	-0.18	-0.13	0.384		0.11	0.45	-0.03	0.176667	0.71
YNL102W_ORF	YNL102W	ORF	POL1	DNA replication*	alpha DNA polymerase activity	mitochondrion*	0.59	0.99	0.79	0.926	0	0.31	0.155	0.655	-0.39	-0.55	-0.04	0.19	-0.1975	0.279
YBR072W_ORF	YBR072W	ORF	HSP26	response to stress*	unfolded protein binding	cytoplasm*		0.79	0.79	0.926	0.4	0.45	0.425	0.846	-0.01	-0.04	0.05	0.05	0.0125	0.532
YJR106W_ORF	YJR106W	ORF	ECM27	cell wall organization and biogenesis	molecular_function	cellular_component		0.79	0.79	0.926	0.18	-0.17	0.005	0.515	0.16	-0.04	0.1	0.29	0.1275	0.665
YJL068C_ORF	YJL068C	ORF	YJL068C_ORF	formaldehyde catabolic process	S-formylglutathione hydrolase activity	cytosol	1.04	0.54	0.79	0.926	0.56	0.63	0.595	0.912	0.25	0.01	-0.1	0.08	0.06	0.589
YBL086C_ORF	YBL086C	ORF	YBL086C_ORF	biological_process	molecular_function	cellular_component		0.79	0.79	0.926	0.22	1.33	0.775	0.956	0.07	0.71	0.12	0.07	0.2425	0.769
YJL060W_ORF	YJL060W	ORF	BNA3	NAD biosynthetic process	arylformamidase activity	cytoplasm*	0.93	0.65	0.79	0.926	0.08	0.72	0.4	0.833	-0.64	-0.44	0.29	-0.23	-0.255	0.219
YCL021W-A_ORF	YCL021W-A	ORF	YCL021W-A_ORF	biological_process	molecular_function	cellular_component	0.79		0.79	0.926	0.28	0.02	0.15	0.65	-0.22	-0.4	-0.59	-1.11	-0.58	0.043
YHL023C_ORF	YHL023C	ORF	RMD11	biological_process	molecular_function	cellular_component	0.98	0.6	0.79	0.926	0.45	0.04	0.245	0.732	0.3	0.41	0.17	0.47	0.3375	0.834
YMR092C_ORF	YMR092C	ORF	AIP1	response to osmotic stress*	protein binding	cytoplasm*		0.79	0.79	0.926	0.37	0.03	0.2	0.695	-0.39	-0.53	0.32	-0.57	-0.2925	0.187
YGR032W_ORF	YGR032W	ORF	GSC2	cell wall organization and biogenesis*	1,3-beta-glucan synthase activity	prospore membrane*	0.65	0.92	0.785	0.925	0.17	-0.01	0.08	0.586	-0.47	-0.52	0.04	0.52	-0.1075	0.383
YHR205W_ORF	YHR205W	ORF	SCH9	protein amino acid phosphorylation*	protein serine/threonine kinase activity	cytoplasm*	1.12	0.45	0.785	0.925	0.67	-0.03	0.32	0.782	-0.44	-0.06	-0.23	-0.09	-0.205	0.27
YBR162C_TIL_8_173__ORF	YBR162C	TIL	TOS1	response to drug	molecular_function	chitin- and beta-glucan-containing cell wall*	0.89	0.68	0.785	0.925	0.5	0.92	0.71	0.943	0.26	0.48	0.3	0.43	0.3675	0.85
YDR037W_OCH__ORF	YDR037W	OCH	KRS1	lysyl-tRNA aminoacylation	lysine-tRNA ligase activity	cytoplasm	0.74	0.82	0.78	0.924	0.6	0.21	0.405	0.835	-0.03	0.18	-0.05	0.04	0.035	0.56
YAR035C-A_ONO_ORF	YAR035C-A	ONO	YAR035C-A_ONO_ORF	biological_process	molecular_function	cellular_component	0.78		0.78	0.924
YPL160W_ORF	YPL160W	ORF	CDC60	leucyl-tRNA aminoacylation	leucine-tRNA ligase activity	cytoplasm	0.48	1.08	0.78	0.924	0.48	0.56	0.52	0.887	0.23	0.14	-0.09	0	0.07	0.601
YGL165C_ORF	YGL165C	ORF	YGL165C_ORF				0.57	0.99	0.78	0.924	1.1	1.3	1.2	0.992	0.47	0.48	0.64	0.86	0.6125	0.936
YPL195W_ORF	YPL195W	ORF	APL5	vesicle-mediated transport*	protein binding	AP-3 adaptor complex		0.78	0.78	0.924	0.38	0.87	0.625	0.921	0.15	0.39	0.21	0.21	0.24	0.766
YFR044C_ORF	YFR044C	ORF	YFR044C_ORF	glutathione catabolic process	X-His dipeptidase activity	cytoplasm*	0.96	0.6	0.78	0.924	0.49	0.85	0.67	0.934	-0.2	-0.18	0.3	-0.11	-0.0475	0.458
YMR173W_OCH__ORF	YMR173W	OCH	DDR48	DNA repair	ATPase activity*	cytoplasm	0.89	0.66	0.775	0.923	0.44	0.68	0.56	0.902	0.16	0.14	0.41	0.36	0.2675	0.787
YMR030W-A_ONO_ORF	YMR030W-A	ONO	YMR030W-A_ONO_ORF	biological_process	molecular_function	cellular_component		0.77	0.77	0.923	0.23	0.63	0.43	0.848			-0.51	-0.23	-0.37	0.129
YFL002W-B_ORF	YFL002W-B	ORF	YFL002W-B_ORF				0.88	0.66	0.77	0.923	0.28	0.24	0.26	0.743	-0.32	-0.21	-0.93	-0.78	-0.56	0.047
YPR074C_ORF	YPR074C	ORF	TKL1	pentose-phosphate shunt	transketolase activity	cytoplasm	1.13	0.41	0.77	0.923	0.67	0.86	0.765	0.955	-0.27	0.34	-0.17	0.02	-0.02	0.491
YLR173W_ORF	YLR173W	ORF	YLR173W_ORF	biological_process	molecular_function	cellular_component	0.77		0.77	0.923	0.13	-0.02	0.055	0.562			-0.03	-0.1	-0.065	0.437
YDL007W_ORF	YDL007W	ORF	RPT2	ubiquitin-dependent protein catabolic process	ATPase activity*	nucleus*	0.75	0.8	0.775	0.923	0.08	0.14	0.11	0.616	0.01	0.09	0.28	-0.12	0.065	0.595
YBR208C_ORF	YBR208C	ORF	DUR1,2	allantoin catabolic process*	allophanate hydrolase activity*	cytoplasm	1.08	0.47	0.775	0.923	0.61	0.84	0.725	0.946	-0.38	-0.58	-0.27	-0.62	-0.4625	0.083
YNL239W_ORF	YNL239W	ORF	LAP3	response to antibiotic	transcription regulator activity*	cytoplasm*	0.43	1.12	0.775	0.923	0.02	0.19	0.105	0.611	-0.46	-0.11	-0.25	0.1	-0.18	0.297
YIL022W_ORF	YIL022W	ORF	TIM44	protein import into mitochondrial matrix	protein transporter activity	mitochondrion*	0.25	1.3	0.775	0.923	0.07	0.21	0.14	0.642	-0.32	0.11	0.26	-0.07	-0.005	0.51
YKR042W_TIL_8_132__ORF	YKR042W	TIL	UTH1	mitochondrion organization and biogenesis*	molecular_function	chitin- and beta-glucan-containing cell wall*	0.75	0.79	0.77	0.923	1.1	1.27	1.185	0.992	0.76	0.76	0.49	0.73	0.685	0.951
YGR279C_TIL_6_204__ORF	YGR279C	TIL	SCW4	conjugation with cellular fusion	glucosidase activity	chitin- and beta-glucan-containing cell wall	0.94	0.61	0.775	0.923	0.96	0.57	0.765	0.955	0.39	0.66	0.46	0.11	0.405	0.867
YEL017C-A_ORF	YEL017C-A	ORF	PMP2	cation transport	molecular_function	membrane	0.73	0.8	0.765	0.922	0.94	1.03	0.985	0.981	0.1	0.55	0.1	0.48	0.3075	0.815
YNL104C_ORF	YNL104C	ORF	LEU4	leucine biosynthetic process	2-isopropylmalate synthase activity	cytoplasm*	0.53	1	0.765	0.922	0.3	0.33	0.315	0.78	-0.04	0.01	0.32	0.14	0.1075	0.645
YHR214W-A_ORF	YHR214W-A	ORF	YHR214W-A_ORF				0.81	0.72	0.765	0.922	0.75	0.45	0.6	0.914	0.33	0.31	-0.24	-0.39	0.0025	0.519
YKL103C_ORF	YKL103C	ORF	LAP4	vacuolar protein catabolic process	aminopeptidase I activity	vacuole, cell cycle-correlated morphology	0.48	1.05	0.765	0.922	0.75	0.73	0.74	0.951	-0.34	-0.16	-0.11	-0.27	-0.22	0.251
YLR087C_TIL_8701_9000_206_ORF	YLR087C	TIL	CSF1	fermentation	molecular_function	mitochondrion	0.77	0.76	0.765	0.922	1.15	0.05	0.6	0.914	0.06		0.17	0.38	0.203333	0.737
YDR157W_ORF	YDR157W	ORF	YDR157W_ORF				0.76		0.76	0.92	0.04	-0.41	-0.185	0.334	0.42	0.19	0.82	0.17	0.4	0.865
YKL072W_ORF	YKL072W	ORF	STB6	biological_process	molecular_function	cellular_component	0.75	0.77	0.76	0.92	0.69	0.72	0.705	0.941	0.7	0.85	0.31	0.28	0.535	0.916
YNL209W_ORF	YNL209W	ORF	SSB2	translation*	ATPase activity*	cytoplasm*	0.69	0.83	0.76	0.92	0.92	1.51	1.215	0.993	0.58	0.43	0.6	0.89	0.625	0.939
YDR150W_ORF	YDR150W	ORF	NUM1	mitochondrion inheritance*	tubulin binding	mitochondrion*	0.74	0.78	0.76	0.92	0.21	0.28	0.245	0.732	-0.47	-0.68	-0.09	-0.16	-0.35	0.142
YER150W_ORF	YER150W	ORF	SPI1	biological_process	molecular_function	chitin- and beta-glucan-containing cell wall	1	0.52	0.76	0.92	0.76	0.51	0.635	0.925	0.31	0.18	-0.17	-0.1	0.055	0.584
YOR198C_ORF	YOR198C	ORF	BFR1	meiosis*	RNA binding	polysome*	0.35	1.17	0.76	0.92	0.65	0.83	0.74	0.951	0.36	0.48	0.55	0.46	0.4625	0.892
YFL022C_ORF	YFL022C	ORF	FRS2	phenylalanyl-tRNA aminoacylation	phenylalanine-tRNA ligase activity	cytoplasm*		0.76	0.76	0.92	0.51	0.57	0.54	0.894	-0.07	-0.13	0.17	0.09	0.015	0.535
YDR527W_ORF	YDR527W	ORF	RBA50	transcription from RNA polymerase II promoter	molecular_function	cytoplasm		0.76	0.76	0.92	-0.11	0.09	-0.01	0.497	0.4	0.32	-0.13	0.22	0.2025	0.735
IGX_YK_440787C							0.87	0.65	0.76	0.92	0.66	0.44	0.55	0.898	-0.73	-0.07	-0.11	-0.16	-0.2675	0.206
YBLCSIGMA1_LTR	YBLCSIGMA1	LTR	YBLCSIGMA1_LTR				1.13	0.38	0.755	0.919	0.23	0.11	0.17	0.667	0.25	0.23	-0.15	-0.14	0.0475	0.575
YNL300W_ORF	YNL300W	ORF	YNL300W_ORF	biological_process	molecular_function	chitin- and beta-glucan-containing cell wall	0.84	0.67	0.755	0.919	-0.06	0.35	0.145	0.647	-0.41	0.01	-0.19	0.3	-0.0725	0.429
YJL080C_ORF	YJL080C	ORF	SCP160	response to drug*	RNA binding*	endoplasmic reticulum membrane*	0.84	0.67	0.755	0.919	0.12	0.91	0.515	0.886	-0.72	-0.53	-0.09	-0.81	-0.5375	0.053
YKR029C_ORF	YKR029C	ORF	SET3	histone deacetylation*	methylated histone residue binding*	histone deacetylase complex	1.09	0.42	0.755	0.919	0.32	1.2	0.76	0.954	2.39	1.25	-0.26	-0.22	0.79	0.968
YGR244C_ORF	YGR244C	ORF	LSC2	tricarboxylic acid cycle*	succinate-CoA ligase (ADP-forming) activity	mitochondrion	0.72	0.79	0.755	0.919	0.1	0.29	0.195	0.691	-0.29	0.11	0.21	0.1	0.0325	0.556
YAL012W_ORF	YAL012W	ORF	CYS3	response to drug*	cystathionine gamma-lyase activity	cytoplasm	0.78	0.73	0.755	0.919	0.76	0.79	0.775	0.956	0.23	0.06	0.35	0.3	0.235	0.763
YBR162C_TIL_9_174__ORF	YBR162C	TIL	TOS1	response to drug	molecular_function	chitin- and beta-glucan-containing cell wall*	0.77	0.74	0.755	0.919	0.72	0.83	0.775	0.956	0.3	0.16	0.25	0.34	0.2625	0.784
YGR279C_TIL_7_5__ORF	YGR279C	TIL	SCW4	conjugation with cellular fusion	glucosidase activity	chitin- and beta-glucan-containing cell wall	0.84	0.67	0.755	0.919	0.95	0.48	0.715	0.944	0.3	0.66	0.15	0.33	0.36	0.846
YMR124W_ORF	YMR124W	ORF	YMR124W_ORF	biological_process	molecular_function	cytoplasm	0.59	0.91	0.75	0.918	-0.23	0.43	0.1	0.606		-0.29	0.19	-0.2	-0.1	0.393
YDR154C_ORF	YDR154C	ORF	YDR154C_ORF				0.8	0.7	0.75	0.918	0.83	1.24	1.035	0.984	0.85	0.76	0.72	0.56	0.7225	0.958
YOR335C_ORF	YOR335C	ORF	ALA1	alanyl-tRNA aminoacylation	alanine-tRNA ligase activity	cytoplasm*	0.47	1.03	0.75	0.918	0.96	0.92	0.94	0.977	-0.26	0.15	0.36	0.27	0.13	0.666
YBL007C_ORF	YBL007C	ORF	SLA1	cell wall organization and biogenesis*	protein binding, bridging*	actin cortical patch		0.75	0.75	0.918	0.26	0.24	0.25	0.736	-0.41	-0.58	-0.33	-0.14	-0.365	0.133
YLR138W_ORF	YLR138W	ORF	NHA1	response to osmotic stress*	cation:cation antiporter activity*	plasma membrane		0.75	0.75	0.918	0.5	0.4	0.45	0.858	0.24	-0.25	0.23	0.17	0.0975	0.634
YDR457W_TIL_301_600_99_ORF	YDR457W	TIL	TOM1	regulation of cell size*	ubiquitin-protein ligase activity	nucleus*		0.75	0.75	0.918	0.1		0.1	0.606	-0.59	-0.04	0.51		-0.04	0.467
IGR_CHR16:(764476..765476)_209							0.75		0.75	0.918	1.06		1.06	0.986		-0.18	-0.08		-0.13	0.354
YMR229C_ORF	YMR229C	ORF	RRP5	ribosome biogenesis and assembly*	RNA binding*	nucleolus*	0.55	0.94	0.745	0.917	0.48	1.01	0.745	0.952	-0.24		-0.33	0.29	-0.0933333	0.402
YBL113C_ORF	YBL113C	ORF	YBL113C_ORF	biological_process	helicase activity	cellular_component	0.53	0.96	0.745	0.917	0.48	0.54	0.51	0.884	0.2	0.34	0.17	0.37	0.27	0.789
YOR343W-A_ORF	YOR343W-A	ORF	YOR343W-A_ORF				0.9	0.59	0.745	0.917	0.19	0.22	0.205	0.701	-0.18	-0.17	-0.93	-0.67	-0.4875	0.072
YGL099W_ORF	YGL099W	ORF	LSG1	ribosome biogenesis and assembly*	GTPase activity	cytoplasm	1.03	0.46	0.745	0.917	0.23	0.16	0.195	0.691	-0.06	-0.29	0.22	0.41	0.07	0.601
YMR181C_TIL_4_29__ORF	YMR181C	TIL	YMR181C_TIL_4_29__ORF	biological_process	molecular_function	cellular_component	1.17	0.32	0.745	0.917	0.73	0.52	0.625	0.921	0.32	0.43	0.36	0.45	0.39	0.861
YAL037C-A_ONO_ORF	YAL037C-A	ONO	YAL037C-A_ONO_ORF	biological_process	molecular_function	cellular_component	0.36	1.12	0.74	0.915		0.92	0.92	0.975	-0.03	1.09			0.53	0.915
YGL206C_ORF	YGL206C	ORF	CHC1	endocytosis*	structural molecule activity	clathrin vesicle coat	0.81	0.67	0.74	0.915	0.47	0.76	0.615	0.918	-0.44	-0.19	-0.1	-0.23	-0.24	0.232
YDL066W_ORF	YDL066W	ORF	IDP1	glutamate biosynthetic process*	isocitrate dehydrogenase (NADP+) activity	mitochondrion*	0.65	0.83	0.74	0.915	0.89	0.51	0.7	0.94	-0.12	0.44	0.16	0.09	0.1425	0.677
YLR025W_ORF	YLR025W	ORF	SNF7	telomere maintenance*	protein binding	cytoplasm*	0.79	0.69	0.74	0.915	0.58	0.63	0.605	0.915	0.22	0.31	0.33	0.1	0.24	0.766
YJL172W_ORF	YJL172W	ORF	CPS1	proteolysis*	Gly-X carboxypeptidase activity	vacuole, cell cycle-correlated morphology	0.97	0.51	0.74	0.915	0.39	0.32	0.355	0.807	-0.2	0.53	-0.02	0.17	0.12	0.657
YLL015W_ORF	YLL015W	ORF	BPT1	cadmium ion transport*	bilirubin transporter activity*	membrane of vacuole with cell cycle-correlated morphology	0.53	0.95	0.74	0.915	0.26	0.15	0.205	0.701	-0.25	-0.17	-0.27	0.11	-0.145	0.339
YLR342W_ORF	YLR342W	ORF	FKS1	cell wall organization and biogenesis*	1,3-beta-glucan synthase activity	mitochondrion*	0.38	1.1	0.74	0.915	0.44	0.48	0.46	0.863	-0.27	0.07	-0.39	0.07	-0.13	0.354
YDR227W_ORF	YDR227W	ORF	SIR4	telomere maintenance*	histone binding*	nuclear telomere cap complex*	0.99	0.49	0.74	0.915	0.41	-0.14	0.135	0.638	-0.7	-0.67	-0.41	0.11	-0.4175	0.103
YGL185C_ORF	YGL185C	ORF	YGL185C_ORF	metabolic process	oxidoreductase activity, acting on the CH-OH group of donors, NAD or NADP as acceptor	cytoplasm		0.74	0.74	0.915	0.37	0.47	0.42	0.843	0.6	0.13	0.11	0.22	0.265	0.785
YNL054W_ORF	YNL054W	ORF	VAC7	vacuole inheritance*	enzyme regulator activity*	cytoplasm*		0.74	0.74	0.915	0.42	0.54	0.48	0.871	0.4	-0.01	-0.14	0.18	0.1075	0.645
YCR077C_ORF	YCR077C	ORF	PAT1	chromosome segregation*	molecular_function	cytosolic small ribosomal subunit (sensu Eukaryota)*	0.55	0.93	0.74	0.915	0.47	0.13	0.3	0.772	-0.44	-0.35	0.01	0.17	-0.1525	0.329
YOR135C_ORF	YOR135C	ORF	YOR135C_ORF					0.74	0.74	0.915	0.42	0.71	0.565	0.904	-0.14	0.01			-0.065	0.437
YOR326W_ORF	YOR326W	ORF	MYO2	vesicle-mediated transport*	actin filament binding*	bud neck*		0.74	0.74	0.915	0.56	0.14	0.35	0.803	-0.18	-0.28	0.11	-0.13	-0.12	0.367
YBR162C_TIL_3_230__ORF	YBR162C	TIL	TOS1	response to drug	molecular_function	chitin- and beta-glucan-containing cell wall*	0.05	1.43	0.74	0.915	0.46	-0.02	0.22	0.712	0.26	0.5	0.39	0.4	0.3875	0.859
IGR_CHR10:(565002..566002)_280							0.02	1.46	0.74	0.915	-0.1	0.28	0.09	0.596			0	-0.52	-0.26	0.213
YOR197W_ORF	YOR197W	ORF	MCA1	apoptosis	caspase activity	nucleus	0.68	0.79	0.735	0.914	0.53	0.88	0.705	0.941	0.08	0.16	0.29	0.19	0.18	0.712
YML117W_ORF	YML117W	ORF	NAB6	RNA metabolic process	molecular_function	cytoplasm	1.41	0.06	0.735	0.914	0.76	-0.13	0.315	0.78	-0.3	-0.31	-0.58	-0.23	-0.355	0.139
YER111C_ORF	YER111C	ORF	SWI4	G1/S transition of mitotic cell cycle*	DNA binding*	nucleus	0.66	0.81	0.735	0.914	0.53	-0.04	0.245	0.732		0.35	0.04	-0.23	0.0533333	0.583
YGR214W_OCH_DS100_ORF	YGR214W	OCH	RPS0A	translation*	structural constituent of ribosome	cytosolic small ribosomal subunit (sensu Eukaryota)	1.03	0.42	0.725	0.913	0.92	0.81	0.865	0.969	0.53	0.84	0.27	0.49	0.5325	0.916
YJR084W_ORF	YJR084W	ORF	CSN12	adaptation to pheromone during conjugation with cellular fusion	molecular_function	signalosome complex	0.87	0.58	0.725	0.913	0.2	0.55	0.375	0.82	2.43	0.92	0.4	0.41	1.04	0.988
YJL199C_ORF	YJL199C	ORF	MBB1					0.73	0.73	0.913	0.91	0.74	0.825	0.963	0.41	0.43	0.01	-0.14	0.1775	0.711
YCR084C_ORF	YCR084C	ORF	TUP1	negative regulation of transcription*	general transcriptional repressor activity	nucleus	0.72	0.74	0.73	0.913	0.3	0.62	0.46	0.863	-0.04	0.11	0.2	0.3	0.1425	0.677
YLR466W_ORF	YLR466W	ORF	YRF1-4	telomere maintenance via recombination	DNA helicase activity	nucleus	0.99	0.47	0.73	0.913	1.05	1.23	1.14	0.991	0.31	0.41	0.46	0.27	0.3625	0.848
YDL031W_ORF	YDL031W	ORF	DBP10	ribosome biogenesis and assembly*	ATP-dependent RNA helicase activity	nucleolus	0.6	0.86	0.73	0.913	-0.06	0.07	0.005	0.515	-0.28	-0.24	0.07	0.3	-0.0375	0.474
YNR073C_ORF	YNR073C	ORF	YNR073C_ORF	biological_process	mannitol dehydrogenase activity	cellular_component	0.73		0.73	0.913	0.47	1.1	0.785	0.957	-0.1	-0.78	0.39	-0.59	-0.27	0.203
YLR425W_ORF	YLR425W	ORF	TUS1	cell wall organization and biogenesis*	Rho guanyl-nucleotide exchange factor activity	cellular_component		0.73	0.73	0.913	0.41	0.55	0.48	0.871			-0.07	-0.07	-0.07	0.43
YJR045C_ORF	YJR045C	ORF	SSC1	protein folding*	ATPase activity*	mitochondrion*	0.79	0.67	0.73	0.913	1.36	0.8	1.08	0.987	0.22	0.33	0.32	0.67	0.385	0.858
YDR457W_TIL_9901_10037_38_ORF	YDR457W	TIL	TOM1	regulation of cell size*	ubiquitin-protein ligase activity	nucleus*	0.42	1.04	0.73	0.913	0.52	1	0.76	0.954	-0.58	-0.39	-0.05	0.01	-0.2525	0.222
YGL006W-A_ONO_ORF	YGL006W-A	ONO	YGL006W-A_ONO_ORF	biological_process	molecular_function	cellular_component		0.72	0.72	0.912	-0.02	-0.49	-0.255	0.275		-0.47	-0.13	-0.3	-0.3	0.18
YGL207W_ORF	YGL207W	ORF	SPT16	RNA elongation from RNA polymerase II promoter*	RNA polymerase II transcription elongation factor activity*	nuclear chromatin*	0.63	0.81	0.72	0.912	0.41	0.82	0.615	0.918	-0.11	0.1	0.37	0.31	0.1675	0.702
YNL304W_ORF	YNL304W	ORF	YPT11	mitochondrion inheritance	GTPase activity	bud neck*	1.04	0.4	0.72	0.912	0.25	-0.86	-0.305	0.238	-0.44	0.14	-0.83	-1.07	-0.55	0.049
YOR192C-A_ORF	YOR192C-A	ORF	YOR192C-A_ORF				0.8	0.64	0.72	0.912	0.32	0.49	0.405	0.835	-0.24	-0.02	-0.95	-0.65	-0.465	0.082
YFR031C-A_OCH_DS100_ORF	YFR031C-A	OCH	RPL2A	translation	structural constituent of ribosome	cytosolic large ribosomal subunit (sensu Eukaryota)	0.71	0.72	0.715	0.911	0.55	0.74	0.645	0.927	0.8	0.95	0.36	0.54	0.6625	0.947
YLR314C_ORF	YLR314C	ORF	CDC3	cell wall organization and biogenesis*	structural constituent of cytoskeleton*	prospore membrane*	0.52	0.91	0.715	0.911	0.53	0.9	0.715	0.944	0.33	0.49	0.24	0.18	0.31	0.816
YHR108W_ORF	YHR108W	ORF	GGA2	Golgi to vacuole transport*	ubiquitin binding	trans-Golgi network	0.71	0.72	0.715	0.911	0.26	0.31	0.285	0.763	0.11	0.77	-0.3	-0.03	0.1375	0.673
YDL168W_ORF	YDL168W	ORF	SFA1	formaldehyde catabolic process	alcohol dehydrogenase activity*	cytoplasm*	0.76	0.67	0.715	0.911	0.94	0.91	0.925	0.976	-0.02	-0.17	0.29	0.08	0.045	0.572
YJL159W_ORF	YJL159W	ORF	HSP150	cell wall organization and biogenesis	structural constituent of cell wall	chitin- and beta-glucan-containing cell wall	0.84	0.59	0.715	0.911	0.77	0.62	0.695	0.939	1.01	0.83	0.55	0.97	0.84	0.976
IGR_CHR13:(COMPLEMENT(671527..671701))_71							0.94	0.49	0.715	0.911	0.39	1.17	0.78	0.957	0.75	0.07	0.02	-0.08	0.19	0.723
YCR018C-A_OCH_US100_ORF	YCR018C-A	OCH	YCR018C-A_OCH_US100_ORF				0.71		0.71	0.909	0.8	0.44	0.62	0.919	0.42	0.25	0.15		0.273333	0.792
YGR204C-A_ONO_ORF	YGR204C-A	ONO	YGR204C-A_ONO_ORF	biological_process	molecular_function	cellular_component	0.71		0.71	0.909	0.2		0.2	0.695			0.49		0.49	0.903
YGL049C_ORF	YGL049C	ORF	TIF4632	translational initiation	translation initiation factor activity	ribosome*		0.71	0.71	0.909	-0.08	0.09	0.005	0.515	-0.65	-0.47	-0.56	-0.55	-0.5575	0.048
YMR109W_ORF	YMR109W	ORF	MYO5	cell wall organization and biogenesis*	microfilament motor activity	actin cortical patch	0.77	0.65	0.71	0.909	0.12	0.04	0.08	0.586		-0.66	0.14	0.06	-0.153333	0.328
YNL190W_ORF	YNL190W	ORF	YNL190W_ORF	response to desiccation	molecular_function	chitin- and beta-glucan-containing cell wall	0.89	0.53	0.71	0.909	0.43	0.38	0.405	0.835	-0.07	-0.1	-0.22	-0.24	-0.1575	0.322
YDL171C_ORF	YDL171C	ORF	GLT1	glutamate biosynthetic process	glutamate synthase (NADH) activity	mitochondrion*	0.64	0.78	0.71	0.909	0.86	0.38	0.62	0.919	-0.04	-0.21	-0.01	0.1	-0.04	0.467
YGR196C_ORF	YGR196C	ORF	FYV8	biological_process	molecular_function	cytoplasm	0.67	0.75	0.71	0.909	0.48	0.52	0.5	0.88	-0.27	-0.45	0.32	0.12	-0.07	0.43
YMR119W-A_ORF	YMR119W-A	ORF	YMR119W-A_ORF					0.71	0.71	0.909	-0.09	0.32	0.115	0.62	0.34	0.3	0.48	0.11	0.3075	0.815
IGR_CHR02:(680590..680830)_87							0.61	0.81	0.71	0.909	-0.16	0.11	-0.025	0.484	-0.27	-0.87	0.05		-0.363333	0.134
YER164W_ORF	YER164W	ORF	CHD1	RNA elongation from RNA polymerase II promoter*	ATPase activity*	mitochondrion*	0.4	1.01	0.705	0.908	-0.05	0.47	0.21	0.705	0.02	0	0.14	-0.03	0.0325	0.556
YKR039W_ORF	YKR039W	ORF	GAP1	amino acid transport*	L-proline permease activity*	plasma membrane*	0.47	0.94	0.705	0.908	0.12	0.13	0.125	0.629	-0.38	0.19	0.27	-0.01	0.0175	0.54
YHL034C_ORF	YHL034C	ORF	SBP1	35S primary transcript processing	snoRNA binding	nucleolus	0.54	0.87	0.705	0.908	0.83	0.83	0.83	0.963	0.36	0.59	0.49	0.62	0.515	0.91
YOR203W_ORF	YOR203W	ORF	YOR203W_ORF				0.58	0.83	0.705	0.908	0.82	0.99	0.905	0.973	0.43	0.47	0.64	0.7	0.56	0.922
YPL154C_ORF	YPL154C	ORF	PEP4	sporulation*	endopeptidase activity*	mitochondrion*	0.61	0.8	0.705	0.908	0.39	-0.24	0.075	0.582	-0.02	0.34	0.26	0.24	0.205	0.738
YBL004W_ORF	YBL004W	ORF	UTP20	35S primary transcript processing	snoRNA binding	cytoplasm*	-0.18	1.59	0.705	0.908	0.35	0.01	0.18	0.676	0.06	0.1	0.14	0.7	0.25	0.775
YKL212W_ORF	YKL212W	ORF	SAC1	exocytosis*	inositol or phosphatidylinositol phosphatase activity	mitochondrion*	0.71	0.7	0.705	0.908	0.52	0.46	0.49	0.875	-0.19	0.46	-0.1	0.07	0.06	0.589
YLR355C_ORF	YLR355C	ORF	ILV5	mitochondrial genome maintenance*	ketol-acid reductoisomerase activity	mitochondrion*	1.13	0.28	0.705	0.908	0.31	-0.34	-0.015	0.493	0.54	0.85	0.33	0.01	0.4325	0.88
YLR078C_INT_1	YLR078C	INT	BOS1	ER to Golgi vesicle-mediated transport	v-SNARE activity	endoplasmic reticulum membrane	1.15	0.25	0.7	0.906	-0.33	1.59	0.63	0.923	0.16	-0.14			0.01	0.528
YIL018W_OCH_US100_ORF	YIL018W	OCH	RPL2B	translation*	structural constituent of ribosome	cytosolic large ribosomal subunit (sensu Eukaryota)		0.7	0.7	0.906	-0.02	0.02	0	0.508	0.43	0.44		-0.2	0.223333	0.755
YNL277W-A_ONO_ORF	YNL277W-A	ONO	YNL277W-A_ONO_ORF	biological_process	molecular_function	cellular_component	0.7		0.7	0.906
YIR006C_ORF	YIR006C	ORF	PAN1	endocytosis*	protein binding, bridging	plasma membrane*	0.34	1.06	0.7	0.906	0.53	0.48	0.505	0.882	-0.2	-0.08	-0.16	0.07	-0.0925	0.404
YFL041W_ORF	YFL041W	ORF	FET5	iron ion transport	ferroxidase activity	membrane of vacuole with cell cycle-correlated morphology	0.4	1	0.7	0.906	0.46	0.62	0.54	0.894	0.2	0.12	0.09	0.49	0.225	0.755
YIL033C_ORF	YIL033C	ORF	BCY1	response to stress*	cAMP-dependent protein kinase inhibitor activity	cytoplasm*		0.7	0.7	0.906	0.63		0.63	0.923	-0.52	0.21	-0.09	-0.23	-0.1575	0.322
YHR201C_ORF	YHR201C	ORF	PPX1	polyphosphate metabolic process	exopolyphosphatase activity	cytoplasm*	0.75	0.65	0.7	0.906	0.72	0.47	0.595	0.912	-0.22	0.1	0.38	0.41	0.1675	0.702
YDL065C_ORF	YDL065C	ORF	PEX19	protein folding*	protein binding	cytosol	0.85	0.55	0.7	0.906	0.63	0.54	0.585	0.909	-0.19	-0.22	0.14	0.33	0.015	0.535
YNR051C_ORF	YNR051C	ORF	BRE5	protein deubiquitination	molecular_function	cytoplasm	0.65	0.75	0.7	0.906	0.54	0.6	0.57	0.905	0.45	0.34	0.16	0.24	0.2975	0.808
YEL018W_ORF	YEL018W	ORF	EAF5	DNA repair	molecular_function	nucleus*	0.78	0.62	0.7	0.906	0.32	0.77	0.545	0.897	-0.13	0.1	0.14	0.08	0.0475	0.575
YDR388W_ORF	YDR388W	ORF	RVS167	endocytosis*	cytoskeletal protein binding	actin cortical patch	0.67	0.73	0.7	0.906	0.42	0.51	0.465	0.864	0.02	0.18	0.34	0.43	0.2425	0.769
YKL152C_ORF	YKL152C	ORF	GPM1	glycolysis*	phosphoglycerate mutase activity	mitochondrion*	0.57	0.83	0.7	0.906	0.07	0.07	0.07	0.575	0.61	0.57	0.3	0.1	0.395	0.863
YJL157C_ORF	YJL157C	ORF	FAR1	pheromone-dependent signal transduction during conjugation with cellular fusion*	cyclin-dependent protein kinase inhibitor activity	cytoplasm*	0.38	1.02	0.7	0.906	0.21	0.39	0.3	0.772	-0.26	0.09	-0.05	0.01	-0.0525	0.454
YPR161C_ORF	YPR161C	ORF	SGV1	protein amino acid phosphorylation*	cyclin-dependent protein kinase activity	nucleus		0.7	0.7	0.906	0.2	0.05	0.125	0.629	0.11	0.2	-0.7	-0.37	-0.19	0.287
YLR110C_OCH__ORF	YLR110C	OCH	CCW12	cell wall organization and biogenesis*	molecular_function	chitin- and beta-glucan-containing cell wall	0.48	0.91	0.695	0.905	0.69	0.69	0.69	0.938	1.28	0.84	1.43	1.66	1.3025	0.994
YGR231C_ORF	YGR231C	ORF	PHB2	protein folding*	molecular_function	mitochondrion*	0.95	0.44	0.695	0.905	0.67	0.46	0.565	0.904	0.27	0.61	0.27	0.27	0.355	0.844
YGL031C_ORF	YGL031C	ORF	RPL24A	translation	structural constituent of ribosome*	cytosolic large ribosomal subunit (sensu Eukaryota)	0.69	0.7	0.695	0.905	0.59	1.05	0.82	0.962	0.55	0.67	0.67	0.56	0.6125	0.936
YLR109W_ORF	YLR109W	ORF	AHP1	response to oxidative stress*	thioredoxin peroxidase activity	cytoplasm	0.45	0.94	0.695	0.905	1.05	0.72	0.885	0.971	0.73	0.8	0.43	0.44	0.6	0.934
YKL080W_ORF	YKL080W	ORF	VMA5	vacuolar acidification	hydrogen ion transporting ATPase activity, rotational mechanism	membrane of vacuole with cell cycle-correlated morphology*	0.7	0.69	0.695	0.905	0.64	0.62	0.63	0.923	0.41	0.44	0.23	0.25	0.3325	0.831
YBR078W_INT_1	YBR078W	INT	ECM33	cell wall organization and biogenesis	molecular_function	mitochondrion*		0.69	0.69	0.904	-0.34		-0.34	0.211	-0.61		-0.79	-0.62	-0.673333	0.027
YLR299W_ORF	YLR299W	ORF	ECM38	glutathione catabolic process	protein-glutamine gamma-glutamyltransferase activity	intracellular		0.69	0.69	0.904	0.17	0.35	0.26	0.743	-0.27	-0.07	-0.4	-0.1	-0.21	0.264
YIL144W_ORF	YIL144W	ORF	TID3	chromosome segregation*	structural constituent of cytoskeleton	condensed nuclear chromosome kinetochore*		0.69	0.69	0.904	0.21	0.19	0.2	0.695	0.83	0.38	-0.04	0.27	0.36	0.846
YKL046C_ORF	YKL046C	ORF	DCW1	budding cell bud growth*	mannosidase activity	membrane fraction*		0.69	0.69	0.904	0.68	0.54	0.61	0.917		1.04	0.11	0.06	0.403333	0.867
YKL201C_ORF	YKL201C	ORF	MNN4	response to stress*	molecular_function	membrane	0.69	0.69	0.69	0.904	0.21	0.51	0.36	0.81	0.09	0.28	0.18	0.38	0.2325	0.761
YOR153W_ORF	YOR153W	ORF	PDR5	response to drug*	xenobiotic-transporting ATPase activity	mitochondrion*	0.5	0.88	0.69	0.904	0.36	0.33	0.345	0.8	0.09	0.03	0.24	0.05	0.1025	0.639
YKR042W_TIL_10_147__ORF	YKR042W	TIL	UTH1	mitochondrion organization and biogenesis*	molecular_function	chitin- and beta-glucan-containing cell wall*		0.69	0.69	0.904	0.54		0.54	0.894		-0.04			-0.04	0.467
YNL278W_ORF	YNL278W	ORF	CAF120	regulation of transcription from RNA polymerase II promoter	molecular_function	CCR4-NOT complex	1.22	0.15	0.685	0.903	0.7	-0.1	0.3	0.772		-0.62	-0.16	0.27	-0.17	0.309
YOR136W_ORF	YOR136W	ORF	IDH2	tricarboxylic acid cycle*	isocitrate dehydrogenase (NAD+) activity	mitochondrion*	0.52	0.85	0.685	0.903	-0.2	0.14	-0.03	0.479	-0.1	0.08	0.01	-0.61	-0.155	0.325
YDR545W_ORF	YDR545W	ORF	YRF1-1	telomere maintenance via recombination	DNA helicase activity	nucleus	0.8	0.57	0.685	0.903	0.49	0.5	0.495	0.878	0.15	0.34	0.48	0.23	0.3	0.809
YJR109C_ORF	YJR109C	ORF	CPA2	arginine biosynthetic process	carbamoyl-phosphate synthase (glutamine-hydrolyzing) activity	carbamoyl-phosphate synthase complex	0.67	0.7	0.685	0.903	1.25	0.53	0.89	0.972	-0.26	-0.22	-0.2	-0.26	-0.235	0.238
YFR021W_ORF	YFR021W	ORF	ATG18	sporulation (sensu Fungi)*	phosphoinositide binding	cytosol*	0.68	0.69	0.685	0.903	0.88	1.15	1.015	0.983	0.32	0.41	0.75	0.52	0.5	0.905
YDR033W_TIL_3_4__ORF	YDR033W	TIL	MRH1	biological_process	molecular_function	mitochondrion*	0.41	0.96	0.685	0.903	-0.37	0.02	-0.175	0.342	0.12	0.26	0.05	0.12	0.1375	0.673
YMR108W_ORF	YMR108W	ORF	ILV2	branched chain family amino acid biosynthetic process	acetolactate synthase activity*	mitochondrion*	0.88	0.48	0.68	0.901	0.06	0.28	0.17	0.667	-0.5	-0.4	-0.12	-0.15	-0.2925	0.187
YLR339C_ORF	YLR339C	ORF	YLR339C_ORF				0.57	0.79	0.68	0.901	0.31	0.82	0.565	0.904	0.6	0.54			0.57	0.925
YNR064C_ORF	YNR064C	ORF	YNR064C_ORF	response to toxin	epoxide hydrolase activity	soluble fraction	0.68		0.68	0.901
YOR323C_ORF	YOR323C	ORF	PRO2	proline biosynthetic process	glutamate-5-semialdehyde dehydrogenase activity	cytoplasm*	0.66	0.7	0.68	0.901	0.54	0.77	0.655	0.93	0.02	-0.23	0.34	0.24	0.0925	0.628
YBR121C_ORF	YBR121C	ORF	GRS1	transcription termination*	glycine-tRNA ligase activity	cytoplasm*	0.09	1.27	0.68	0.901	0.48	0.84	0.66	0.931	0	0.1	0.47	0.35	0.23	0.759
YAR068W_ORF	YAR068W	ORF	YAR068W_ORF	biological_process	molecular_function	cellular_component	0.66	0.7	0.68	0.901	0.95	0.53	0.74	0.951	0.12	0.27	-0.19	-0.18	0.005	0.521
YNL254C_ORF	YNL254C	ORF	YNL254C_ORF	biological_process	molecular_function	cytoplasm*		0.68	0.68	0.901	-0.11	-0.35	-0.23	0.294		0.27		0.2	0.235	0.763
YJL088W_ORF	YJL088W	ORF	ARG3	arginine biosynthetic process*	ornithine carbamoyltransferase activity	cytosol	0.77	0.59	0.68	0.901	-0.18	0.44	0.13	0.633	0.51	0.42	0.3	-0.01	0.305	0.814
YGR171C_ORF	YGR171C	ORF	MSM1	methionyl-tRNA aminoacylation	methionine-tRNA ligase activity	mitochondrion	0.68		0.68	0.901	-0.05	0.17	0.06	0.565	-0.38	-0.37	-0.18	-0.34	-0.3175	0.168
YOR218C_ORF	YOR218C	ORF	YOR218C_ORF				0.68		0.68	0.901	0.35		0.35	0.803	0.63	0.27	0.23	-0.16	0.2425	0.769
YBL108W_ORF	YBL108W	ORF	YBL108W_ORF				0.68		0.68	0.901
YKR028W_ORF	YKR028W	ORF	SAP190	G1/S transition of mitotic cell cycle	protein serine/threonine phosphatase activity	cytoplasm	0.86	0.5	0.68	0.901	0.68		0.68	0.936	-0.07	-0.16		0.61	0.126667	0.665
YDR141C_ORF	YDR141C	ORF	DOP1	cell morphogenesis	molecular_function	cytoplasm*		0.68	0.68	0.901	0.54	0.18	0.36	0.81	-0.05	-0.12	-0.31	-0.24	-0.18	0.297
YLR087C_TIL_5401_5700_22_ORF	YLR087C	TIL	CSF1	fermentation	molecular_function	mitochondrion	0.68		0.68	0.901	0.06		0.06	0.565	1.29	0.38		0.02	0.563333	0.924
IGR_CHR15:(COMPLEMENT(969028..969181))_55							0.68		0.68	0.901	0.34		0.34	0.796
YGR186W_ORF	YGR186W	ORF	TFG1	transcription initiation from RNA polymerase II promoter	general RNA polymerase II transcription factor activity	transcription factor TFIIF complex	0.64	0.71	0.675	0.899	0.49	0.49	0.49	0.875	-0.03	-0.05	0.07	0.35	0.085	0.619
YCR088W_ORF	YCR088W	ORF	ABP1	establishment of cell polarity (sensu Fungi)*	protein binding	cytoplasm*	0.52	0.83	0.675	0.899	0.67	0.99	0.83	0.963	-0.35	0.05	0.45	0.2	0.0875	0.623
YLL067C_ORF	YLL067C	ORF	YLL067C_ORF	biological_process	helicase activity	cellular_component	0.99	0.36	0.675	0.899	0.67	0.41	0.54	0.894	0.37	0.57	-0.43	0.02	0.1325	0.669
YGL022W_ORF	YGL022W	ORF	STT3	protein amino acid N-linked glycosylation	dolichyl-diphosphooligosaccharide-protein glycotransferase activity	oligosaccharyl transferase complex	0.81	0.54	0.675	0.899	0.28	0.11	0.195	0.691	-0.45	0.33	-0.07	0.02	-0.0425	0.464
YOR361C_ORF	YOR361C	ORF	PRT1	translational initiation	translation initiation factor activity	cytoplasm*	0.12	1.23	0.675	0.899	-0.21	0.42	0.105	0.611	-0.08	0.13	0.18	-0.1	0.0325	0.556
YOR155C_ORF	YOR155C	ORF	ISN1	inosine salvage	IMP 5'-nucleotidase activity	cellular_component	0.86	0.49	0.675	0.899	0.24	0.28	0.26	0.743	-0.01	-0.11	-0.2	-0.36	-0.17	0.309
YBR012C_ORF	YBR012C	ORF	YBR012C_ORF				0.69	0.66	0.675	0.899	0.23	0.3	0.265	0.747	0.23		0.97	0.59	0.596667	0.933
YGL009C_ORF	YGL009C	ORF	LEU1	leucine biosynthetic process	3-isopropylmalate dehydratase activity	soluble fraction	0.93	0.42	0.675	0.899	0.54	0.21	0.375	0.82	-0.11	0	-0.12	-0.32	-0.1375	0.349
YFL054C_ORF	YFL054C	ORF	YFL054C_ORF	water transport	transporter activity*	integral to membrane	1.12	0.23	0.675	0.899	0.34	-0.25	0.045	0.551		-0.26	0.58	-0.29	0.01	0.527
YMR294W-A_AAA_28_NCR	YMR294W-A	AAA	YMR294W-A_AAA_28_NCR				0.67		0.67	0.897	0.28		0.28	0.758
YJL052W_OCH__ORF	YJL052W	OCH	TDH1	glycolysis*	glyceraldehyde-3-phosphate dehydrogenase (phosphorylating) activity	cytoplasm*	0.48	0.86	0.67	0.897	0.16	0.24	0.2	0.695	0.57	0.66	-0.21	-0.57	0.1125	0.65
YFR010W_ORF	YFR010W	ORF	UBP6	protein deubiquitination	ubiquitin-specific protease activity	proteasome regulatory particle (sensu Eukaryota)	0.7	0.64	0.67	0.897	0.31	0.28	0.295	0.77	0.24		-0.11	-0.1	0.01	0.528
YEL037C_ORF	YEL037C	ORF	RAD23	ER-associated protein catabolic process*	protein binding, bridging*	mitochondrion*		0.67	0.67	0.897	0.5	0.51	0.505	0.882	-0.03	-0.03	-0.07	0.22	0.0225	0.546
YGL228W_ORF	YGL228W	ORF	SHE10	biological_process	molecular_function	cellular_component		0.67	0.67	0.897	0.42	0.37	0.395	0.83	0.64	0.29	0.19	0.35	0.3675	0.85
YOR063W_ORF	YOR063W	ORF	RPL3	translation*	structural constituent of ribosome	cytosolic large ribosomal subunit (sensu Eukaryota)	0.27	1.07	0.67	0.897	0.54	0.69	0.615	0.918	0.67	0.68	0.22	0.3	0.4675	0.894
YOL050C_ORF	YOL050C	ORF	YOL050C_ORF				0.86	0.48	0.67	0.897	0.77	0.85	0.81	0.961	0.1	0.43	0.17	0.2	0.225	0.755
YBR084W_ORF	YBR084W	ORF	MIS1	ribosome biogenesis and assembly*	formate-tetrahydrofolate ligase activity*	mitochondrion		0.67	0.67	0.897	0.17	0.03	0.1	0.606	0.09	0.15	0.33	0.26	0.2075	0.741
YDL209C_TIL_1_143__ORF	YDL209C	TIL	CWC2	nuclear mRNA splicing, via spliceosome	molecular_function	spliceosome	0.39	0.95	0.67	0.897	0.26	0.6	0.43	0.848	0.68	0.93			0.805	0.971
IGX_YB_612269C							0.73	0.61	0.67	0.897	0.8	0.88	0.84	0.965	-0.06	0.1	-0.38	-0.33	-0.1675	0.313
YOR133W_AAA_7_NCR	YOR133W	AAA	EFT1	translational elongation	translation elongation factor activity	ribosome	0.09	1.24	0.665	0.896	0.53	0.95	0.74	0.951	-0.23	0.01	0.12	-0.6	-0.175	0.305
YKL201C_OCH__ORF	YKL201C	OCH	MNN4	response to stress*	molecular_function	membrane	0.33	1	0.665	0.896	0.01	-0.38	-0.185	0.334	-0.38	-0.33	-0.31	-0.45	-0.3675	0.131
YJR103W_ORF	YJR103W	ORF	URA8	phospholipid biosynthetic process*	CTP synthase activity	cytosol	0.76	0.57	0.665	0.896	0.14	0.48	0.31	0.778	-0.06	-0.01	0.53	0.4	0.215	0.746
YER190W_ORF	YER190W	ORF	YRF1-2	telomere maintenance via recombination	DNA helicase activity	nucleus	0.78	0.55	0.665	0.896	0.6	0.7	0.65	0.929	0.31	0.32	0.25	0.5	0.345	0.838
YEL007W_ORF	YEL007W	ORF	YEL007W_ORF	biological_process	molecular_function	cytoplasm*	1.39	-0.06	0.665	0.896	1.13	-0.36	0.385	0.825	-0.54	-0.4	-0.32	-0.22	-0.37	0.129
YPL231W_ORF	YPL231W	ORF	FAS2	fatty acid biosynthetic process*	phosphopantetheinyltransferase activity*	mitochondrion*	0.39	0.94	0.665	0.896	0.62	0.77	0.695	0.939	-0.42	-0.19	-0.09	0.18	-0.13	0.354
YER186C_ORF	YER186C	ORF	YER186C_ORF	biological_process	molecular_function	cellular_component	0.47	0.86	0.665	0.896	1.03	1.06	1.045	0.985	0.57	0.58	0.75	1.04	0.735	0.96
YLR157W-C_OCH__ORF	YLR157W-C	OCH	YLR157W-C_OCH__ORF				0.66		0.66	0.895	0.09		0.09	0.596	-0.32	0.03			-0.145	0.339
YOL155C_OCH__ORF	YOL155C	OCH	HPF1	cell wall organization and biogenesis	glucosidase activity	chitin- and beta-glucan-containing cell wall*		0.66	0.66	0.895	0.12	-0.46	-0.17	0.346	0.28	-0.07	0.24	0.52	0.2425	0.769
YOR144C_ORF	YOR144C	ORF	ELG1	telomere maintenance*	molecular_function	cytoplasm*	0.31	1.01	0.66	0.895	0.26	0.17	0.215	0.709	0.07	0.22	-0.72	-0.34	-0.1925	0.285
YPR194C_ORF	YPR194C	ORF	OPT2	oligopeptide transport	oligopeptide transporter activity	integral to plasma membrane	0.66		0.66	0.895	0.05		0.05	0.556				-0.15	-0.15	0.33
YDR207C_ORF	YDR207C	ORF	UME6	response to drug*	DNA binding*	nucleus*		0.66	0.66	0.895	0.69	1.33	1.01	0.982	0.4	0.42	-0.05	-0.07	0.175	0.708
YOR154W_ORF	YOR154W	ORF	YOR154W_ORF	biological_process	molecular_function	cellular_component	0.71	0.61	0.66	0.895	0.01	0.32	0.165	0.664	-0.1	-0.15	-0.2	-0.43	-0.22	0.251
YMR172C-A_ORF	YMR172C-A	ORF	YMR172C-A_ORF				0.66		0.66	0.895	0.18		0.18	0.676
YDR099W_ORF	YDR099W	ORF	BMH2	sporulation (sensu Fungi)*	protein binding*	nucleus	0.98	0.34	0.66	0.895	0.64	0.55	0.595	0.912	0.13	0.14	0	0	0.0675	0.598
YBR073W_ORF	YBR073W	ORF	RDH54	meiotic recombination*	DNA-dependent ATPase activity*	nucleus	0.61	0.7	0.655	0.894	0.29	0.14	0.215	0.709	-0.47	-0.5	-0.01	-0.02	-0.25	0.224
YIL157C_ORF	YIL157C	ORF	YIL157C_ORF	biological_process	molecular_function	mitochondrion	0.56	0.75	0.655	0.894	-0.14	0.13	-0.005	0.504	-0.55	-0.55	0.04	-0.04	-0.275	0.2
YMR105C_ORF	YMR105C	ORF	PGM2	glucose 1-phosphate utilization*	phosphoglucomutase activity	cytosol	0.65	0.66	0.655	0.894	0.21	0.46	0.335	0.793		-0.32	-0.07	-1.04	-0.476667	0.077
YCR011C_ORF	YCR011C	ORF	ADP1	transport	ATPase activity, coupled to transmembrane movement of substances	cytoplasm*	0.31	1	0.655	0.894	0.55	0.66	0.605	0.915	-0.18	-0.01	0.12	0.03	-0.01	0.503
YIL038C_ORF	YIL038C	ORF	NOT3	regulation of transcription from RNA polymerase II promoter*	ubiquitin-protein ligase activity*	cytoplasm*	0.48	0.83	0.655	0.894	-0.17	0.04	-0.065	0.446	-0.33	-0.15	-0.01	-0.03	-0.13	0.354
YMR048W_ORF	YMR048W	ORF	CSM3	mitotic sister chromatid cohesion*	molecular_function	nucleus	0.85	0.46	0.655	0.894	0.44	0.11	0.275	0.755				-0.08	-0.08	0.418
YDR023W_ORF	YDR023W	ORF	SES1	seryl-tRNA aminoacylation	serine-tRNA ligase activity	cytoplasm	0.52	0.79	0.655	0.894	0.56	1.15	0.855	0.967	0.12	0.15	0.38	0.24	0.2225	0.753
YBR162C_TIL_6_13__ORF	YBR162C	TIL	TOS1	response to drug	molecular_function	chitin- and beta-glucan-containing cell wall*	0.55	0.76	0.655	0.894	0.53	0.5	0.515	0.886	-0.01	0.12	0.2	0.15	0.115	0.653
YFL010W-A_OCH_DS100_ORF	YFL010W-A	OCH	AUA1	amino acid transport	molecular_function	cellular_component	0.65		0.65	0.892	0.24		0.24	0.727
YAL004W_ORF	YAL004W	ORF	YAL004W_ORF				0.17	1.13	0.65	0.892	1	1.29	1.145	0.991	-0.02	0.51			0.245	0.77
YJR120W_ORF	YJR120W	ORF	YJR120W_ORF	mitochondrion organization and biogenesis*	molecular_function	cellular_component	0.65		0.65	0.892							0.8		0.8	0.97
YFR053C_ORF	YFR053C	ORF	HXK1	glycolysis*	hexokinase activity	cytosol	0.55	0.75	0.65	0.892	0.65	1.07	0.86	0.968	-0.4	0.92	0.22	-0.98	-0.06	0.442
YDR038C_ORF	YDR038C	ORF	ENA5	sodium ion transport	ATPase activity, coupled to transmembrane movement of ions, phosphorylative mechanism	plasma membrane		0.65	0.65	0.892	0.18	0.52	0.35	0.803	0.34	0.19	0.38	0.69	0.4	0.865
YMR012W_ORF	YMR012W	ORF	CLU1	mitochondrion organization and biogenesis*	molecular_function	cytoplasm*		0.65	0.65	0.892	0.22	0.56	0.39	0.827	-0.26	-0.33	-0.19	-0.15	-0.2325	0.24
YPL110C_ORF	YPL110C	ORF	GDE1	glycerophospholipid catabolic process	glycerophosphocholine phosphodiesterase activity	cytoplasm*	0.65		0.65	0.892	0.19	0.12	0.155	0.655			0.06		0.06	0.589
YIL078W_ORF	YIL078W	ORF	THS1	translation	threonine-tRNA ligase activity	cytoplasm*	0.71	0.59	0.65	0.892	0.72	0.95	0.835	0.965	0.12	-0.04	0.21	-0.04	0.0625	0.593
YBL101W-A_ORF	YBL101W-A	ORF	YBL101W-A_ORF				0.53	0.77	0.65	0.892	0.02	-0.29	-0.135	0.38	-0.43	-0.25	-0.97	-1.01	-0.665	0.028
YLL039C_OCH__ORF	YLL039C	OCH	UBI4	sporulation (sensu Fungi)*	protein tag*	cytoplasm	0.73	0.56	0.645	0.891	0.84	0.69	0.765	0.955	-0.07	0.38	0.37	-0.03	0.1625	0.697
YBR031W_OCH_DS100_ORF	YBR031W	OCH	RPL4A	translation	structural constituent of ribosome	cytosolic large ribosomal subunit (sensu Eukaryota)	0.4	0.89	0.645	0.891	0.47	0.64	0.555	0.901	0.75	0.68	0.78	0.68	0.7225	0.958
YBL027W_OCH_DS100_ORF	YBL027W	OCH	RPL19B	translation	structural constituent of ribosome	cytosolic large ribosomal subunit (sensu Eukaryota)	0.85	0.44	0.645	0.891	0.37	0.36	0.365	0.814	1.23	0.98	0.67	0.67	0.8875	0.98
YNL242W_ORF	YNL242W	ORF	ATG2	protein targeting to vacuole*	molecular_function	cytoplasm*	0.73	0.56	0.645	0.891	0.03	0.31	0.17	0.667	-0.05	-0.42	0.15	-0.35	-0.1675	0.313
YLR438W_ORF	YLR438W	ORF	CAR2	arginine catabolic process	ornithine-oxo-acid transaminase activity	cytoplasm*	0.6	0.69	0.645	0.891	0.65	0.86	0.755	0.953	0.08	0.29	0.49	0.06	0.23	0.759
YDL014W_ORF	YDL014W	ORF	NOP1	ribosome biogenesis and assembly*	methyltransferase activity	nucleolus*	0.8	0.49	0.645	0.891	0.56	0.24	0.4	0.833	0.42	0.29	0.07	0.13	0.2275	0.758
YLL058W_ORF	YLL058W	ORF	YLL058W_ORF	sulfur metabolic process	cystathionine gamma-synthase activity	cellular_component		0.64	0.64	0.889	0.15	0.37	0.26	0.743	0.04	0.16	-0.06	0.04	0.045	0.572
YLR087C_ORF	YLR087C	ORF	CSF1	fermentation	molecular_function	mitochondrion		0.64	0.64	0.889	0.62	0.2	0.41	0.839			-0.04	-0.17	-0.105	0.386
YFL037W_ORF	YFL037W	ORF	TUB2	mitotic sister chromatid segregation*	structural constituent of cytoskeleton	spindle pole body*		0.64	0.64	0.889	0.91	0.62	0.765	0.955	-0.01	0.08	-0.02	0.01	0.015	0.535
YDR464W_ORF	YDR464W	ORF	SPP41	negative regulation of transcription from RNA polymerase II promoter	molecular_function	nucleus		0.64	0.64	0.889	0.47	0.21	0.34	0.796	-0.09	-0.31	0.17	0.51	0.07	0.601
YEL070W_ORF	YEL070W	ORF	DSF1	biological_process	molecular_function	cellular_component	0.64		0.64	0.889	0.53	1.19	0.86	0.968	-0.48	-0.19	0.32	-0.25	-0.15	0.33
YBR150C_ORF	YBR150C	ORF	TBS1	biological_process	molecular_function	cytoplasm*		0.64	0.64	0.889	0.01	0	0.005	0.515			-0.08	-0.2	-0.14	0.344
YGL233W_ORF	YGL233W	ORF	SEC15	cytokinesis*	protein binding	bud tip*	1.22	0.06	0.64	0.889	0.27	-0.63	-0.18	0.337	-0.28	-0.29	-0.05	-0.42	-0.26	0.213
YBR088C_ORF	YBR088C	ORF	POL30	chromatin silencing at telomere*	DNA polymerase processivity factor activity	nucleus*	0.84	0.44	0.64	0.889	0.11	0.19	0.15	0.65	0.47	0.51	0.36	0.4	0.435	0.881
YDR457W_TIL_9001_9300_155_ORF	YDR457W	TIL	TOM1	regulation of cell size*	ubiquitin-protein ligase activity	nucleus*	0.76	0.52	0.64	0.889	0.51	-0.25	0.13	0.633		-0.48	-0.12	0.09	-0.17	0.309
YLR087C_TIL_16_0_US100_ORF	YLR087C	TIL	CSF1	fermentation	molecular_function	mitochondrion		0.64	0.64	0.889	0.79	0.68	0.735	0.948	-0.05		0.28	0.77	0.333333	0.832
IGR_CHR02:(234361..234579)_68								0.64	0.64	0.889	1.16	-0.49	0.335	0.793	-0.49	-0.43	-0.05	-0.05	-0.255	0.219
YDL229W_OCH_DS100_ORF	YDL229W	OCH	SSB1	translation*	ATPase activity*	soluble fraction*	0.46	0.81	0.635	0.888	0.87	1.38	1.125	0.99	0.62	0.5	0.36	0.35	0.4575	0.89
YJR005C-A_ONO_ORF	YJR005C-A	ONO	YJR005C-A_ONO_ORF	biological_process	molecular_function	cellular_component	0.38	0.89	0.635	0.888	1.04	1.1	1.07	0.987	0.31	0.57	0.59	0.76	0.5575	0.921
YJL012C_ORF	YJL012C	ORF	VTC4	vacuole fusion, non-autophagic	molecular_function	intrinsic to vacuolar membrane	0.54	0.73	0.635	0.888	0.1	0.48	0.29	0.766	-0.37	-0.2	0.15	0.25	-0.0425	0.464
YDR213W_ORF	YDR213W	ORF	UPC2	sterol biosynthetic process*	RNA polymerase II transcription factor activity	cytoplasm*	0.92	0.35	0.635	0.888	0.31		0.31	0.778	0.04				0.04	0.565
YLR429W_ORF	YLR429W	ORF	CRN1	actin filament organization*	protein binding, bridging*	actin cortical patch	0.76	0.51	0.635	0.888	0.53	0.42	0.475	0.869	-0.18	-0.18	0.25	-0.09	-0.05	0.455
YKL145W_ORF	YKL145W	ORF	RPT1	ubiquitin-dependent protein catabolic process	ATPase activity*	proteasome regulatory particle, base subcomplex (sensu Eukaryota)	0.65	0.62	0.635	0.888	0.23	0.42	0.325	0.785	-0.28	-0.19	0.13	-0.07	-0.1025	0.391
YBL015W_ORF	YBL015W	ORF	ACH1	acetate metabolic process*	acetyl-CoA hydrolase activity	mitochondrion*	0.48	0.78	0.63	0.887	0.21	0.25	0.23	0.719	-0.4	-0.18	-0.01	-0.28	-0.2175	0.256
YJL014W_ORF	YJL014W	ORF	CCT3	protein folding*	unfolded protein binding	cytoplasm*	0.36	0.9	0.63	0.887	0.79	0.82	0.805	0.96	0.25	0.3	0.44	0.41	0.35	0.84
YKR018C_ORF	YKR018C	ORF	YKR018C_ORF	biological_process	molecular_function	cytoplasm*		0.63	0.63	0.887	0.58	0.67	0.625	0.921	0.22	-0.28	0.28	0.2	0.105	0.642
YER105C_ORF	YER105C	ORF	NUP157	mRNA export from nucleus*	structural molecule activity	nuclear pore		0.63	0.63	0.887	-0.01	0.14	0.065	0.571	0.42	0.12	-0.02	0.38	0.225	0.755
YBR214W_ORF	YBR214W	ORF	SDS24	endocytosis*	molecular_function	cytoplasm	0.83	0.43	0.63	0.887	0.57	0.56	0.565	0.904	0.37	0.24	0.12	-0.31	0.105	0.642
YNL088W_ORF	YNL088W	ORF	TOP2	meiotic recombination*	DNA topoisomerase (ATP-hydrolyzing) activity	nucleus*		0.63	0.63	0.887	0.4	-0.22	0.09	0.596	-0.35		0.11	0.01	-0.0766667	0.425
YPL197C_ORF	YPL197C	ORF	YPL197C_ORF				0.44	0.82	0.63	0.887	0.21	0.79	0.5	0.88	0.64	0.47			0.555	0.92
YGR130C_ORF	YGR130C	ORF	YGR130C_ORF	biological_process	molecular_function	cytoplasm	0.45	0.81	0.63	0.887	0.67	0.48	0.575	0.907	-0.06	-0.17	0.02	-0.24	-0.1125	0.377
YGL105W_ORF	YGL105W	ORF	ARC1	tRNA export from nucleus*	tRNA binding	cytoplasm*	0.62	0.64	0.63	0.887	0.52	1	0.76	0.954	0.72	0.42	0.61	0.63	0.595	0.933
YLR087C_TIL_8401_8700_224_ORF	YLR087C	TIL	CSF1	fermentation	molecular_function	mitochondrion	0.9	0.36	0.63	0.887	1	0.41	0.705	0.941	0.06		-0.19	0.1	-0.01	0.503
TEL_TEL16L							0.6	0.66	0.63	0.887	0.69	0.73	0.71	0.943	0.42	0.46	0.06	0.5	0.36	0.846
YEL077C_ORF	YEL077C	ORF	YEL077C_ORF	biological_process	helicase activity	cellular_component	0.57	0.68	0.625	0.886	0.85	0.8	0.825	0.963	0.35	0.42	0.11	0.47	0.3375	0.834
YFL065C_ORF	YFL065C	ORF	YFL065C_ORF	biological_process	molecular_function	cellular_component	0.12	1.13	0.625	0.886	0.2	0.35	0.275	0.755	0.27	0.2	0.32	0.33	0.28	0.797
YOR140W_ORF	YOR140W	ORF	SFL1	negative regulation of transcription from RNA polymerase II promoter	specific transcriptional repressor activity	nuclear chromosome	0.89	0.36	0.625	0.886	0.11	1.1	0.605	0.915	0.25	0.44		-0.38	0.103333	0.642
YGL216W_ORF	YGL216W	ORF	KIP3	mitotic spindle organization and biogenesis in nucleus*	microtubule motor activity	cytoplasmic microtubule*	0.07	1.18	0.625	0.886	0.14	0	0.07	0.575	-0.17	-0.25	-0.15	-0.01	-0.145	0.339
YEL017C-A_OCH_DS100_ORF	YEL017C-A	OCH	PMP2	cation transport	molecular_function	membrane	0.47	0.77	0.62	0.885	0.84	0.94	0.89	0.972	0.27	0.61	0.28	0.34	0.375	0.854
YDR258C_ORF	YDR258C	ORF	HSP78	response to stress*	ATPase activity*	mitochondrion*	0.56	0.68	0.62	0.885	0.27	0.25	0.26	0.743	-0.19	-0.06	0.03	-0.16	-0.095	0.4
YAL067C_ORF	YAL067C	ORF	SEO1	transport	transporter activity	membrane	0.62		0.62	0.885
YER151C_ORF	YER151C	ORF	UBP3	response to drug*	ubiquitin-specific protease activity	cytoplasm		0.62	0.62	0.885	0.25	0.31	0.28	0.758	0.1	-0.06	0.18	0.45	0.1675	0.702
YOR207C_ORF	YOR207C	ORF	RET1	transcription from RNA polymerase III promoter	DNA-directed RNA polymerase activity	DNA-directed RNA polymerase III complex		0.62	0.62	0.885	0.24	0.07	0.155	0.655	0.11	-0.19	-0.17	0.38	0.0325	0.556
YOL004W_ORF	YOL004W	ORF	SIN3	telomere maintenance*	histone deacetylase activity*	histone deacetylase complex*	0.72	0.52	0.62	0.885	0.38	0.16	0.27	0.75	-0.23	-0.49	0.27	0.06	-0.0975	0.398
YJR143C_ORF	YJR143C	ORF	PMT4	protein amino acid O-linked glycosylation	dolichyl-phosphate-mannose-protein mannosyltransferase activity	endoplasmic reticulum	0.67	0.56	0.615	0.884	0.08	0.43	0.255	0.74	-0.29	-0.17	0.21	0.25	6.93889e-18	0.518
YMR232W_ORF	YMR232W	ORF	FUS2	regulation of termination of mating projection growth*	molecular_function	mitochondrion*	0.34	0.89	0.615	0.884	0.36	0.48	0.42	0.843	2.3	1.01			1.655	0.997
YER165W_ORF	YER165W	ORF	PAB1	regulation of translational initiation	poly(A) binding	cytoplasm*	0.01	1.22	0.615	0.884	0.59	0.77	0.68	0.936	0.12	0.19	-0.01	0.04	0.085	0.619
YKL081W_ORF	YKL081W	ORF	TEF4	translational elongation	translation elongation factor activity	mitochondrion*	0.62	0.61	0.615	0.884	0.26	0.86	0.56	0.902	0.35	0.38	0.23	0.13	0.2725	0.79
YLR433C_ORF	YLR433C	ORF	CNA1	cell wall organization and biogenesis*	calcium-dependent protein serine/threonine phosphatase activity	cytoplasm*	0.71	0.52	0.615	0.884	0.5	0.83	0.665	0.933	0.09	0.24	0.48	0.46	0.3175	0.821
YBR244W_ORF	YBR244W	ORF	GPX2	response to oxidative stress	glutathione peroxidase activity*	cytoplasm*	-0.27	1.5	0.615	0.884	0.48	0.6	0.54	0.894	0.51	0.48	0.53	0.32	0.46	0.891
YPR160W_ORF	YPR160W	ORF	GPH1	glycogen catabolic process	glycogen phosphorylase activity	cytoplasm	0.16	1.07	0.615	0.884	0.55	0.47	0.51	0.884		-0.53	-0.18	-0.77	-0.493333	0.07
YOL081W_AAA_5_NCR	YOL081W	AAA	IRA2	response to stress*	Ras GTPase activator activity	cytoplasm*	0.69	0.53	0.61	0.882	0.82	-0.08	0.37	0.817			-0.34		-0.34	0.149
ARS609_ARS	ARS609	ARS	ARS609_ARS				0.61		0.61	0.882	0.3	0.44	0.37	0.817		0.19	0.94	0.26	0.463333	0.893
YDR158W_ORF	YDR158W	ORF	HOM2	response to drug*	aspartate-semialdehyde dehydrogenase activity	cytoplasm*	0.77	0.45	0.61	0.882	0.33	0.71	0.52	0.887	0.23	0.34	0.2	0.01	0.195	0.727
YOR184W_ORF	YOR184W	ORF	SER1	purine base biosynthetic process*	phosphoserine transaminase activity	cytoplasm	0.17	1.05	0.61	0.882	0.55	0.78	0.665	0.933	0.11	0.16	0.26	0.29	0.205	0.738
YIR015W_ORF	YIR015W	ORF	RPR2	tRNA processing	ribonuclease P activity	nucleolar ribonuclease P complex		0.61	0.61	0.882	-0.22	-0.46	-0.34	0.211	0.44	0.21	0.21	-0.13	0.1825	0.716
YMR275C_ORF	YMR275C	ORF	BUL1	mitochondrion inheritance*	protein binding*	plasma membrane*		0.61	0.61	0.882	0.25		0.25	0.736		0.04		-0.23	-0.095	0.4
YOR341W_ORF	YOR341W	ORF	RPA190	transcription from RNA polymerase I promoter	DNA-directed RNA polymerase activity	DNA-directed RNA polymerase I complex	0.18	1.04	0.61	0.882	0.33	0.02	0.175	0.673	-0.21	0.03	-0.13	0.57	0.065	0.595
YIL140W_ORF	YIL140W	ORF	AXL2	bud site selection*	molecular_function	bud neck*		0.61	0.61	0.882	0.59	0.47	0.53	0.892	0.43	0.1	0.15	0.51	0.2975	0.808
YNL262W_ORF	YNL262W	ORF	POL2	chromatin silencing at telomere*	epsilon DNA polymerase activity	replication fork*	0.64	0.58	0.61	0.882	0.23	0.03	0.13	0.633	-0.64	-0.56	-0.25	-0.28	-0.4325	0.097
YBR114W_ORF	YBR114W	ORF	RAD16	nucleotide-excision repair, DNA damage recognition	DNA-dependent ATPase activity*	repairosome*		0.61	0.61	0.882	0.29	0	0.145	0.647	-0.14	-0.21	0.05	-0.08	-0.095	0.4
YPL262W_ORF	YPL262W	ORF	FUM1	tricarboxylic acid cycle*	fumarate hydratase activity	mitochondrion*	0.66	0.56	0.61	0.882	0.43	0.25	0.34	0.796	-0.34	-0.34	0.18	0.07	-0.1075	0.383
YDL190C_ORF	YDL190C	ORF	UFD2	response to stress*	ubiquitin-protein ligase activity	cytoplasm*		0.61	0.61	0.882	0.41	0.58	0.495	0.878	0.54	0.3	0.44	0.51	0.4475	0.887
IGR_CHR13:(752986..753121)_30							0.84	0.38	0.61	0.882	0.48	0.98	0.73	0.947	0.25	0.28	0.34		0.29	0.804
YBR248C_ORF	YBR248C	ORF	HIS7	histidine biosynthetic process*	imidazoleglycerol-phosphate synthase activity	intracellular	0.96	0.25	0.605	0.881	0.98	0.68	0.83	0.963	0.01	-0.13	0.35	0.49	0.18	0.712
YPL283C_ORF	YPL283C	ORF	YRF1-7	telomere maintenance via recombination	DNA helicase activity	nucleus*	0.37	0.84	0.605	0.881	0.51	0.56	0.535	0.893	0.25	0.34	0.12	0.36	0.2675	0.787
YFL036W_ORF	YFL036W	ORF	RPO41	mitochondrial genome maintenance*	DNA-directed RNA polymerase activity	mitochondrion*	0.85	0.36	0.605	0.881	0.5		0.5	0.88	0.14	-0.41	-0.33	-0.56	-0.29	0.188
YMR318C_ORF	YMR318C	ORF	ADH6	aldehyde metabolic process*	alcohol dehydrogenase (NADP+) activity	soluble fraction	0.83	0.38	0.605	0.881	0.57	0.47	0.52	0.887	0.08	-0.02	0.28	0.37	0.1775	0.711
IGR_CHR12:(COMPLEMENT(708167..708338))_8							0.43	0.78	0.605	0.881	0.17	0.19	0.18	0.676	0.2	0.28	0.05	0.29	0.205	0.738
YKR042W_ORF	YKR042W	ORF	UTH1	mitochondrion organization and biogenesis*	molecular_function	chitin- and beta-glucan-containing cell wall*	0.71	0.49	0.6	0.879	0.78	0.9	0.84	0.965	0.34	0.55	0.33	0.72	0.485	0.9
YBR046C_ORF	YBR046C	ORF	ZTA1	biological_process	molecular_function	cytoplasm*	0.6		0.6	0.879	-0.13	-0.21	-0.17	0.346	-0.36	-0.29	0.06	-0.5	-0.2725	0.202
YAR061W_ORF	YAR061W	ORF	YAR061W_ORF	biological_process	molecular_function	cellular_component	0.6		0.6	0.879	1.04		1.04	0.984
YKL024C_ORF	YKL024C	ORF	URA6	'de novo' pyrimidine base biosynthetic process*	uridine kinase activity	cytoplasm*	0.72	0.48	0.6	0.879	0.55	0.53	0.54	0.894	-0.18	0.18	-0.02	-0.42	-0.11	0.379
YPR097W_ORF	YPR097W	ORF	YPR097W_ORF	biological_process	phosphoinositide binding	mitochondrion		0.6	0.6	0.879	0.3	0.45	0.375	0.82	-0.49		-0.31	0.11	-0.23	0.242
YOR048C_ORF	YOR048C	ORF	RAT1	35S primary transcript processing*	5'-3' exoribonuclease activity	nucleus*		0.6	0.6	0.879	0.28	0.22	0.25	0.736		-0.32	-0.39	0.03	-0.226667	0.247
YOR036W_ORF	YOR036W	ORF	PEP12	Golgi to vacuole transport	t-SNARE activity	Golgi apparatus*	0.55	0.65	0.6	0.879	0.34	0.28	0.31	0.778		-0.45	0.31	-0.08	-0.0733333	0.428
YHR218W_ORF	YHR218W	ORF	YHR218W_ORF	biological_process	molecular_function	cellular_component	0	1.2	0.6	0.879	0.29	-0.56	-0.135	0.38	0	-0.11	-0.05	-0.41	-0.1425	0.341
YPR091C_ORF	YPR091C	ORF	YPR091C_ORF	biological_process	molecular_function	endoplasmic reticulum*	0.02	1.18	0.6	0.879	0.05	0.25	0.15	0.65	-0.61	-0.61	-0.1	-0.12	-0.36	0.136
YLR258W_ORF	YLR258W	ORF	GSY2	glycogen biosynthetic process	glycogen (starch) synthase activity	cytoplasm	0.69	0.51	0.6	0.879	0.55	-0.05	0.25	0.736			-0.27	-0.61	-0.44	0.093
YLR410W_ORF	YLR410W	ORF	VIP1	actin cytoskeleton organization and biogenesis	molecular_function	cytoplasm	-0.22	1.42	0.6	0.879	-0.07	-0.27	-0.17	0.346	-0.41	-0.36	-0.17	-0.24	-0.295	0.184
IGR_CHR12:(198936..199176)_127								0.6	0.6	0.879	-0.67	0.05	-0.31	0.234	-1	-0.08	-0.93	-0.24	-0.5625	0.047
YPR123C_AAA_5_NCR	YPR123C	AAA	YPR123C_AAA_5_NCR				0.55	0.64	0.595	0.877	0.45	0.43	0.44	0.852	-0.16	0.15	-0.1	-0.08	-0.0475	0.458
YFL016C_ORF	YFL016C	ORF	MDJ1	protein folding*	unfolded protein binding*	mitochondrion*	0.62	0.57	0.595	0.877	0.41	0.4	0.405	0.835	-0.14	0.07	0.14	-0.19	-0.03	0.48
YHR119W_ORF	YHR119W	ORF	SET1	telomere maintenance*	histone lysine N-methyltransferase activity (H3-K4 specific)*	COMPASS complex	0.73	0.46	0.595	0.877	0.26		0.26	0.743	-0.05		-0.01	0.47	0.136667	0.672
YCR033W_ORF	YCR033W	ORF	SNT1	histone deacetylation*	NAD-dependent histone deacetylase activity*	histone deacetylase complex	0.38	0.81	0.595	0.877	0.09	0.18	0.135	0.638	-0.25	-0.12	0.05	0.06	-0.065	0.437
YOR121C_ORF	YOR121C	ORF	YOR121C_ORF				0.51	0.68	0.595	0.877	0.32	0.85	0.585	0.909	2.21	0.86	-0.37		0.9	0.981
YBL036C_ORF	YBL036C	ORF	YBL036C_ORF	amino acid metabolic process	alanine racemase activity*	intracellular	0.82	0.37	0.595	0.877	0.58	0.4	0.49	0.875	-0.45	0.43	0.24	0.66	0.22	0.749
YGR282C_ORF	YGR282C	ORF	BGL2	cell wall organization and biogenesis	glucan 1,3-beta-glucosidase activity	chitin- and beta-glucan-containing cell wall	0.66	0.53	0.595	0.877	0.63	0.81	0.72	0.945	0.53	0.54	0.32	0.43	0.455	0.889
YJL128C_ORF	YJL128C	ORF	PBS2	protein amino acid phosphorylation*	MAP kinase kinase activity*	cytoplasm*	0.41	0.78	0.595	0.877	-0.31	-0.28	-0.295	0.248	-0.28	-0.16	0.23	-0.15	-0.09	0.406
YPR011C_ORF	YPR011C	ORF	YPR011C_ORF	transport	transporter activity	mitochondrion*	1.69	-0.5	0.595	0.877	0.24		0.24	0.727
YKR042W_TIL_7_5__ORF	YKR042W	TIL	UTH1	mitochondrion organization and biogenesis*	molecular_function	chitin- and beta-glucan-containing cell wall*	0.86	0.33	0.595	0.877	0.81	0.72	0.765	0.955	0.42	0.65	0.11	0.58	0.44	0.884
YOR187W_TIL_30_0_DS300_ORF	YOR187W	TIL	TUF1	translational elongation	GTPase activity*	mitochondrion*	0.63	0.56	0.595	0.877	0.14	-0.28	-0.07	0.439		0.04	0.28	0.07	0.13	0.666
YLL028W_ORF	YLL028W	ORF	TPO1	polyamine transport	spermine transporter activity*	plasma membrane*	0.41	0.77	0.59	0.876	0.16	0.21	0.185	0.681	-0.15	0.07	0.13	0.11	0.04	0.565
YDR134C_ORF	YDR134C	ORF	YDR134C_ORF	biological_process	molecular_function	chitin- and beta-glucan-containing cell wall	0.69	0.49	0.59	0.876	0.35	0.62	0.485	0.874	1.17	0.93	1.05	1.23	1.095	0.99
YMR215W_ORF	YMR215W	ORF	GAS3	biological_process	1,3-beta-glucanosyltransferase activity	chitin- and beta-glucan-containing cell wall	0.74	0.44	0.59	0.876	0.05	0.67	0.36	0.81	-0.11	0.08	0.19	0.03	0.0475	0.575
YPL023C_ORF	YPL023C	ORF	MET12	methionine metabolic process	methylenetetrahydrofolate reductase (NADPH) activity	cytoplasm	0.76	0.42	0.59	0.876	0.02	0.18	0.1	0.606	0.14	0.24	-0.05	0.07	0.1	0.636
YHR219W_ORF	YHR219W	ORF	YHR219W_ORF	biological_process	molecular_function	cellular_component	0.47	0.71	0.59	0.876	0.5	0.28	0.39	0.827	0.23	0.33	0.28	0.22	0.265	0.785
YOR137C_ORF	YOR137C	ORF	SIA1	proton transport	molecular_function	cellular_component	0.59	0.59	0.59	0.876	0.07	0.27	0.17	0.667	0	0.15	-0.39	-0.63	-0.2175	0.256
YML086C_ORF	YML086C	ORF	ALO1	response to oxidative stress	D-arabinono-1,4-lactone oxidase activity	mitochondrion*		0.59	0.59	0.876	0.05	0.12	0.085	0.592			-0.06	0.07	0.005	0.521
YBR245C_ORF	YBR245C	ORF	ISW1	chromatin remodeling*	ATPase activity	ISW1 complex		0.59	0.59	0.876	0.54	0.66	0.6	0.914	0.58	0.19	0.42	0.69	0.47	0.896
YMR044W_ORF	YMR044W	ORF	IOC4	chromatin remodeling	protein binding	ISW1 complex		0.59	0.59	0.876	0.52	0.07	0.295	0.77		-0.08	0.33	0.36	0.203333	0.737
YLR087C_AAA_30_NCR	YLR087C	AAA	CSF1	fermentation	molecular_function	mitochondrion	0.55	0.62	0.585	0.874	0.43	1.39	0.91	0.973		0.38	0.68	0.33	0.463333	0.893
YLR467W_ORF	YLR467W	ORF	YRF1-5	telomere maintenance via recombination	DNA helicase activity	nucleus	0.56	0.61	0.585	0.874	0.82	1.17	0.995	0.982	0.26	0.49	0.08	0.24	0.2675	0.787
YDL040C_ORF	YDL040C	ORF	NAT1	N-terminal protein amino acid acetylation	peptide alpha-N-acetyltransferase activity	mitochondrion*	0.66	0.51	0.585	0.874	0.15		0.15	0.65	-0.28	-0.09	-0.28	-0.43	-0.27	0.203
YLR248W_ORF	YLR248W	ORF	RCK2	protein amino acid phosphorylation*	protein serine/threonine kinase activity	cytoplasm	0.44	0.73	0.585	0.874	0.06	0.35	0.205	0.701	-0.11	-0.03	0.11	-0.16	-0.0475	0.458
YOR007C_ORF	YOR007C	ORF	SGT2	response to heat	molecular_function	cytoplasm	0.72	0.45	0.585	0.874	0.77	1.01	0.89	0.972	0.01	0.18	0.21	-0.06	0.085	0.619
YFR030W_ORF	YFR030W	ORF	MET10	response to drug*	sulfite reductase (NADPH) activity	cytoplasm*	0.54	0.63	0.585	0.874	0.76	1.99	1.375	0.995	-0.61	-0.36	-0.17	-0.22	-0.34	0.149
YGR175C_ORF	YGR175C	ORF	ERG1	ergosterol biosynthetic process	squalene monooxygenase activity*	endoplasmic reticulum*	0.87	0.3	0.585	0.874	0.27	0.59	0.43	0.848	-0.15	0.44	-0.13	-0.17	-0.0025	0.514
YNR031C_ORF	YNR031C	ORF	SSK2	protein amino acid phosphorylation*	MAP kinase kinase kinase activity	cytosol*	0.83	0.34	0.585	0.874	0.46	-0.04	0.21	0.705	0	-0.57	-0.12	0.12	-0.1425	0.341
YDR385W_ORF	YDR385W	ORF	EFT2	translational elongation	translation elongation factor activity	ribosome	0.24	0.93	0.585	0.874	0.74	0.81	0.775	0.956	-0.19	0.15	-0.09	-0.31	-0.11	0.379
YLR343W_ORF	YLR343W	ORF	GAS2	spore wall assembly (sensu Fungi)	1,3-beta-glucanosyltransferase activity	cytoplasm	0.58		0.58	0.873	0.35	0.3	0.325	0.785				-0.04	-0.04	0.467
YDL023C_ORF	YDL023C	ORF	YDL023C_ORF				0.58		0.58	0.873
YNL079C_ORF	YNL079C	ORF	TPM1	pseudohyphal growth*	actin lateral binding	bud neck contractile ring*	0.66	0.5	0.58	0.873	0.54	0.61	0.575	0.907	0.57	0.35	0.79	0.72	0.6075	0.936
YKR043C_ORF	YKR043C	ORF	YKR043C_ORF	biological_process	molecular_function	cytoplasm*	0.45	0.71	0.58	0.873	0.61	0.82	0.715	0.944	0.28	0.4	0.6	0.66	0.485	0.9
YGL201C_ORF	YGL201C	ORF	MCM6	DNA replication initiation*	chromatin binding*	cytoplasm*		0.58	0.58	0.873	0.64	0.63	0.635	0.925	0.6	0.17	0.18	0.44	0.3475	0.84
YKL061W_ORF	YKL061W	ORF	YKL061W_ORF	biological_process	molecular_function	endosome		0.58	0.58	0.873	0.41	0.49	0.45	0.858			-0.19	0.06	-0.065	0.437
YBR206W_ORF	YBR206W	ORF	YBR206W_ORF				0.61	0.55	0.58	0.873	-0.06	-0.04	-0.05	0.458	-0.15	-0.31	0.14	0.08	-0.06	0.442
YDR508C_ORF	YDR508C	ORF	GNP1	amino acid transport	amino acid transporter activity*	mitochondrion*	0.56	0.6	0.58	0.873	0.84	0.17	0.505	0.882	0.18	0.17	0.12	0.39	0.215	0.746
YLR110C_ORF	YLR110C	ORF	CCW12	cell wall organization and biogenesis*	molecular_function	chitin- and beta-glucan-containing cell wall	0.47	0.69	0.58	0.873	0.83	0.64	0.735	0.948	1.47	1.16	1.14	1.57	1.335	0.994
YBR081C_ORF	YBR081C	ORF	SPT7	histone acetylation*	structural molecule activity	mitochondrion*	1.01	0.15	0.58	0.873	0.39	-0.36	0.015	0.523	-0.23	-0.61	0.11	-0.02	-0.1875	0.291
TA(AGC)D_TRNA	TA(AGC)D	TRNA	TA(AGC)D_TRNA					0.58	0.58	0.873	0.03	-0.2	-0.085	0.426	-0.56	-0.01	0.48	0.36	0.0675	0.598
YDR110W_ORF	YDR110W	ORF	FOB1	replicative cell aging*	rDNA binding	nucleolus	0.44	0.71	0.575	0.871	-0.09	0.36	0.135	0.638	0.03	-0.12	-0.51	-0.47	-0.2675	0.206
YHR158C_ORF	YHR158C	ORF	KEL1	cell morphogenesis*	molecular_function	cytoplasm*	0.44	0.71	0.575	0.871	0.45	-0.17	0.14	0.642	-0.2	0.22	-0.17	0.29	0.035	0.56
YER114C_ORF	YER114C	ORF	BOI2	establishment of cell polarity (sensu Fungi)*	phospholipid binding	bud neck*	0.42	0.73	0.575	0.871	0.07	0.1	0.085	0.592	-0.26	-0.22	-0.23	0.39	-0.08	0.418
YDR200C_ORF	YDR200C	ORF	VPS64	protein targeting to vacuole*	molecular_function	cytoplasm*	0.74	0.41	0.575	0.871	0.11	0.12	0.115	0.62	-0.11	0.12	-0.17	-0.6	-0.19	0.287
YKL105C_ORF	YKL105C	ORF	YKL105C_ORF	biological_process	molecular_function	cellular_component	0.46	0.69	0.575	0.871	0.12	0.14	0.13	0.633	-0.39	-0.34	0.05	-0.2	-0.22	0.251
YJL041W_ORF	YJL041W	ORF	NSP1	mRNA export from nucleus*	structural molecule activity	nuclear pore	0.83	0.32	0.575	0.871	0.21	0.43	0.32	0.782	-0.24	-0.16	-0.11	-0.31	-0.205	0.27
YPL091W_ORF	YPL091W	ORF	GLR1	response to oxidative stress	glutathione-disulfide reductase activity	cytoplasm*	0.12	1.03	0.575	0.871	1.17	0.65	0.91	0.973	0.08	0.1	0.12	0.32	0.155	0.689
YKR042W_TIL_5_158__ORF	YKR042W	TIL	UTH1	mitochondrion organization and biogenesis*	molecular_function	chitin- and beta-glucan-containing cell wall*	0.73	0.42	0.575	0.871	0.85	0.18	0.515	0.886	0.14	0.69	0.04	0.57	0.36	0.846
YOL061W_ORF	YOL061W	ORF	PRS5	telomere maintenance*	ribose phosphate diphosphokinase activity	cytoplasm	0.77	0.37	0.57	0.869	0.26	0.68	0.47	0.867	0.02	0.13	0.23	0.31	0.1725	0.707
YMR250W_ORF	YMR250W	ORF	GAD1	response to oxidative stress*	glutamate decarboxylase activity	cytoplasm	0.6	0.54	0.57	0.869	1.16	1.6	1.38	0.995		-0.2	0.37	-0.4	-0.0766667	0.425
YGL252C_ORF	YGL252C	ORF	RTG2	mitochondrial signaling pathway*	transcription regulator activity	cytoplasm*		0.57	0.57	0.869	0.32	0.41	0.365	0.814	0.15	0.36	0.37	0.03	0.2275	0.758
YOL138C_ORF	YOL138C	ORF	YOL138C_ORF	telomere maintenance	molecular_function	ribosome*		0.57	0.57	0.869	-0.07	0.04	-0.015	0.493	0.1	-0.25	-0.48	-0.14	-0.1925	0.285
YHR076W_ORF	YHR076W	ORF	PTC7	biological_process	protein phosphatase type 2C activity	mitochondrion		0.57	0.57	0.869	0.13	0.21	0.17	0.667	0.2	-0.02	0.07	0.33	0.145	0.679
YNR047W_ORF	YNR047W	ORF	YNR047W_ORF	response to pheromone	protein kinase activity	cytoplasm		0.57	0.57	0.869	0.03	-0.01	0.01	0.519	0.02	-0.19	0	-0.19	-0.09	0.406
YPL061W_ORF	YPL061W	ORF	ALD6	acetate biosynthetic process	3-chloroallyl aldehyde dehydrogenase activity	cytoplasm*	0.55	0.59	0.57	0.869	-0.05	0.17	0.06	0.565	0.23	0.24	-0.01	-0.57	-0.0275	0.482
YJL152W_ORF	YJL152W	ORF	YJL152W_ORF				0.57		0.57	0.869	-0.39	0.37	-0.01	0.497		0.21	0.69		0.45	0.888
YML054C_ORF	YML054C	ORF	CYB2	electron transport	L-lactate dehydrogenase (cytochrome) activity	mitochondrion*	0.57		0.57	0.869	0.06		0.06	0.565			0.2		0.2	0.732
YGR296W_ORF	YGR296W	ORF	YRF1-3	telomere maintenance via recombination	DNA helicase activity	nucleus	0.78	0.36	0.57	0.869	0.96	1.23	1.095	0.989	0.23	0.78	0.34	0.62	0.4925	0.904
YOR067C_ORF	YOR067C	ORF	ALG8	protein amino acid N-linked glycosylation*	dolichyl pyrophosphate Glc1Man9GlcNAc2 alpha-1,3-glucosyltransferase activity	endoplasmic reticulum membrane		0.57	0.57	0.869	0.02	0.17	0.095	0.601	-0.1	-0.14	-0.08	-0.18	-0.125	0.362
YNL339C_ORF	YNL339C	ORF	YRF1-6	telomere maintenance via recombination	DNA helicase activity	nucleus	0.49	0.65	0.57	0.869	0.9	0.63	0.765	0.955	0.45	0.25	0.24	0.54	0.37	0.851
YGL065C_ORF	YGL065C	ORF	ALG2	oligosaccharide-lipid intermediate assembly	glycolipid mannosyltransferase activity	endoplasmic reticulum		0.57	0.57	0.869	0.12	1.72	0.92	0.975	2.38	1.26	0.15	0.34	1.0325	0.988
SNR32_SNORNA	SNR32	SNORNA	SNR32					0.57	0.57	0.869		0.03	0.03	0.537	-0.15	-0.43	-0.32	-0.04	-0.235	0.238
YDR457W_TIL_6601_6900_76_ORF	YDR457W	TIL	TOM1	regulation of cell size*	ubiquitin-protein ligase activity	nucleus*	0.27	0.87	0.57	0.869	-0.18	-0.12	-0.15	0.367		-0.43	-0.12	-0.19	-0.246667	0.228
YDL209C_TIL_2_99__ORF	YDL209C	TIL	CWC2	nuclear mRNA splicing, via spliceosome	molecular_function	spliceosome	0.57		0.57	0.869	0.09	0.77	0.43	0.848	0.35	0.52			0.435	0.881
YPL162C_ORF	YPL162C	ORF	YPL162C_ORF	biological_process	molecular_function	membrane of vacuole with cell cycle-correlated morphology	0.71	0.42	0.565	0.867	0.87	0.74	0.805	0.96	0.95	0.31	0.67	0.29	0.555	0.92
YOR124C_ORF	YOR124C	ORF	UBP2	protein deubiquitination	ubiquitin-specific protease activity	cytoplasm	0.74	0.39	0.565	0.867	0.46	0.42	0.44	0.852	-0.4	-0.16	-0.45	-0.39	-0.35	0.142
YDR172W_ORF	YDR172W	ORF	SUP35	mRNA catabolic process, deadenylation-dependent decay*	translation release factor activity	cytosol*	0.56	0.57	0.565	0.867	0.07	0.06	0.065	0.571	-0.26	-0.3	0.02	-0.31	-0.2125	0.263
YMR031C_ORF	YMR031C	ORF	YMR031C_ORF	biological_process	molecular_function	cytoplasm*	0.39	0.74	0.565	0.867	0.69	0.39	0.54	0.894	-0.12	-0.07	-0.02	0	-0.0525	0.454
YKL035W_ORF	YKL035W	ORF	UGP1	protein amino acid glycosylation*	UTP:glucose-1-phosphate uridylyltransferase activity	cytoplasm	0.63	0.5	0.565	0.867	0.38	0.5	0.44	0.852	-0.25	-0.01	0.02	-0.19	-0.1075	0.383
YDR341C_ORF	YDR341C	ORF	YDR341C_ORF	translation*	arginine-tRNA ligase activity	cytoplasm*	0.61	0.52	0.565	0.867	0.46	0.63	0.545	0.897	0.07	0	0.35	0.24	0.165	0.699
YJL130C_ORF	YJL130C	ORF	URA2	'de novo' pyrimidine base biosynthetic process*	carbamoyl-phosphate synthase (glutamine-hydrolyzing) activity*	cytoplasm*	0.11	1.02	0.565	0.867	0.58	0.49	0.535	0.893	-0.58	-0.6	-0.13	-0.17	-0.37	0.129
YER011W_ORF	YER011W	ORF	TIR1	response to stress	structural constituent of cell wall	chitin- and beta-glucan-containing cell wall	0.59	0.54	0.565	0.867	0.64	0.66	0.65	0.929	1.04	0.82	0.81	1.32	0.9975	0.987
YDR457W_TIL_3601_3900_162_ORF	YDR457W	TIL	TOM1	regulation of cell size*	ubiquitin-protein ligase activity	nucleus*	-0.06	1.19	0.565	0.867	-0.29	0.29	0	0.508	-0.49	-0.51	0.08	-0.19	-0.2775	0.199
YNL150W_ORF	YNL150W	ORF	YNL150W_ORF				0.56		0.56	0.865	0.01	0.66	0.335	0.793		0.3	1.12		0.71	0.956
YLR405W_ORF	YLR405W	ORF	DUS4	tRNA modification	tRNA dihydrouridine synthase activity	cellular_component	0.83	0.29	0.56	0.865	0.23	0.58	0.405	0.835	1.01	0.82	0.78	0.73	0.835	0.976
YNL004W_ORF	YNL004W	ORF	HRB1	poly(A)+ mRNA export from nucleus	RNA binding	cytoplasm*	0.55	0.57	0.56	0.865	0.31	0.23	0.27	0.75	-0.05	-0.06	0.26	-0.13	0.005	0.521
YLR076C_ORF	YLR076C	ORF	YLR076C_ORF				0.57	0.55	0.56	0.865	0.21	0.62	0.415	0.841	0.66	0.9			0.78	0.967
YMR011W_ORF	YMR011W	ORF	HXT2	hexose transport	glucose transporter activity*	plasma membrane	0.15	0.97	0.56	0.865	0.69	0.68	0.685	0.937	-0.15	0.25	0.32	0.13	0.1375	0.673
YLR020C_ORF	YLR020C	ORF	YEH2	cell wall mannoprotein biosynthetic process*	sterol esterase activity	plasma membrane*		0.56	0.56	0.865	0.28	0.4	0.34	0.796			-0.27	-0.27	-0.27	0.203
YGL018C_ORF	YGL018C	ORF	JAC1	aerobic respiration*	chaperone binding	mitochondrion		0.56	0.56	0.865	0.38		0.38	0.822	0.25		0.28	0.35	0.293333	0.806
YML133C_ORF	YML133C	ORF	YML133C_ORF	biological_process	helicase activity	mitochondrion	0.42	0.7	0.56	0.865	0.88	0.85	0.865	0.969	0.41	0.48	0.12	0.47	0.37	0.851
YHL024W_ORF	YHL024W	ORF	RIM4	meiosis*	RNA binding	cytoplasm		0.56	0.56	0.865	-0.05	0.33	0.14	0.642			-0.11	-0.23	-0.17	0.309
YOL097C_ORF	YOL097C	ORF	WRS1	tryptophanyl-tRNA aminoacylation	tryptophan-tRNA ligase activity	cytoplasm		0.56	0.56	0.865	0.05	0.25	0.15	0.65	0.26	-0.21	0.25	-0.23	0.0175	0.54
IGX_YG_851380C							0.22	0.9	0.56	0.865	-0.02	0.2	0.09	0.596	-0.41	-0.42	-0.27	-0.4	-0.375	0.125
IGR_CHR07:(1034512..1035512)_351							0.56		0.56	0.865	0.05		0.05	0.556
YER171W_ORF	YER171W	ORF	RAD3	transcription initiation from RNA polymerase II promoter*	general RNA polymerase II transcription factor activity*	holo TFIIH complex*	0.72	0.39	0.555	0.864	0.35	0.26	0.305	0.776	-0.13	0.01	-0.66	-0.54	-0.33	0.156
YEL055C_ORF	YEL055C	ORF	POL5	rRNA transcription*	DNA-directed DNA polymerase activity	nucleolus	0.58	0.53	0.555	0.864	0.42	0.85	0.635	0.925	0.17	0.29	0.1	0.33	0.2225	0.753
YNL124W_ORF	YNL124W	ORF	NAF1	protein complex assembly*	RNA binding	nucleoplasm	0.04	1.07	0.555	0.864	0.2	1.27	0.735	0.948	2.65	1.14	0.19	0.37	1.0875	0.989
YLR216C_ORF	YLR216C	ORF	CPR6	protein folding	unfolded protein binding*	cytoplasm	0.42	0.69	0.555	0.864	0.69	1.12	0.905	0.973	0.48	0.36	0.44	-0.06	0.305	0.814
YCL020W_ORF	YCL020W	ORF	YCL020W_ORF				0.57	0.54	0.555	0.864	0.52	0.02	0.27	0.75	-0.03	0.02	0.65	-0.38	0.065	0.595
YER082C_ORF	YER082C	ORF	UTP7	ribosome biogenesis and assembly*	snoRNA binding	small nucleolar ribonucleoprotein complex	0.19	0.92	0.555	0.864	0.01	0.14	0.075	0.582	-0.09	0.12	0.09	0.08	0.05	0.577
YJL225C_ORF	YJL225C	ORF	YJL225C_ORF	biological_process	helicase activity	cellular_component	0.41	0.69	0.55	0.862	0.5	0.36	0.43	0.848	0.15	0.36	0.23	0.37	0.2775	0.795
YGR180C_ORF	YGR180C	ORF	RNR4	DNA replication*	ribonucleoside-diphosphate reductase activity	cytoplasm*	0.82	0.28	0.55	0.862	0.17	0.48	0.325	0.785	0.17	-0.08	0.42	0.31	0.205	0.738
YML072C_ORF	YML072C	ORF	TCB3	biological_process	lipid binding	mitochondrion*	0.54	0.56	0.55	0.862	0.2	0.37	0.285	0.763	-0.04	-0.34	-0.08	-0.14	-0.15	0.33
YOL140W_ORF	YOL140W	ORF	ARG8	arginine biosynthetic process*	acetylornithine transaminase activity	mitochondrion*	0.73	0.37	0.55	0.862	0.13	-0.17	-0.02	0.487		0.01	-0.13	0.2	0.0266667	0.551
YEL061C_ORF	YEL061C	ORF	CIN8	mitotic sister chromatid segregation*	microtubule motor activity	mitochondrion*	0.72	0.38	0.55	0.862	0.6	0.21	0.405	0.835	-0.39	-0.02	-0.32	0.13	-0.15	0.33
YER023W_ORF	YER023W	ORF	PRO3	proline biosynthetic process	pyrroline-5-carboxylate reductase activity	cytoplasm	0.69	0.41	0.55	0.862	0.83	0.64	0.735	0.948	0.16	0.48	0.31	0.5	0.3625	0.848
YER125W_ORF	YER125W	ORF	RSP5	endocytosis*	ubiquitin-protein ligase activity	cytoplasm*		0.55	0.55	0.862	0.22	0.43	0.325	0.785	0	-0.19	-0.14	-0.17	-0.125	0.362
YGR116W_ORF	YGR116W	ORF	SPT6	RNA elongation from RNA polymerase II promoter*	RNA polymerase II transcription elongation factor activity	nucleus*		0.55	0.55	0.862	0.7	0.12	0.41	0.839	-0.39	-0.8	-0.49	-0.12	-0.45	0.088
YAL039C_ORF	YAL039C	ORF	CYC3	cytochrome c-heme linkage	holocytochrome-c synthase activity	mitochondrion*		0.55	0.55	0.862	0.32	0.98	0.65	0.929	0.26	-0.03	0.32	0.18	0.1825	0.716
YGR126W_ORF	YGR126W	ORF	YGR126W_ORF	biological_process	molecular_function	cytoplasm*	0.92	0.18	0.55	0.862	0.15	0.21	0.18	0.676	0.14	0.06	-0.08	0.08	0.05	0.577
YDL166C_ORF	YDL166C	ORF	FAP7	response to oxidative stress*	nucleoside-triphosphatase activity	cytoplasm*	0.13	0.97	0.55	0.862	0.41	0.79	0.6	0.914	0.11	0.19	0.43	0.28	0.2525	0.777
UNKNOWN_1_ORF							0.55		0.55	0.862	0.38	0.17	0.275	0.755	0.04	0.09	-0.02	0.05	0.04	0.565
IGR_CHR12:(998726..999624)_287								0.55	0.55	0.862	0.75	0.02	0.385	0.825	-0.07	-0.07	0.36	0.73	0.2375	0.765
IGR_CHR07:(929134..930134)_868								0.55	0.55	0.862								-0.59	-0.59	0.042
YDL003W_ORF	YDL003W	ORF	MCD1	mitotic sister chromatid cohesion*	molecular_function	nucleus*	0.19	0.9	0.545	0.861	-0.03	-0.04	-0.035	0.473	0.21	0.18	0.08	0.1	0.1425	0.677
YNL123W_ORF	YNL123W	ORF	NMA111	lipid metabolic process*	serine-type peptidase activity	nucleus	0.56	0.53	0.545	0.861	0.07	0.36	0.215	0.709	-0.23	-0.18	0.17	0.26	0.005	0.521
YPR163C_ORF	YPR163C	ORF	TIF3	translational initiation	translation initiation factor activity	ribosome	0.61	0.48	0.545	0.861	0.84	1.07	0.955	0.979	0.28	0.52	0.47	0.29	0.39	0.861
YGR258C_ORF	YGR258C	ORF	RAD2	nucleotide-excision repair*	single-stranded DNA specific endodeoxyribonuclease activity	nucleotide-excision repair factor 3 complex	0.5	0.59	0.545	0.861	0.41	0.52	0.465	0.864	0.17	0.14	0.13	0.11	0.1375	0.673
YMR189W_ORF	YMR189W	ORF	GCV2	one-carbon compound metabolic process*	glycine dehydrogenase (decarboxylating) activity	mitochondrion*	0.28	0.81	0.545	0.861	-0.22	-0.01	-0.115	0.399	-0.47	-0.47	-0.02	-0.32	-0.32	0.165
YOR086C_ORF	YOR086C	ORF	TCB1	biological_process	lipid binding	mitochondrion	-0.01	1.1	0.545	0.861	0.39	0.13	0.26	0.743	-0.22	-0.1	0.11	0.16	-0.0125	0.5
IGX_YI_356393C							0.49	0.6	0.545	0.861	-0.07	0.49	0.21	0.705	1	0.49	0.19	0.17	0.4625	0.892
YNL170W_ORF	YNL170W	ORF	YNL170W_ORF				0.54		0.54	0.858	-0.15		-0.15	0.367
YDR473C_ORF	YDR473C	ORF	PRP3	nuclear mRNA splicing, via spliceosome	RNA splicing factor activity, transesterification mechanism	U4/U6 x U5 tri-snRNP complex	0.49	0.59	0.54	0.858	0.17	0.15	0.16	0.659	0.07	-0.17	0.04	0.03	-0.0075	0.508
YJR079W_ORF	YJR079W	ORF	YJR079W_ORF	biological_process	molecular_function	cellular_component	0.53	0.55	0.54	0.858	0.2	0.56	0.38	0.822	0.99	0.26	0.61	0.15	0.5025	0.906
YBR138C_ORF	YBR138C	ORF	YBR138C_ORF	biological_process	molecular_function	cytoplasm		0.54	0.54	0.858	0.11	1.15	0.63	0.923	0.17	-0.05	0.04	0.03	0.0475	0.575
YBR051W_ORF	YBR051W	ORF	YBR051W_ORF				0.54		0.54	0.858	0.42	-0.18	0.12	0.625		-0.18	0.52	0.06	0.133333	0.67
YDR212W_ORF	YDR212W	ORF	TCP1	protein folding*	unfolded protein binding	cytoplasm*	0.59	0.49	0.54	0.858	0.52	0.39	0.455	0.861	0.32	0.21	0.28	0.31	0.28	0.797
YOL092W_ORF	YOL092W	ORF	YOL092W_ORF	biological_process	molecular_function	cytoplasm*	0.61	0.47	0.54	0.858	0.21	0.47	0.34	0.796	0.35	0.48	-0.32	0.07	0.145	0.679
YJL140W_ORF	YJL140W	ORF	RPB4	telomere maintenance*	DNA-directed RNA polymerase activity	cytoplasm*	0.64	0.44	0.54	0.858	0.51	-0.1	0.205	0.701	0.3	0.65	0.55	0.44	0.485	0.9
YOR100C_ORF	YOR100C	ORF	CRC1	fatty acid metabolic process	carnitine:acyl carnitine antiporter activity	mitochondrion*	0.54	0.54	0.54	0.858	0.42	0.39	0.405	0.835	0.03	0.12	-0.15	0.04	0.01	0.528
YER166W_ORF	YER166W	ORF	DNF1	endocytosis*	phospholipid-translocating ATPase activity*	mitochondrion*		0.54	0.54	0.858	0.02	0.25	0.135	0.638	0.03	-0.21	0.04	0.32	0.045	0.572
YOR016C_ORF	YOR016C	ORF	ERP4	secretory pathway	molecular_function	integral to membrane	0.94	0.14	0.54	0.858	-0.19	0.2	0.005	0.515	0.27	-0.16	0.41	0.27	0.1975	0.73
YKL104C_ORF	YKL104C	ORF	GFA1	cell wall chitin biosynthetic process	glutamine-fructose-6-phosphate transaminase (isomerizing) activity	cellular_component	0.69	0.39	0.54	0.858	0.08	0.45	0.265	0.747	-0.28	-0.17	0.1	-0.13	-0.12	0.367
YJR108W_ORF	YJR108W	ORF	ABM1	microtubule cytoskeleton organization and biogenesis	molecular_function	cellular_component		0.54	0.54	0.858		0.55	0.55	0.898
YJL034W_ORF	YJL034W	ORF	KAR2	ER-associated protein catabolic process*	ATPase activity*	endoplasmic reticulum	-0.39	1.47	0.54	0.858	0.13	0.23	0.18	0.676	-0.06	0.04	-0.09	0.16	0.0125	0.532
YFR049W_TIL_4_103__ORF	YFR049W	TIL	YMR31	translation	structural constituent of ribosome	mitochondrion*	0.54		0.54	0.858	0.91	0.95	0.93	0.976	0.58	0.82	0.61	0.55	0.64	0.942
TN(GUU)C_TRNA	TN(GUU)C	TRNA	TN(GUU)C_TRNA				0.88	0.2	0.54	0.858	0.37	0.28	0.325	0.785			-0.29		-0.29	0.188
TI(GAU)Q_TRNA	TI(GAU)Q	TRNA	TI(GAU)Q_TRNA				0.54		0.54	0.858
IGR_CHR11:(COMPLEMENT(98395..98608))_136							0.54		0.54	0.858	0.3		0.3	0.772
YBR249C_ORF	YBR249C	ORF	ARO4	aromatic amino acid family biosynthetic process	3-deoxy-7-phosphoheptulonate synthase activity	cytoplasm*	0.51	0.56	0.535	0.857	0.49	0.89	0.69	0.938	0.11	0.26	0.38	0.43	0.295	0.806
YMR062C_ORF	YMR062C	ORF	ECM40	cell wall organization and biogenesis*	amino-acid N-acetyltransferase activity*	mitochondrion*	0.6	0.47	0.535	0.857	-0.01	0.5	0.245	0.732		-0.34	0	-0.24	-0.193333	0.284
YGR285C_ORF	YGR285C	ORF	ZUO1	protein folding*	unfolded protein binding	cytoplasm*	0.42	0.65	0.535	0.857	0.35	0.71	0.53	0.892	0.39	0.42	0.45	0.45	0.4275	0.878
YHR161C_ORF	YHR161C	ORF	YAP1801	endocytosis	clathrin binding	actin cortical patch	0.98	0.09	0.535	0.857	0.66	0.43	0.545	0.897	-0.68	-0.3	-0.58	-0.67	-0.5575	0.048
YER133W_ORF	YER133W	ORF	GLC7	35S primary transcript processing*	protein phosphatase type 1 activity	nucleolus*	0.45	0.62	0.535	0.857	0.43	0.64	0.535	0.893	0.26	0.46	0.28	0.29	0.3225	0.824
YIL041W_ORF	YIL041W	ORF	GVP36	biological_process	molecular_function	cytoplasm*	0.35	0.72	0.535	0.857	0.07	0.19	0.13	0.633	-0.23	-0.22	-0.01	-0.31	-0.1925	0.285
YER047C_ORF	YER047C	ORF	SAP1	biological_process	ATPase activity	cytoplasm	0.49	0.57	0.53	0.856	0.6	0.7	0.65	0.929	-0.16	-0.14	-0.3	-0.32	-0.23	0.242
YLR442C_ORF	YLR442C	ORF	SIR3	double-strand break repair via nonhomologous end joining*	histone binding*	mitochondrion*	0.77	0.29	0.53	0.856	0.33	0.85	0.59	0.91	0.16	0.08	0.19	0.2	0.1575	0.692
YJL169W_ORF	YJL169W	ORF	YJL169W_ORF				0.53		0.53	0.856	0.5		0.5	0.88	1.72				1.72	0.997
YIL112W_ORF	YIL112W	ORF	HOS4	histone deacetylation*	NAD-dependent histone deacetylase activity*	histone deacetylase complex		0.53	0.53	0.856	0.47	0.48	0.475	0.869	0.66	0.13	0.12	0.61	0.38	0.856
YMR039C_ORF	YMR039C	ORF	SUB1	positive regulation of transcription from RNA polymerase II promoter*	transcription coactivator activity	nucleus		0.53	0.53	0.856	0.28	0.29	0.285	0.763	0.88	0.33	0.34	0.75	0.575	0.927
YML016C_ORF	YML016C	ORF	PPZ1	sodium ion homeostasis	protein serine/threonine phosphatase activity	cytoplasm*	-0.34	1.4	0.53	0.856	-0.54	-0.37	-0.455	0.147	-0.25	-0.58	-0.67	-0.05	-0.3875	0.118
YPR204W_ORF	YPR204W	ORF	YPR204W_ORF	biological_process	DNA helicase activity	cellular_component	0.29	0.77	0.53	0.856	0.68	0.59	0.635	0.925	0.31	0.35	-0.03	0.27	0.225	0.755
IGX_YG_447101C							0.29	0.77	0.53	0.856	0.89	0.62	0.755	0.953	-0.75	-0.42	0.04	-0.07	-0.3	0.18
YBL039C_ORF	YBL039C	ORF	URA7	phospholipid biosynthetic process*	CTP synthase activity	cytosol	0.36	0.69	0.525	0.855	0.19	0.67	0.43	0.848	0.24	0.63	0.3	0.58	0.4375	0.883
YER048C_ORF	YER048C	ORF	CAJ1	biological_process	chaperone regulator activity	nucleus	0.38	0.67	0.525	0.855	0.88	0.98	0.93	0.976	-0.04	0.32	0.36	0.32	0.24	0.766
YOL090W_ORF	YOL090W	ORF	MSH2	chromatin silencing at silent mating-type cassette*	ATPase activity*	nucleus*	0.55	0.5	0.525	0.855	0.16	0.28	0.22	0.712	-0.56	-0.11	0.02	0.11	-0.135	0.351
YBR275C_ORF	YBR275C	ORF	RIF1	telomere maintenance*	protein binding*	nuclear telomere cap complex	0.28	0.77	0.525	0.855	0.64	0.27	0.455	0.861		0.21	-0.22	0.28	0.09	0.625
YOR120W_ORF	YOR120W	ORF	GCY1	response to salt stress*	aldo-keto reductase activity	cytoplasm*	0.58	0.47	0.525	0.855	0.18	0.07	0.125	0.629	-0.23	0.09	0.12	-0.22	-0.06	0.442
YDL019C_ORF	YDL019C	ORF	OSH2	endocytosis*	phosphatidylinositol binding*	endoplasmic reticulum*	0.46	0.59	0.525	0.855	0.32	0.13	0.225	0.716	-0.16	0.11	0.36	0.13	0.11	0.648
YDR457W_TIL_8701_9000_120_ORF	YDR457W	TIL	TOM1	regulation of cell size*	ubiquitin-protein ligase activity	nucleus*	0.35	0.7	0.525	0.855	0.6	-0.26	0.17	0.667				-0.75	-0.75	0.018
YCR024C-A_OCH_DS100_ORF	YCR024C-A	OCH	PMP1	cation transport	enzyme regulator activity	plasma membrane*	0.41	0.63	0.52	0.852	0.81	0.52	0.665	0.933	0.13	0.64	-0.21	0.08	0.16	0.694
YJL015C_ORF	YJL015C	ORF	YJL015C_ORF				0.52		0.52	0.852	0.14	0.6	0.37	0.817			0.29	-0.02	0.135	0.671
YBL091C_ORF	YBL091C	ORF	MAP2	proteolysis	methionyl aminopeptidase activity	cytoplasm	0.57	0.47	0.52	0.852	0.24	0.24	0.24	0.727	-0.2	-0.11	0.32	0.11	0.03	0.553
YGL202W_ORF	YGL202W	ORF	ARO8	aromatic amino acid family metabolic process	aromatic-amino-acid transaminase activity	cytoplasm	0.59	0.45	0.52	0.852	0.49	0.77	0.63	0.923	-0.48	-0.01	0.29	0.1	-0.025	0.486
YIL026C_ORF	YIL026C	ORF	IRR1	mitotic sister chromatid cohesion*	protein binding	nucleus*	0.69	0.35	0.52	0.852	0.07	0.2	0.135	0.638	0.24	0.05	0.19	0.2	0.17	0.704
YIR038C_ORF	YIR038C	ORF	GTT1	glutathione metabolic process	glutathione transferase activity*	mitochondrion*		0.52	0.52	0.852	0.61	0.67	0.64	0.926	0.67	0.69	0.66	0.63	0.6625	0.947
YOR347C_ORF	YOR347C	ORF	PYK2	pyruvate metabolic process	pyruvate kinase activity	mitochondrion*	0.35	0.69	0.52	0.852	0.66	0.62	0.64	0.926	0.14	0.44	-0.07	-0.09	0.105	0.642
YNL121C_ORF	YNL121C	ORF	TOM70	protein import into mitochondrial matrix*	protein transporter activity	mitochondrion*		0.52	0.52	0.852	-0.05	-0.05	-0.05	0.458	0.03	0.04	-0.29	-0.06	-0.07	0.43
YDR452W_ORF	YDR452W	ORF	PPN1	polyphosphate metabolic process	endopolyphosphatase activity	vacuolar membrane		0.52	0.52	0.852	-0.04	-0.12	-0.08	0.43	0.36	0.41	-0.12	0.07	0.18	0.712
YIL021W_ORF	YIL021W	ORF	RPB3	transcription from RNA polymerase II promoter	DNA-directed RNA polymerase activity	DNA-directed RNA polymerase II, core complex	0.36	0.68	0.52	0.852	0.19	0.39	0.29	0.766	0.02	-0.18	0.09	-0.09	-0.04	0.467
YLR080W_ORF	YLR080W	ORF	EMP46	ER to Golgi vesicle-mediated transport	glycoprotein binding	ER to Golgi transport vesicle*	0.52		0.52	0.852	-0.09		-0.09	0.42
YIL126W_ORF	YIL126W	ORF	STH1	meiosis*	ATPase activity*	RSC complex	0.42	0.62	0.52	0.852	0.68	0.04	0.36	0.81	-0.3	0.03	0.28	0.12	0.0325	0.556
YJR036C_ORF	YJR036C	ORF	HUL4	protein monoubiquitination*	ubiquitin-protein ligase activity	cellular_component	0.56	0.48	0.52	0.852	0.6	0.77	0.685	0.937	0.15	0.41	0.52	0.6	0.42	0.875
YPR135W_ORF	YPR135W	ORF	CTF4	DNA repair*	DNA binding	nucleus*		0.52	0.52	0.852	0.26	0.29	0.275	0.755	-0.17	-0.28	-0.39	-0.09	-0.2325	0.24
YMR116C_ORF	YMR116C	ORF	ASC1	telomere maintenance*	molecular_function	cytoplasm*	0.48	0.56	0.52	0.852	0.13	0.2	0.165	0.664	0.62	0.7	0.59	0.46	0.5925	0.932
YIR016W_ORF	YIR016W	ORF	YIR016W_ORF	biological_process	molecular_function	cellular_component		0.52	0.52	0.852	-0.23	-0.6	-0.415	0.169		0.09	-0.08	-0.39	-0.126667	0.362
YPL232W_ORF	YPL232W	ORF	SSO1	sporulation (sensu Fungi)*	t-SNARE activity	plasma membrane*	0.56	0.47	0.515	0.851	0.04	0.45	0.245	0.732	0.07	0.01	0.25	0.21	0.135	0.671
YBL072C_ORF	YBL072C	ORF	RPS8A	translation	structural constituent of ribosome	cytosolic small ribosomal subunit (sensu Eukaryota)	0.68	0.35	0.515	0.851	0.2	0.56	0.38	0.822	0.95	0.76	0.76	0.85	0.83	0.975
YFR016C_ORF	YFR016C	ORF	YFR016C_ORF	biological_process	molecular_function	cytoplasm*	0.64	0.39	0.515	0.851	0.67		0.67	0.934			0.01	-0.32	-0.155	0.325
YER074W-A_ORF	YER074W-A	ORF	YOS1	ER to Golgi vesicle-mediated transport	molecular_function	endoplasmic reticulum membrane*	1.03	0	0.515	0.851	0.45	0.38	0.415	0.841		-0.04	-0.3	0.11	-0.0766667	0.425
YMR212C_ORF	YMR212C	ORF	EFR3	cell morphogenesis	molecular_function	mitochondrion	0.1	0.93	0.515	0.851	-0.46	0.01	-0.225	0.298	-0.26	-0.19	-0.04	-0.27	-0.19	0.287
YPL016W_ORF	YPL016W	ORF	SWI1	regulation of transcription from RNA polymerase II promoter*	general RNA polymerase II transcription factor activity	SWI/SNF complex*	0.58	0.45	0.515	0.851	0.33	0.75	0.54	0.894	-0.17	-0.04	0.24	0.09	0.03	0.553
YMR305C_TIL_7_130__ORF	YMR305C	TIL	SCW10	conjugation with cellular fusion	glucosidase activity	cytoplasm*	0.47	0.56	0.515	0.851	0.78	1.04	0.91	0.973	0.28	0.5	0.38	0.68	0.46	0.891
IGR_CHR11:(94071..94227)_85							0.46	0.57	0.515	0.851	-0.36	-0.49	-0.425	0.164	0.24	0.41	-0.15	-0.04	0.115	0.653
YLR464W_INT_1	YLR464W	INT	YLR464W_INT_1	biological_process	molecular_function	cellular_component	0.6	0.42	0.51	0.848	0.53	-0.13	0.2	0.695	0.13	0.3	-0.01	0.33	0.1875	0.721
YEL076C-A_INT_1	YEL076C-A	INT	YEL076C-A_INT_1	biological_process	molecular_function	cellular_component		0.51	0.51	0.848	0.2	0.24	0.22	0.712	0.41	0.15	0.48	0.43	0.3675	0.85
YDR035W_ORF	YDR035W	ORF	ARO3	aromatic amino acid family biosynthetic process	3-deoxy-7-phosphoheptulonate synthase activity	cytoplasm*	0.41	0.61	0.51	0.848	0.13	0.05	0.09	0.596	0.09	0.09	0.9	0.47	0.3875	0.859
YKL064W_ORF	YKL064W	ORF	MNR2	magnesium ion transport	magnesium ion transporter activity	membrane	0.33	0.69	0.51	0.848	0.45	1.12	0.785	0.957	0.09	0.42	0.06	0.26	0.2075	0.741
YKL157W_ORF	YKL157W	ORF	APE2	peptide metabolic process	leucyl aminopeptidase activity	cytoplasm*	0.28	0.74	0.51	0.848	0.41	0.49	0.45	0.858	-0.44	-0.31	0.16	-0.12	-0.1775	0.302
YCR014C_ORF	YCR014C	ORF	POL4	double-strand break repair via nonhomologous end joining*	beta DNA polymerase activity	nucleus	0.51		0.51	0.848	0.68	0.83	0.755	0.953	-0.09	-0.04	0.19	-0.06	0	0.516
YOL145C_ORF	YOL145C	ORF	CTR9	RNA elongation from RNA polymerase II promoter*	RNA polymerase II transcription elongation factor activity*	nucleus*	0.72	0.3	0.51	0.848	0.28	0.45	0.365	0.814	-0.07	0.1	0.06	0.14	0.0575	0.586
YMR227C_ORF	YMR227C	ORF	TAF7	transcription initiation from RNA polymerase II promoter*	general RNA polymerase II transcription factor activity	nucleus*		0.51	0.51	0.848	0.83	-0.19	0.32	0.782		-0.13	0.2	0.64	0.236667	0.765
YJL100W_ORF	YJL100W	ORF	LSB6	actin filament organization*	1-phosphatidylinositol 4-kinase activity	cytoplasm*		0.51	0.51	0.848	0.33	0.07	0.2	0.695	1.71	-0.2	-0.41	-0.03	0.2675	0.787
YNL002C_ORF	YNL002C	ORF	RLP7	ribosome biogenesis and assembly*	rRNA binding	nucleolus		0.51	0.51	0.848	0.56	0.48	0.52	0.887	0.74	0.42	0.58	1.05	0.6975	0.953
YIL108W_ORF	YIL108W	ORF	YIL108W_ORF	biological_process	molecular_function	cytoplasm		0.51	0.51	0.848	0.29	0.62	0.455	0.861	0.01	-0.07	0.09	0.15	0.045	0.572
YML093W_ORF	YML093W	ORF	UTP14	ribosome biogenesis and assembly*	snoRNA binding	small nucleolar ribonucleoprotein complex		0.51	0.51	0.848	0.72	0.28	0.5	0.88	0.12	0.35	0.31	0.62	0.35	0.84
YER178W_ORF	YER178W	ORF	PDA1	pyruvate metabolic process	pyruvate dehydrogenase (acetyl-transferring) activity	mitochondrion*	0.28	0.74	0.51	0.848	0.63	0.64	0.635	0.925	0.38	0.41	0.52	0.35	0.415	0.872
YDR505C_ORF	YDR505C	ORF	PSP1	biological_process	molecular_function	cytoplasm*		0.51	0.51	0.848	1.34		1.34	0.994	0.09		-0.17	-0.28	-0.12	0.367
YOR310C_ORF	YOR310C	ORF	NOP58	ribosome biogenesis and assembly*	molecular_function	small nucleolar ribonucleoprotein complex*		0.51	0.51	0.848	0.42	0.46	0.44	0.852	0.41	0.32	0.52	0.72	0.4925	0.904
YBR053C_ORF	YBR053C	ORF	YBR053C_ORF	biological_process	molecular_function	cellular_component	0.56	0.45	0.505	0.847	0.26	0.75	0.505	0.882	-0.53	-0.38	0.28	-0.14	-0.1925	0.285
YDR295C_ORF	YDR295C	ORF	HDA2	telomere maintenance*	histone deacetylase activity	nucleus*	0.63	0.38	0.505	0.847	0.27	-0.15	0.06	0.565	-0.25	0	0.05	-0.03	-0.0575	0.446
YHR135C_ORF	YHR135C	ORF	YCK1	protein amino acid phosphorylation*	casein kinase I activity	mitochondrion*	0.63	0.38	0.505	0.847	0.51	0.12	0.315	0.78	0.23	0.03	-0.55	-0.32	-0.1525	0.329
YHR104W_ORF	YHR104W	ORF	GRE3	response to stress*	aldo-keto reductase activity*	cytoplasm*	0.65	0.36	0.505	0.847	0.41	0.34	0.375	0.82	-0.46	-0.14	0.21	-0.55	-0.235	0.238
YFL010W-A_ORF	YFL010W-A	ORF	AUA1	amino acid transport	molecular_function	cellular_component	0.4	0.61	0.505	0.847	0.35	0.65	0.5	0.88	0.11	0.23			0.17	0.704
YDR524W-A_ONO_ORF	YDR524W-A	ONO	YDR524W-A_ONO_ORF				0.57	0.43	0.5	0.846	0.29	0.42	0.355	0.807	1.07	1.36			1.215	0.993
YLR319C_ORF	YLR319C	ORF	BUD6	actin filament organization*	cytoskeletal regulatory protein binding	actin cap*	0.49	0.51	0.5	0.846	-0.04	0.2	0.08	0.586	-0.5	-0.27	0.34	0.11	-0.08	0.418
YDR445C_ORF	YDR445C	ORF	YDR445C_ORF				0.5		0.5	0.846	0.52	0.69	0.605	0.915
YEL058W_ORF	YEL058W	ORF	PCM1	N-acetylglucosamine biosynthetic process	phosphoacetylglucosamine mutase activity	cytoplasm*	0.6	0.4	0.5	0.846	0.77	0.84	0.805	0.96	0.01	0.27	0.34	0.5	0.28	0.797
YDL132W_ORF	YDL132W	ORF	CDC53	G1/S transition of mitotic cell cycle*	ubiquitin-protein ligase activity*	SCF ubiquitin ligase complex	0.47	0.53	0.5	0.846	0.34	-0.31	0.015	0.523	-0.44	-0.34	-0.13	-0.33	-0.31	0.173
YEL015W_ORF	YEL015W	ORF	EDC3	deadenylation-independent decapping	molecular_function	cytoplasmic mRNA processing body	0.62	0.38	0.5	0.846	0.18	-0.1	0.04	0.546	-0.52	-0.3	-0.11	0.06	-0.2175	0.256
YBR166C_ORF	YBR166C	ORF	TYR1	tyrosine metabolic process	prephenate dehydrogenase activity	cytoplasm	0.45	0.55	0.5	0.846	-0.12	0.25	0.065	0.571	0.12	-0.02	0.2	-0.14	0.04	0.565
YLR353W_ORF	YLR353W	ORF	BUD8	pseudohyphal growth*	molecular_function	bud tip*	0.58	0.42	0.5	0.846	0.47	0.73	0.6	0.914	0.55	0.26	-0.2	0.01	0.155	0.689
YOR331C_ORF	YOR331C	ORF	YOR331C_ORF				0.3	0.7	0.5	0.846	0.36	0.88	0.62	0.919	0.43	0.63			0.53	0.915
YDR457W_TIL_5701_6000_68_ORF	YDR457W	TIL	TOM1	regulation of cell size*	ubiquitin-protein ligase activity	nucleus*		0.5	0.5	0.846	-0.21		-0.21	0.311	-0.89		-0.01		-0.45	0.088
YBL067C_ORF	YBL067C	ORF	UBP13	biological_process	ubiquitin-specific protease activity	cellular_component	0.4	0.59	0.495	0.844	-0.43	-0.09	-0.26	0.271	0.04	0	0.17	-0.07	0.035	0.56
YBR181C_ORF	YBR181C	ORF	RPS6B	translation	structural constituent of ribosome	cytoplasm*	0.48	0.51	0.495	0.844	0.58	0.79	0.685	0.937	0.92	0.85	0.55	0.73	0.7625	0.964
YDR040C_ORF	YDR040C	ORF	ENA1	response to salt stress*	sodium-exporting ATPase activity, phosphorylative mechanism*	plasma membrane	0.63	0.36	0.495	0.844	0.03	0.2	0.115	0.62	-0.06	-0.09	0.17	0.31	0.0825	0.615
YDR283C_ORF	YDR283C	ORF	GCN2	protein amino acid phosphorylation*	protein kinase activity*	cytosolic ribosome (sensu Eukaryota)	0.45	0.54	0.495	0.844	-0.02	0.28	0.13	0.633	-0.6	-0.67	-0.09	-0.25	-0.4025	0.11
YBL024W_ORF	YBL024W	ORF	NCL1	ribosome biogenesis and assembly*	tRNA (cytosine-5-)-methyltransferase activity	nucleus	0.17	0.82	0.495	0.844	-0.1	-0.03	-0.065	0.446	-0.14	0.08	0.07	0.16	0.0425	0.57
YDR009W_ORF	YDR009W	ORF	GAL3	positive regulation of transcription by galactose*	transcriptional activator activity	cytoplasm	0.58	0.41	0.495	0.844	0.8	0.47	0.635	0.925	-0.37	-0.44	0.34	0.19	-0.07	0.43
YAL019W_ORF	YAL019W	ORF	FUN30	chromosome organization and biogenesis (sensu Eukaryota)	molecular_function	nucleus*	0.56	0.43	0.495	0.844	0.24	0.33	0.285	0.763	-0.26	-0.21	-0.07	0.34	-0.05	0.455
YEL047C_ORF	YEL047C	ORF	YEL047C_ORF	metabolic process	fumarate reductase (NADH) activity	mitochondrion*	0.34	0.65	0.495	0.844	0.53	0.25	0.39	0.827	-0.12	-0.16	-0.06	-0.32	-0.165	0.314
YBR038W_ORF	YBR038W	ORF	CHS2	cytokinesis*	chitin synthase activity	bud neck	0.56	0.43	0.495	0.844	0.09	-0.36	-0.135	0.38	-0.55	-0.13	-0.14	-0.03	-0.2125	0.263
SNR31_SNORNA	SNR31	SNORNA	SNR31				0.47	0.52	0.495	0.844	0.17	0.44	0.305	0.776	0.42	0.3	0.49	0.43	0.41	0.87
YOR116C_TIL_4501_4629_54_ORF	YOR116C	TIL	RPO31	transcription from RNA polymerase III promoter	DNA-directed RNA polymerase activity	DNA-directed RNA polymerase III complex	0.26	0.73	0.495	0.844	0.27	0.26	0.265	0.747	-0.26	-0.29	0.13	0.04	-0.095	0.4
YMR061W_AAA_19_NCR	YMR061W	AAA	RNA14	mRNA cleavage*	RNA binding*	nucleus*	0.49		0.49	0.842
YCL012C_ONO_ORF	YCL012C	ONO	YCL012C_ONO_ORF	biological_process	molecular_function	cellular_component	0.52	0.46	0.49	0.842	0.59	1.07	0.83	0.963	0.34	0.46	0.6	0.71	0.5275	0.915
YHR164C_ORF	YHR164C	ORF	DNA2	telomere maintenance*	ATP-dependent DNA helicase activity*	nucleus*		0.49	0.49	0.842	0.57	0.12	0.345	0.8	-0.09		0.13		0.02	0.543
YDR168W_ORF	YDR168W	ORF	CDC37	regulation of progression through cell cycle*	unfolded protein binding	cytoplasm	0.32	0.66	0.49	0.842	0.6	2.46	1.53	0.996	-0.19	-0.06	0.31	0.28	0.085	0.619
YER043C_ORF	YER043C	ORF	SAH1	methionine metabolic process*	adenosylhomocysteinase activity	cytoplasm	0.53	0.45	0.49	0.842	0.61	0.96	0.785	0.957	0.07	0.08	0.15	-0.22	0.02	0.543
YOR317W_ORF	YOR317W	ORF	FAA1	lipid metabolic process*	long-chain-fatty-acid-CoA ligase activity	mitochondrion*	0.08	0.9	0.49	0.842	0.24	0.16	0.2	0.695	0.07	0.21	-0.01	-0.25	0.005	0.521
YOR116C_ORF	YOR116C	ORF	RPO31	transcription from RNA polymerase III promoter	DNA-directed RNA polymerase activity	DNA-directed RNA polymerase III complex	0.76	0.22	0.49	0.842	0.42	0.4	0.41	0.839	-0.29	-0.02	0.13	-0.04	-0.055	0.45
YGL173C_ORF	YGL173C	ORF	KEM1	telomere maintenance*	recombinase activity*	cytoplasm*	0.29	0.69	0.49	0.842	0.4	0.5	0.45	0.858	-0.37	-0.23	0.06	0.15	-0.0975	0.398
YNL061W_ORF	YNL061W	ORF	NOP2	ribosome biogenesis and assembly*	S-adenosylmethionine-dependent methyltransferase activity*	nucleolus		0.49	0.49	0.842	0.03	0.12	0.075	0.582	0.02	0.24	0.26	0.62	0.285	0.8
YKL073W_ORF	YKL073W	ORF	LHS1	response to unfolded protein*	unfolded protein binding	endoplasmic reticulum lumen	0.62	0.36	0.49	0.842	-0.19	0.17	-0.01	0.497	-0.11	0.03	0.11	-0.14	-0.0275	0.482
YDR343C_ORF	YDR343C	ORF	HXT6	hexose transport	glucose transporter activity*	mitochondrion*	0.22	0.76	0.49	0.842	0.64	0.69	0.665	0.933	0.01	0.05	0.25	0.02	0.0825	0.615
YGL148W_ORF	YGL148W	ORF	ARO2	aromatic amino acid family biosynthetic process	chorismate synthase activity*	cytoplasm	0.88	0.1	0.49	0.842	0.42	0.47	0.445	0.855	0.26	0.2	0.37	0.18	0.2525	0.777
YNL224C_ORF	YNL224C	ORF	SQS1	biological_process	molecular_function	cytoplasm*	0.49		0.49	0.842	-0.01	0.17	0.08	0.586	-0.45	-0.51	-0.16	-0.26	-0.345	0.147
YOL027C_ORF	YOL027C	ORF	MDM38	mitochondrion organization and biogenesis*	molecular_function	mitochondrion*	0.37	0.61	0.49	0.842	0.12	0.27	0.195	0.691	0.42	0.25	0.33	0.38	0.345	0.838
YBR111C_ORF	YBR111C	ORF	YSA1	biological_process	phosphoribosyl-ATP diphosphatase activity	cytoplasm*	0.79	0.19	0.49	0.842	0.16	0.05	0.105	0.611	0.2	0.04	0.34	0.18	0.19	0.723
YCR053W_ORF	YCR053W	ORF	THR4	endocytosis*	threonine synthase activity	cytoplasm*	0.6	0.37	0.485	0.841	0.22	0.57	0.395	0.83	-0.07	0.07	0.19	0.18	0.0925	0.628
YBL017C_ORF	YBL017C	ORF	PEP1	protein targeting to vacuole*	signal sequence binding	Golgi apparatus	0.76	0.21	0.485	0.841	0.6	0.42	0.51	0.884	-0.25	0.21	-0.04	-0.3	-0.095	0.4
YGL066W_ORF	YGL066W	ORF	SGF73	histone acetylation*	structural molecule activity*	SAGA complex*	0.59	0.38	0.485	0.841	0.35		0.35	0.803	-0.14		-0.15	0.02	-0.09	0.406
YDR251W_ORF	YDR251W	ORF	PAM1	pseudohyphal growth	molecular_function	bud neck*	0.56	0.41	0.485	0.841	0.54	-0.12	0.21	0.705	-0.53	0.17	-0.15	-0.35	-0.215	0.259
YKL163W_ORF	YKL163W	ORF	PIR3	cell wall organization and biogenesis	structural constituent of cell wall	chitin- and beta-glucan-containing cell wall	0.62	0.35	0.485	0.841	-0.06	-0.39	-0.225	0.298	0.14	0.55		-0.34	0.116667	0.654
YDL227C_ORF	YDL227C	ORF	HO	gene conversion at mating-type locus*	endonuclease activity	nucleus	0.34	0.63	0.485	0.841	0.73	0.34	0.535	0.893	-0.24	-0.05	0.06	0.35	0.03	0.553
YPL119C-A_ONO_ORF	YPL119C-A	ONO	YPL119C-A_ONO_ORF	biological_process	molecular_function	cellular_component	0.89	0.07	0.48	0.839	0.21	0.18	0.195	0.691			-0.06		-0.06	0.442
YPR042C_ORF	YPR042C	ORF	PUF2	mRNA catabolic process, deadenylation-dependent decay	mRNA binding	cytoplasm	0.28	0.68	0.48	0.839	-0.08	0	-0.04	0.467		-0.87	-0.41	-0.67	-0.65	0.031
YPL028W_ORF	YPL028W	ORF	ERG10	ergosterol biosynthetic process	acetyl-CoA C-acetyltransferase activity	cytosol	0.63	0.33	0.48	0.839	0.56	0.9	0.73	0.947	0.16	0.16	0.25	0.54	0.2775	0.795
YDR353W_ORF	YDR353W	ORF	TRR1	response to oxidative stress*	thioredoxin-disulfide reductase activity	cytoplasm	0.39	0.57	0.48	0.839	0.2	0.53	0.365	0.814	0.41	0.35	0.44	0.15	0.3375	0.834
YGR199W_ORF	YGR199W	ORF	PMT6	protein amino acid O-linked glycosylation	dolichyl-phosphate-mannose-protein mannosyltransferase activity	endoplasmic reticulum	0.73	0.23	0.48	0.839	0.31	0.17	0.24	0.727	-0.22	0.22	-0.16	0.18	0.005	0.521
YPL260W_ORF	YPL260W	ORF	YPL260W_ORF	biological_process	molecular_function	cytoplasm*	0.48		0.48	0.839	0.26	0.37	0.315	0.78	0.12	0.02	-0.45	-0.61	-0.23	0.242
YLR028C_ORF	YLR028C	ORF	ADE16	sporulation (sensu Fungi)*	IMP cyclohydrolase activity*	cytosol		0.48	0.48	0.839	0.43	0.68	0.555	0.901		0.08	-0.38	-0.23	-0.176667	0.304
YKL096W-A_ORF	YKL096W-A	ORF	CWP2	cell wall organization and biogenesis*	structural constituent of cell wall	chitin- and beta-glucan-containing cell wall	0.72	0.24	0.48	0.839	0.32	0.57	0.445	0.855	0.86	1	0.8	1.29	0.9875	0.986
YNL016W_ORF	YNL016W	ORF	PUB1	mRNA catabolic process, nonsense-mediated decay*	mRNA binding*	cytoplasm*	0.58	0.38	0.48	0.839	0.77	0.55	0.66	0.931	-0.15	-0.14	-0.02	0.12	-0.0475	0.458
YBR196C_ORF	YBR196C	ORF	PGI1	glycolysis*	glucose-6-phosphate isomerase activity	mitochondrion*	0.3	0.66	0.48	0.839	0.77	0.37	0.57	0.905	-0.13	-0.01	-0.24	-0.31	-0.1725	0.308
IGR_CHR15:(680790..680937)_73							0.72	0.24	0.48	0.839	-0.13	0.7	0.285	0.763				-0.48	-0.48	0.075
IGR_CHR04:(1378373..1379080)_419								0.48	0.48	0.839	0.32	-0.16	0.08	0.586	-0.59	-0.73	-0.06	-0.2	-0.395	0.114
YLL066C_ORF	YLL066C	ORF	YLL066C_ORF	biological_process	helicase activity	cellular_component	0.6	0.35	0.475	0.838	1	1.13	1.065	0.986	0.63	0.62	0.29	0.61	0.5375	0.917
YGR157W_ORF	YGR157W	ORF	CHO2	telomere maintenance*	phosphatidylethanolamine N-methyltransferase activity	endoplasmic reticulum	0.59	0.36	0.475	0.838	0.24	0.65	0.445	0.855	0.02	0.06	0.36	0.4	0.21	0.743
YML128C_ORF	YML128C	ORF	MSC1	meiotic recombination	molecular_function	mitochondrion*	-0.32	1.27	0.475	0.838	0.39	0.62	0.505	0.882		-0.18	0.27	-0.54	-0.15	0.33
YGR167W_ORF	YGR167W	ORF	CLC1	endocytosis*	structural molecule activity	clathrin vesicle coat	0.2	0.75	0.475	0.838	0.06	0.52	0.29	0.766	0.14	0.08	0.29	-0.13	0.095	0.631
YDR097C_ORF	YDR097C	ORF	MSH6	mismatch repair*	ATPase activity*	nucleus	0.43	0.52	0.475	0.838	0.69	-0.42	0.135	0.638	-0.46	-0.54	-0.59	0.1	-0.3725	0.128
YBR011C_ORF	YBR011C	ORF	IPP1	phosphate metabolic process	inorganic diphosphatase activity	cytosol	0.49	0.46	0.475	0.838	0.53	0.29	0.41	0.839	0.2	-0.01	0.13	-0.05	0.0675	0.598
YDR457W_TIL_2701_3000_190_ORF	YDR457W	TIL	TOM1	regulation of cell size*	ubiquitin-protein ligase activity	nucleus*	-0.01	0.96	0.475	0.838	1.17		1.17	0.991		-0.31	-0.11		-0.21	0.264
CEN4_CEN	CEN4	CEN	CEN4					0.47	0.47	0.834	0.6		0.6	0.914	0.58		0.66		0.62	0.938
YCR018C_OCH__ORF	YCR018C	OCH	SRD1	rRNA processing	molecular_function	cytoplasm*	0.21	0.73	0.47	0.834	0.17	0.35	0.26	0.743		0.17	0.01	0.14	0.106667	0.644
YHR208W_ORF	YHR208W	ORF	BAT1	branched chain family amino acid biosynthetic process*	branched-chain-amino-acid transaminase activity	mitochondrion*	0.41	0.53	0.47	0.834	0.69	0.68	0.685	0.937	0.04	0.29	0.17	0.32	0.205	0.738
YBL112C_ORF	YBL112C	ORF	YBL112C_ORF	biological_process	molecular_function	cellular_component	0.28	0.66	0.47	0.834	0.38	-0.14	0.12	0.625	0.2	0.22	0.06	0.11	0.1475	0.681
YJR031C_ORF	YJR031C	ORF	GEA1	ER to Golgi vesicle-mediated transport*	ARF guanyl-nucleotide exchange factor activity	Golgi-associated vesicle*	0.4	0.54	0.47	0.834	0.24	0.38	0.31	0.778	-0.32	-0.44	-0.02	0.21	-0.1425	0.341
YHR029C_ORF	YHR029C	ORF	YHI9	biological_process	molecular_function	cellular_component	0.66	0.28	0.47	0.834	-0.01	0.57	0.28	0.758	-0.2	-0.22	0.27	0.22	0.0175	0.54
YJR104C_ORF	YJR104C	ORF	SOD1	response to drug*	copper, zinc superoxide dismutase activity	mitochondrion*	0.75	0.19	0.47	0.834	0.08	0.39	0.235	0.724	0.62	0.29	0.74	0.81	0.615	0.937
YML009C-A_ORF	YML009C-A	ORF	YML009C-A_ORF				0.79	0.15	0.47	0.834	0.48	0.5	0.49	0.875	0.84	0.41	0.75	1.21	0.8025	0.971
YIL115C_ORF	YIL115C	ORF	NUP159	mRNA export from nucleus*	structural molecule activity	nuclear pore	0.63	0.31	0.47	0.834	0.71	0.74	0.725	0.946	-0.11	-0.09	-0.15	-0.07	-0.105	0.386
YMR246W_ORF	YMR246W	ORF	FAA4	lipid metabolic process*	long-chain-fatty-acid-CoA ligase activity	cytoplasm*	0.81	0.13	0.47	0.834	0.43	0.71	0.57	0.905	-0.44	0.34	-0.12	0.34	0.03	0.553
YLR208W_ORF	YLR208W	ORF	SEC13	ER to Golgi vesicle-mediated transport*	structural molecule activity	cytoplasm*	0.56	0.38	0.47	0.834	0.69	0.72	0.705	0.941	0.8	0.48	0.17	0.5	0.4875	0.901
YGL213C_ORF	YGL213C	ORF	SKI8	protein complex assembly*	translation repressor activity	cytoplasm*		0.47	0.47	0.834	0.46	0.78	0.62	0.919	0.3	-0.06	0.09	0.26	0.1475	0.681
YDL195W_ORF	YDL195W	ORF	SEC31	ER to Golgi vesicle-mediated transport	structural molecule activity	COPII vesicle coat	0.38	0.56	0.47	0.834	0.2	0.31	0.255	0.74	-0.52	-0.17	1.32	0.41	0.26	0.782
YLL026W_ORF	YLL026W	ORF	HSP104	telomere maintenance*	chaperone binding*	cytoplasm*	0.21	0.73	0.47	0.834	0.9	0.7	0.8	0.959	-0.53	-0.3	-0.12	-0.9	-0.4625	0.083
YML083C_ORF	YML083C	ORF	YML083C_ORF	biological_process	molecular_function	cellular_component	0.47		0.47	0.834	0.16	0.8	0.48	0.871	2.11	0.75			1.43	0.995
YJL042W_ORF	YJL042W	ORF	MHP1	cell wall organization and biogenesis*	structural constituent of cytoskeleton	microtubule	0.24	0.7	0.47	0.834	0.28	-0.25	0.015	0.523		-1.01	-0.28	-0.48	-0.59	0.042
YHR107C_ORF	YHR107C	ORF	CDC12	cell wall organization and biogenesis*	GTPase activity*	cytoplasm*		0.47	0.47	0.834	0.19	0.18	0.185	0.681	-0.12	-0.1	0.41	0.25	0.11	0.648
YPR029C_ORF	YPR029C	ORF	APL4	vesicle-mediated transport*	clathrin binding	AP-1 adaptor complex		0.47	0.47	0.834	0.22	-0.12	0.05	0.556	0.1	0.11	0.13	-0.2	0.035	0.56
YNL106C_ORF	YNL106C	ORF	INP52	cell wall organization and biogenesis*	phosphoinositide 5-phosphatase activity*	membrane fraction*		0.47	0.47	0.834	0.17	-0.36	-0.095	0.416	-0.06	-0.4	0.06	-0.14	-0.135	0.351
YJL131C_ORF	YJL131C	ORF	YJL131C_ORF	biological_process	molecular_function	mitochondrion		0.47	0.47	0.834	0.42	1.18	0.8	0.959	0.49	0.28	0.56	0.43	0.44	0.884
YBR162C_TIL_5_6__ORF	YBR162C	TIL	TOS1	response to drug	molecular_function	chitin- and beta-glucan-containing cell wall*		0.47	0.47	0.834	0.65	0.53	0.59	0.91	0.06	0.13	0.38	0.23	0.2	0.732
YPL005W_ORF	YPL005W	ORF	AEP3	mRNA metabolic process	molecular_function	cytoplasm*	0.73	0.2	0.465	0.833	0.35		0.35	0.803			-0.13		-0.13	0.354
YOR142W_ORF	YOR142W	ORF	LSC1	tricarboxylic acid cycle*	succinate-CoA ligase (ADP-forming) activity	mitochondrion*	0.38	0.55	0.465	0.833	0.53	0.71	0.62	0.919	-0.19	0	0.1	0.17	0.02	0.543
YGR118W_ORF	YGR118W	ORF	RPS23A	translation*	structural constituent of ribosome	cytosolic small ribosomal subunit (sensu Eukaryota)	0.69	0.24	0.465	0.833	0.57	0.74	0.655	0.93	1.03	1.09	0.88	1.11	1.0275	0.988
YJL039C_ORF	YJL039C	ORF	NUP192	nuclear pore organization and biogenesis	structural constituent of nuclear pore	nuclear pore	0.52	0.41	0.465	0.833	-0.01	0.15	0.07	0.575	-0.12	-0.29	-0.1	-0.14	-0.1625	0.317
YPL085W_ORF	YPL085W	ORF	SEC16	vesicle-mediated transport*	structural molecule activity	endoplasmic reticulum membrane*	0.46	0.47	0.465	0.833	0.73	0.56	0.645	0.927		-0.58	0.03	0.08	-0.156667	0.325
YHR190W_ORF	YHR190W	ORF	ERG9	ergosterol biosynthetic process	farnesyl-diphosphate farnesyltransferase activity	endoplasmic reticulum*	0.51	0.42	0.465	0.833	0.13	0.61	0.37	0.817	-0.23	-0.09	0.27	0.18	0.0325	0.556
YLR180W_ORF	YLR180W	ORF	SAM1	methionine metabolic process	methionine adenosyltransferase activity	cytoplasm	0.42	0.51	0.465	0.833	0.3	0.8	0.55	0.898	-0.08	0.04	0.23	0.47	0.165	0.699
IGR_CHR05:(COMPLEMENT(499170..499305))_16							0.84	0.09	0.465	0.833	-0.01	-0.03	-0.02	0.487		2.71	0.13	-0.12	0.906667	0.981
YOR268C_ORF	YOR268C	ORF	YOR268C_ORF	biological_process	molecular_function	cellular_component	0.46		0.46	0.83	0	0.74	0.37	0.817
YFR002W_ORF	YFR002W	ORF	NIC96	mRNA export from nucleus*	structural molecule activity	nuclear pore	0.24	0.68	0.46	0.83	-0.52	0.09	-0.215	0.307	-0.14	-0.27	-0.05	-0.02	-0.12	0.367
YOR200W_ORF	YOR200W	ORF	YOR200W_ORF				0.46		0.46	0.83
YPL184C_ORF	YPL184C	ORF	YPL184C_ORF	biological_process	molecular_function	cytoplasm	0.41	0.51	0.46	0.83	-0.1	0.29	0.095	0.601	-0.16	-0.29	-0.01	-0.18	-0.16	0.319
YLR340W_ORF	YLR340W	ORF	RPP0	translational elongation*	structural constituent of ribosome	cytosolic large ribosomal subunit (sensu Eukaryota)		0.46	0.46	0.83		1.07	1.07	0.987	0.6	0.67	0.65	0.68	0.65	0.945
YIL011W_ORF	YIL011W	ORF	TIR3	biological_process	molecular_function	chitin- and beta-glucan-containing cell wall		0.46	0.46	0.83	0.52	0.87	0.695	0.939			0.2	0.18	0.19	0.723
YDR252W_ORF	YDR252W	ORF	BTT1	cotranslational protein folding	unfolded protein binding	cytosolic ribosome (sensu Eukaryota)*	0.29	0.63	0.46	0.83	0.04	0.4	0.22	0.712	0.52	0.67	-0.55	-0.53	0.0275	0.551
YEL034W_ORF	YEL034W	ORF	HYP2	translational initiation	protein binding*	cytoplasm*	0.65	0.27	0.46	0.83	0.77	0.47	0.62	0.919	0.65	1.01	0.79	1	0.8625	0.979
YDR456W_ORF	YDR456W	ORF	NHX1	vacuolar acidification*	monovalent inorganic cation transporter activity	late endosome		0.46	0.46	0.83	-0.27	-0.09	-0.18	0.337	0.04	0	0	0.06	0.025	0.549
YBR222C_ORF	YBR222C	ORF	PCS60	biological_process	AMP binding	cytoplasm*	0.6	0.32	0.46	0.83	0.42	-0.12	0.15	0.65	-0.57	-0.19	-0.26	-0.23	-0.3125	0.171
YIL116W_ORF	YIL116W	ORF	HIS5	histidine biosynthetic process	histidinol-phosphate transaminase activity	intracellular	0.49	0.43	0.46	0.83	0.36	0.57	0.465	0.864	0.7	0.08	0.3	0.41	0.3725	0.853
YOR227W_ORF	YOR227W	ORF	YOR227W_ORF	biological_process	molecular_function	cytoplasm*		0.46	0.46	0.83	0.26	0.16	0.21	0.705	0.28	-0.22	-0.36	-0.09	-0.0975	0.398
YGL006W_ORF	YGL006W	ORF	PMC1	calcium ion homeostasis*	calcium-transporting ATPase activity	membrane of vacuole with cell cycle-correlated morphology	0.32	0.6	0.46	0.83	-0.35	-0.38	-0.365	0.197		-0.81	-0.23	-0.65	-0.563333	0.046
YBR234C_ORF	YBR234C	ORF	ARC40	actin filament organization*	structural constituent of cytoskeleton	Arp2/3 protein complex	0.3	0.62	0.46	0.83	0.16	0.37	0.265	0.747	-0.27	-0.04	0.1	-0.22	-0.1075	0.383
YMR308C_ORF	YMR308C	ORF	PSE1	mRNA export from nucleus*	protein carrier activity	cytoplasm*	0.23	0.69	0.46	0.83	0.1	0.4	0.25	0.736	-0.31	-0.15	0.1	0.01	-0.0875	0.41
YIL074C_ORF	YIL074C	ORF	SER33	serine family amino acid biosynthetic process	phosphoglycerate dehydrogenase activity	cytoplasm	0.68	0.24	0.46	0.83	-0.13	0.28	0.075	0.582	-0.24		0.12	0.07	-0.0166667	0.497
YER076C_ORF	YER076C	ORF	YER076C_ORF	biological_process	molecular_function	mitochondrion*		0.46	0.46	0.83	0.64	0.06	0.35	0.803	0.29	0.05	-0.38	0.18	0.035	0.56
YNL082W_ORF	YNL082W	ORF	PMS1	meiosis*	ATPase activity*	nuclear chromosome		0.46	0.46	0.83	0.19	-0.15	0.02	0.527		-0.42	0.13	0.12	-0.0566667	0.449
YIL149C_ORF	YIL149C	ORF	MLP2	mRNA export from nucleus*	ribonucleoprotein binding	mitochondrion*		0.46	0.46	0.83	0.05	-0.45	-0.2	0.322	0.44	-0.15	0.4	-0.16	0.1325	0.669
YGRWSIGMA4_LTR	YGRWSIGMA4	LTR	YGRWSIGMA4_LTR				1.15	-0.24	0.455	0.828	0.83	0.16	0.495	0.878	0.72	0.51	-0.09	0.11	0.3125	0.818
YOL104C_ORF	YOL104C	ORF	NDJ1	meiotic recombination*	telomeric DNA binding	nuclear chromosome, telomeric region	0.8	0.11	0.455	0.828	0.51	-0.26	0.125	0.629	0.15	0.02	-0.3	-0.09	-0.055	0.45
YJR121W_ORF	YJR121W	ORF	ATP2	ATP synthesis coupled proton transport*	hydrogen ion transporting ATP synthase activity, rotational mechanism	mitochondrion*	0.25	0.66	0.455	0.828	0.43	0.53	0.48	0.871	0.11	0.3	0.12	0.08	0.1525	0.686
YBR031W_ORF	YBR031W	ORF	RPL4A	translation	structural constituent of ribosome	cytosolic large ribosomal subunit (sensu Eukaryota)	0.36	0.55	0.455	0.828	0.52	0.7	0.61	0.917	0.75	0.91	0.73	0.87	0.815	0.973
YNL173C_ORF	YNL173C	ORF	MDG1	pheromone-dependent signal transduction during conjugation with cellular fusion	molecular_function	plasma membrane	0.58	0.33	0.455	0.828	0.42	0.3	0.36	0.81	0.49	0.45	0.46	0.34	0.435	0.881
YCR093W_ORF	YCR093W	ORF	CDC39	regulation of transcription from RNA polymerase II promoter*	3'-5'-exoribonuclease activity	cytoplasm*	0.21	0.7	0.455	0.828	0.29	-0.02	0.135	0.638	0.22	0.17	-0.08	0.17	0.12	0.657
YDR255C_ORF	YDR255C	ORF	RMD5	negative regulation of gluconeogenesis	molecular_function	cytosol	0.5	0.41	0.455	0.828	0.3	0.67	0.485	0.874			-0.37	0.11	-0.13	0.354
YDR231C_ORF	YDR231C	ORF	COX20	aerobic respiration*	unfolded protein binding	mitochondrion*	0.61	0.3	0.455	0.828	0.34	0.07	0.205	0.701	0.16	0.08	0.52	0.34	0.275	0.792
YER081W_ORF	YER081W	ORF	SER3	serine family amino acid biosynthetic process	phosphoglycerate dehydrogenase activity	cytoplasm	0.29	0.62	0.455	0.828	-0.18	0.11	-0.035	0.473	-0.15	0.18	-0.09	-0.12	-0.045	0.462
YLR263W_ORF	YLR263W	ORF	RED1	synaptonemal complex assembly*	protein binding*	lateral element	0.94	-0.03	0.455	0.828	0.01	2.01	1.01	0.982	-0.11	0.43		0.03	0.116667	0.654
YBL072C_OCH_DS100_ORF	YBL072C	OCH	RPS8A	translation	structural constituent of ribosome	cytosolic small ribosomal subunit (sensu Eukaryota)	0.63	0.27	0.45	0.825	0.36	0.66	0.51	0.884	1.04	0.7	0.69	0.52	0.7375	0.96
YER030W_ORF	YER030W	ORF	YER030W_ORF	chromatin remodeling	histone binding	nucleus*	0.37	0.53	0.45	0.825	0.88	1.01	0.945	0.978	0.58	0.75	0.19	0.61	0.5325	0.916
YMR162C_ORF	YMR162C	ORF	DNF3	intracellular protein transport*	phospholipid-translocating ATPase activity*	trans-Golgi network transport vesicle	0.54	0.36	0.45	0.825	0.28		0.28	0.758	-0.36		-0.02	-0.04	-0.14	0.344
YNL007C_ORF	YNL007C	ORF	SIS1	protein folding*	unfolded protein binding*	cytosolic small ribosomal subunit (sensu Eukaryota)	0.54	0.36	0.45	0.825	0.42	0.45	0.435	0.851	-0.04	-0.17	0.09	-0.4	-0.13	0.354
YKL092C_ORF	YKL092C	ORF	BUD2	bud site selection*	signal transducer activity*	intracellular	0.73	0.17	0.45	0.825	0.33	-0.36	-0.015	0.493	-0.16		0.1	0.27	0.07	0.601
YLL005C_ORF	YLL005C	ORF	SPO75	sporulation (sensu Fungi)*	molecular_function	cellular_component	0.45		0.45	0.825
YLR320W_ORF	YLR320W	ORF	MMS22	response to drug*	molecular_function	nucleus	0.45		0.45	0.825	-0.11	0.07	-0.02	0.487		-0.31	0.1	0.46	0.0833333	0.618
YHR037W_ORF	YHR037W	ORF	PUT2	glutamate biosynthetic process*	1-pyrroline-5-carboxylate dehydrogenase activity	mitochondrion	0.55	0.35	0.45	0.825	-0.33	0.15	-0.09	0.42	-0.14	-0.23	0.12	-0.06	-0.0775	0.422
YNL071W_ORF	YNL071W	ORF	LAT1	pyruvate metabolic process	dihydrolipoyllysine-residue acetyltransferase activity	mitochondrion*	0.33	0.57	0.45	0.825	0.43	0.73	0.58	0.908	-0.12	0.14	0.28	0.05	0.0875	0.623
YJL020C_ORF	YJL020C	ORF	BBC1	actin cytoskeleton organization and biogenesis	myosin I binding	actin cortical patch	0.46	0.44	0.45	0.825	0.82	1.66	1.24	0.993		-0.07	0.3	-0.09	0.0466667	0.574
YBR155W_ORF	YBR155W	ORF	CNS1	protein folding	Hsp7 protein binding*	cytoplasm		0.45	0.45	0.825	0.53	0.79	0.66	0.931	0.14	0.99	0.34	0.87	0.585	0.93
YHL036W_ORF	YHL036W	ORF	MUP3	amino acid transport	L-methionine transporter activity	membrane		0.45	0.45	0.825	-0.16	0.13	-0.015	0.493	0.34	-0.03		0.06	0.123333	0.662
YKL032C_ORF	YKL032C	ORF	IXR1	DNA repair	DNA binding	nuclear chromosome	0.14	0.76	0.45	0.825	0.02	0.22	0.12	0.625	-0.48	-0.39	0.04	0.07	-0.19	0.287
YGR124W_ORF	YGR124W	ORF	ASN2	asparagine biosynthetic process	asparagine synthase (glutamine-hydrolyzing) activity	cytoplasm	0.27	0.63	0.45	0.825	0.68	0.3	0.49	0.875	-0.17	0.19	-0.18	0.1	-0.015	0.498
YIL075C_ORF	YIL075C	ORF	RPN2	ubiquitin-dependent protein catabolic process	endopeptidase activity*	nucleus*	0.75	0.15	0.45	0.825	0.65	0.18	0.415	0.841	0.17	0.33	0.12	0.26	0.22	0.749
YJL032W_ORF	YJL032W	ORF	YJL032W_ORF				0.45		0.45	0.825	0.01		0.01	0.519				-0.4	-0.4	0.11
YDL172C_ORF	YDL172C	ORF	YDL172C_ORF				0.45		0.45	0.825	-0.01	0.23	0.11	0.616		-0.33			-0.33	0.156
YGR027C_ORF	YGR027C	ORF	RPS25A	translation	structural constituent of ribosome	cytosolic small ribosomal subunit (sensu Eukaryota)	0.47	0.43	0.45	0.825	0.39	0.39	0.39	0.827	0.84	0.99	1.05	1.13	1.0025	0.987
YIR023W_ORF	YIR023W	ORF	DAL81	regulation of transcription from RNA polymerase II promoter*	specific RNA polymerase II transcription factor activity	nucleus		0.45	0.45	0.825	0.28	0.12	0.2	0.695	-0.44	-0.17	0	-0.07	-0.17	0.309
YGR124W_OCH__ORF	YGR124W	OCH	ASN2	asparagine biosynthetic process	asparagine synthase (glutamine-hydrolyzing) activity	cytoplasm	0.45	0.44	0.445	0.823	0.99	-0.14	0.425	0.846	-0.55	0.35	-0.01	0.33	0.03	0.553
YLL008W_ORF	YLL008W	ORF	DRS1	ribosome biogenesis and assembly*	ATP-dependent RNA helicase activity	nucleolus	0.3	0.59	0.445	0.823	0.14	0.43	0.285	0.763	-0.12	0.16	0.52	0.92	0.37	0.851
YCR091W_ORF	YCR091W	ORF	KIN82	protein amino acid phosphorylation*	protein kinase activity	cellular_component	0.34	0.55	0.445	0.823	0.09	0.14	0.115	0.62		-0.27	-0.12	-0.41	-0.266667	0.207
YGL027C_ORF	YGL027C	ORF	CWH41	cell wall organization and biogenesis*	mannosyl-oligosaccharide glucosidase activity	endoplasmic reticulum membrane	0.63	0.26	0.445	0.823	0.28	0.2	0.24	0.727		-0.47	-0.33	-0.35	-0.383333	0.12
YKL187C_ORF	YKL187C	ORF	YKL187C_ORF	biological_process	molecular_function	mitochondrion	0.45	0.44	0.445	0.823	-0.03		-0.03	0.479	0	-0.03			-0.015	0.498
YGL110C_ORF	YGL110C	ORF	CUE3	biological_process	molecular_function	cytoplasm	0.36	0.53	0.445	0.823	0.22	0.44	0.33	0.788		-0.56	0.15	0	-0.136667	0.35
YDR001C_ORF	YDR001C	ORF	NTH1	response to stress*	alpha,alpha-trehalase activity	cytoplasm*	0.61	0.28	0.445	0.823	0.54	-0.19	0.175	0.673	-0.38	-0.41	-0.12	-0.4	-0.3275	0.16
YHR064C_ORF	YHR064C	ORF	SSZ1	translation*	unfolded protein binding	cytoplasm	0.81	0.08	0.445	0.823	0.39	0.49	0.44	0.852	0.01	-0.16	0.2	0.14	0.0475	0.575
YNL272C_ORF	YNL272C	ORF	SEC2	exocytosis	guanyl-nucleotide exchange factor activity	cytosol*	-0.16	1.05	0.445	0.823	0.13	0.3	0.215	0.709	-0.31	-0.08	-0.09	0.02	-0.115	0.375
YDR457W_TIL_9601_9900_57_ORF	YDR457W	TIL	TOM1	regulation of cell size*	ubiquitin-protein ligase activity	nucleus*	0.39	0.5	0.445	0.823	0.96	-0.2	0.38	0.822	-0.88	-0.81	0.44	0.1	-0.2875	0.191
YOL086C_AAA_16_NCR	YOL086C	AAA	ADH1	NADH oxidation*	alcohol dehydrogenase activity	cytosol	0.44		0.44	0.821	0.25		0.25	0.736		0.13			0.13	0.666
YJR146W_ORF	YJR146W	ORF	YJR146W_ORF				0.44		0.44	0.821	-0.79	0.24	-0.275	0.259			0.09	-0.11	-0.01	0.503
YPL251W_ORF	YPL251W	ORF	YPL251W_ORF				0.4	0.48	0.44	0.821	0.04	0.46	0.25	0.736	0.73	0.25	0.63	0.26	0.4675	0.894
YPR041W_ORF	YPR041W	ORF	TIF5	regulation of translational initiation*	translation initiation factor activity*	cytosolic small ribosomal subunit (sensu Eukaryota)*	0.36	0.52	0.44	0.821	-0.07	0.61	0.27	0.75	-0.03	-0.1	0.12	0.17	0.04	0.565
YBR092C_ORF	YBR092C	ORF	PHO3	phosphate metabolic process*	acid phosphatase activity	cell wall-bounded periplasmic space	-0.11	0.99	0.44	0.821	-0.31	-0.08	-0.195	0.326	-0.18	-0.07	-0.13	-0.18	-0.14	0.344
YCL040W_ORF	YCL040W	ORF	GLK1	glycolysis*	glucokinase activity	cytosol	0.45	0.43	0.44	0.821	0.51	0.75	0.63	0.923	-0.42	0.04	0.14	-0.65	-0.2225	0.25
YOR349W_ORF	YOR349W	ORF	CIN1	post-chaperonin tubulin folding pathway*	beta-tubulin binding	cellular_component	0.5	0.38	0.44	0.821	0.38	0.15	0.265	0.747	-0.11	0.13	0.1	-0.02	0.025	0.549
YHR112C_ORF	YHR112C	ORF	YHR112C_ORF	sulfur metabolic process	cystathionine beta-lyase activity	cytoplasm		0.44	0.44	0.821	0.44	0.27	0.355	0.807			-0.49	-0.34	-0.415	0.105
YDR239C_ORF	YDR239C	ORF	YDR239C_ORF	biological_process	molecular_function	cytoplasm*		0.44	0.44	0.821	0.14	-0.01	0.065	0.571	-0.34	-0.44	-0.31	-0.08	-0.2925	0.187
YER110C_ORF	YER110C	ORF	KAP123	protein import into nucleus	protein carrier activity	cytoplasm*		0.44	0.44	0.821	0.09	0.67	0.38	0.822	-0.34	-0.13	0.24	0.35	0.03	0.553
YPL043W_ORF	YPL043W	ORF	NOP4	ribosome biogenesis and assembly*	RNA binding	nucleolus	0.07	0.81	0.44	0.821	0.41	0.41	0.41	0.839	-0.12	0.16	0.2	0.92	0.29	0.804
YMR305C_ORF	YMR305C	ORF	SCW10	conjugation with cellular fusion	glucosidase activity	cytoplasm*	0.46	0.42	0.44	0.821	0.25	0.5	0.375	0.82	-0.11	0.14	0.21	0.26	0.125	0.662
YPR155C_ORF	YPR155C	ORF	NCA2	aerobic respiration*	molecular_function	mitochondrion*	0.48	0.4	0.44	0.821	-0.1	0.06	-0.02	0.487		0.07	0.19	-0.17	0.03	0.553
YFR041C_ORF	YFR041C	ORF	ERJ5	telomere maintenance*	molecular_function	endoplasmic reticulum	0.11	0.77	0.44	0.821	0.15	0.08	0.115	0.62	-0.15	-0.01	0.32	0.01	0.0425	0.57
YDR250C_ORF	YDR250C	ORF	YDR250C_ORF					0.44	0.44	0.821	0.39	0.27	0.33	0.788		-0.39		0.22	-0.085	0.413
YER038C_ORF	YER038C	ORF	KRE29	DNA repair	molecular_function	cytoplasm*		0.44	0.44	0.821	-0.17	0.48	0.155	0.655	-0.04		0.31	0.35	0.206667	0.74
YER055C_ORF	YER055C	ORF	HIS1	histidine biosynthetic process	ATP phosphoribosyltransferase activity	intracellular	0.5	0.38	0.44	0.821	0.46	0.8	0.63	0.923	0.52	0.42	0.51	0.42	0.4675	0.894
YKL068W_ORF	YKL068W	ORF	NUP100	mRNA export from nucleus*	structural molecule activity	nuclear pore	0.75	0.12	0.435	0.819	0.59	0.3	0.445	0.855	-0.02	0	0.16	0.61	0.1875	0.721
YGR156W_ORF	YGR156W	ORF	PTI1	mRNA cleavage*	RNA binding	nucleus*	0.65	0.22	0.435	0.819	0.08	0.29	0.185	0.681	-0.51	0.09	-0.08	0.41	-0.0225	0.489
YNL055C_ORF	YNL055C	ORF	POR1	aerobic respiration*	voltage-gated ion-selective channel activity	mitochondrion*	0.37	0.5	0.435	0.819	0.76	0.93	0.845	0.966	0.33	0.46	0.43	0.49	0.4275	0.878
YJL168C_ORF	YJL168C	ORF	SET2	sporulation (sensu Fungi)*	histone methyltransferase activity*	nucleus	0.56	0.31	0.435	0.819	0.58		0.58	0.908	0.03	0.55	0.12	0.1	0.2	0.732
YBR139W_ORF	YBR139W	ORF	YBR139W_ORF	biological_process	serine hydrolase activity*	vacuole, cell cycle-correlated morphology	0.48	0.39	0.435	0.819	0.07	0.5	0.285	0.763	-0.3	-0.35	-0.03	-0.51	-0.2975	0.182
YGR041W_ORF	YGR041W	ORF	BUD9	bud site selection	molecular_function	bud neck	0.45	0.42	0.435	0.819	0.77	-0.04	0.365	0.814	0.19	0.21	0.06	0.2	0.165	0.699
SNR67_SNORNA	SNR67	SNORNA	SNR67				0.61	0.26	0.435	0.819	0.02	-0.62	-0.3	0.242	-0.08	-0.23	-1.03	-0.37	-0.4275	0.099
IGR_CHR11:(178284..178428)_0							0.6	0.27	0.435	0.819	0.52	0.37	0.445	0.855	0.23	0.23	0.48	-0.02	0.23	0.759
YLR406C_AAA_29_NCR	YLR406C	AAA	RPL31B	translation	structural constituent of ribosome	cytosolic large ribosomal subunit (sensu Eukaryota)	0.43		0.43	0.816	-0.18		-0.18	0.337			0.18		0.18	0.712
YBR162C_ORF	YBR162C	ORF	TOS1	response to drug	molecular_function	chitin- and beta-glucan-containing cell wall*	0.43	0.43	0.43	0.816	0.77	0.28	0.525	0.89	0.1	0.25	0.13	0.45	0.2325	0.761
YDL185W_ORF	YDL185W	ORF	TFP1	vacuolar acidification*	hydrogen ion transporting ATPase activity, rotational mechanism*	membrane of vacuole with cell cycle-correlated morphology*	0.24	0.62	0.43	0.816	0.92	1.09	1.005	0.982	-0.01	0.62	0.29	0.47	0.3425	0.836
YPL031C_ORF	YPL031C	ORF	PHO85	telomere maintenance*	cyclin-dependent protein kinase activity	nucleus	0.52	0.34	0.43	0.816	0.47	0.21	0.34	0.796	-0.28	0.15	-0.02	0.47	0.08	0.611
YDR170C_ORF	YDR170C	ORF	SEC7	ER to Golgi vesicle-mediated transport*	ARF guanyl-nucleotide exchange factor activity	cytosol*	0.45	0.41	0.43	0.816	0.59		0.59	0.91	-0.57	-0.62	-0.38	-0.56	-0.5325	0.055
YDR160W_ORF	YDR160W	ORF	SSY1	response to amino acid stimulus	molecular_function	plasma membrane		0.43	0.43	0.816	0.08		0.08	0.586	-0.25	-0.38		0.02	-0.203333	0.273
YJR126C_ORF	YJR126C	ORF	VPS70	protein targeting to vacuole	molecular_function	cellular_component		0.43	0.43	0.816	-0.05	-0.39	-0.22	0.302	0.01	-0.16	-0.41	-0.08	-0.16	0.319
YGL114W_ORF	YGL114W	ORF	YGL114W_ORF	transport	oligopeptide transporter activity	membrane	0.69	0.17	0.43	0.816	0.33		0.33	0.788	-0.52				-0.52	0.059
YML100W_ORF	YML100W	ORF	TSL1	response to stress*	enzyme regulator activity*	alpha,alpha-trehalose-phosphate synthase complex (UDP-forming)		0.43	0.43	0.816	0.19	0.18	0.185	0.681	-0.33	-0.37	-0.11	-1.3	-0.5275	0.057
YKR053C_ORF	YKR053C	ORF	YSR3	sphingolipid biosynthetic process	sphingosine-1-phosphate phosphatase activity	endoplasmic reticulum		0.43	0.43	0.816	0.48	0.73	0.605	0.915	0.05		0.2	0.39	0.213333	0.746
YJL176C_ORF	YJL176C	ORF	SWI3	chromatin remodeling	general RNA polymerase II transcription factor activity	SWI/SNF complex*	-0.1	0.96	0.43	0.816	0.34	-0.07	0.135	0.638	-0.39	-0.21	-0.15	-0.08	-0.2075	0.267
YGL078C_ORF	YGL078C	ORF	DBP3	35S primary transcript processing*	ATP-dependent RNA helicase activity	nucleolus	0.02	0.84	0.43	0.816	-0.14	-0.28	-0.21	0.311	-0.57	-0.47	0	-0.23	-0.3175	0.168
YOR065W_ORF	YOR065W	ORF	CYT1	mitochondrial electron transport, ubiquinol to cytochrome c*	electron transporter, transferring electrons within CoQH2-cytochrome c reductase complex activity	mitochondrion*	0.43		0.43	0.816	0.1	0.15	0.125	0.629	-0.5	0.01	0.07	-0.42	-0.21	0.264
YBL061C_ORF	YBL061C	ORF	SKT5	response to osmotic stress*	enzyme activator activity	bud neck*	0.69	0.17	0.43	0.816	0.8	-0.3	0.25	0.736	0.11	-0.07	-0.07	0.2	0.0425	0.57
YOR010C_ORF	YOR010C	ORF	TIR2	response to stress	molecular_function	chitin- and beta-glucan-containing cell wall	0.65	0.21	0.43	0.816	0.39	0.5	0.445	0.855	0.58	0.76	0.56	0.69	0.6475	0.945
YML095C_ORF	YML095C	ORF	RAD10	meiotic mismatch repair*	single-stranded DNA binding*	nucleus*	0.24	0.62	0.43	0.816	0.45	0.33	0.39	0.827			-0.16		-0.16	0.319
YMR241W_ORF	YMR241W	ORF	YHM2	mitochondrial genome maintenance*	DNA binding*	mitochondrion*	0.23	0.63	0.43	0.816	0.57	0.26	0.415	0.841	0.05	0.23	0.28	0.26	0.205	0.738
YDL124W_ORF	YDL124W	ORF	YDL124W_ORF	metabolic process	aldo-keto reductase activity*	cytoplasm*	0.5	0.36	0.43	0.816		0.73	0.73	0.947	0.09	0.06	0.01	-0.1	0.015	0.535
YFL013C_ORF	YFL013C	ORF	IES1	chromatin remodeling	molecular_function	nucleus*		0.43	0.43	0.816	0.73	-0.03	0.35	0.803	-0.24	-0.37	0.08	-0.05	-0.145	0.339
IGX_YH_120172C							0.32	0.54	0.43	0.816	0.37	0.55	0.46	0.863	0.22	0.25	0.16	0.36	0.2475	0.773
YFL046W_ORF	YFL046W	ORF	YFL046W_ORF	biological_process	molecular_function	mitochondrion	0.55	0.3	0.425	0.814	0.4	0.81	0.605	0.915	0.18	0.27	0.4	0.53	0.345	0.838
YBR095C_ORF	YBR095C	ORF	RXT2	invasive growth (sensu Saccharomyces)*	histone deacetylase activity	nucleus*	0.38	0.47	0.425	0.814	-0.32	0.24	-0.04	0.467	-0.13	-0.16	0.1	0.13	-0.015	0.498
YPR145W_ORF	YPR145W	ORF	ASN1	asparagine biosynthetic process	asparagine synthase (glutamine-hydrolyzing) activity	cytoplasm	0.21	0.64	0.425	0.814	0.46	0.81	0.635	0.925	0.05	0.33	0.16	-0.18	0.09	0.625
YKL220C_ORF	YKL220C	ORF	FRE2	copper ion import*	ferric-chelate reductase activity	plasma membrane	0.14	0.71	0.425	0.814	-0.06	0.1	0.02	0.527	-0.57	-0.23	0.19	0	-0.1525	0.329
YLR361C_ORF	YLR361C	ORF	DCR2	traversing start control point of mitotic cell cycle	hydrolase activity, acting on ester bonds	cellular_component	0.2	0.65	0.425	0.814	0.7	0.95	0.825	0.963	0.28	0.56	0.58	0.67	0.5225	0.912
YML071C_ORF	YML071C	ORF	COG8	intra-Golgi vesicle-mediated transport	molecular_function	Golgi transport complex	0.55	0.3	0.425	0.814	0.2		0.2	0.695	-0.3	-0.04	-0.4	-0.06	-0.2	0.275
YHR016C_ORF	YHR016C	ORF	YSC84	endocytosis*	molecular_function	actin cortical patch	0.28	0.57	0.425	0.814	0.27	0.34	0.305	0.776	0.21	0.32	0.2	0.12	0.2125	0.745
YLR060W_ORF	YLR060W	ORF	FRS1	phenylalanyl-tRNA aminoacylation	phenylalanine-tRNA ligase activity	cytoplasm*	0.25	0.6	0.425	0.814	-0.16	0.32	0.08	0.586	-0.35	-0.38	-0.21	-0.41	-0.3375	0.154
YKL082C_ORF	YKL082C	ORF	RRP14	ribosome biogenesis and assembly*	molecular_function	nucleolus*	0.57	0.28	0.425	0.814	0.45	0.31	0.38	0.822	0.16	0.32	-0.01	0.48	0.2375	0.765
YKL129C_ORF	YKL129C	ORF	MYO3	cell wall organization and biogenesis*	microfilament motor activity	actin cortical patch	0.15	0.7	0.425	0.814	-0.01	-0.02	-0.015	0.493	-0.05	0.14	0.26	0.09	0.11	0.648
YGL195W_ORF	YGL195W	ORF	GCN1	regulation of translational elongation	molecular_function	mitochondrion*	0.12	0.73	0.425	0.814	0.5	0.21	0.355	0.807	-0.85	-0.22	-0.14	-0.16	-0.3425	0.148
YLR096W_ORF	YLR096W	ORF	KIN2	exocytosis	protein kinase activity	plasma membrane*	0.62	0.22	0.42	0.811	0.26	0.01	0.135	0.638	-0.09	-0.49	-0.12	0.09	-0.1525	0.329
YLR148W_ORF	YLR148W	ORF	PEP3	telomere maintenance*	protein binding	membrane of vacuole with cell cycle-correlated morphology*	0.8	0.04	0.42	0.811	0.16	0.23	0.195	0.691			-0.01		-0.01	0.503
YNL227C_ORF	YNL227C	ORF	JJJ1	endocytosis*	ATPase stimulator activity*	cytoplasm*	0.6	0.24	0.42	0.811	0.37	0.26	0.315	0.78	-0.24	0.14	-0.21	0.32	0.0025	0.521
YBR080C_ORF	YBR080C	ORF	SEC18	ER to Golgi vesicle-mediated transport*	ATPase activity	cytoplasm*		0.42	0.42	0.811	-0.03	0.19	0.08	0.586	-0.1	-0.06	-0.25	-0.07	-0.12	0.367
YNL105W_ORF	YNL105W	ORF	YNL105W_ORF				0.42		0.42	0.811	0.21	0.26	0.235	0.724				0.07	0.07	0.601
YJL092W_ORF	YJL092W	ORF	HPR5	DNA repair*	DNA helicase activity	nucleus		0.42	0.42	0.811	0.51	-0.16	0.175	0.673		-0.56	0.82	0.12	0.126667	0.665
YDR062W_ORF	YDR062W	ORF	LCB2	sphingolipid biosynthetic process	serine C-palmitoyltransferase activity	membrane fraction*		0.42	0.42	0.811	0.17	0.61	0.39	0.827	0.32	0.04	0.2	0.29	0.2125	0.745
YOR165W_ORF	YOR165W	ORF	SEY1	membrane organization and biogenesis	molecular_function	cytoplasm		0.42	0.42	0.811	0.63	0.78	0.705	0.941	-0.1	0.13	0.2	0.27	0.125	0.662
YLR059C_ORF	YLR059C	ORF	REX2	RNA processing	3'-5' exonuclease activity	mitochondrion	1.09	-0.25	0.42	0.811	-0.11	0.69	0.29	0.766	-0.05	0.21	0.31	0.23	0.175	0.708
YDL229W_ORF	YDL229W	ORF	SSB1	translation*	ATPase activity*	soluble fraction*	0.13	0.71	0.42	0.811	0.89	1.18	1.035	0.984	0.47	0.33	0.33	0.3	0.3575	0.845
YER154W_ORF	YER154W	ORF	OXA1	protein insertion into mitochondrial membrane from inner side	membrane insertase activity	mitochondrion*	0.52	0.32	0.42	0.811	0.66	0.31	0.485	0.874	0.02	-0.06	0.09	0.2	0.0625	0.593
YDR316W_ORF	YDR316W	ORF	OMS1	biological_process	S-adenosylmethionine-dependent methyltransferase activity	mitochondrion*	0.01	0.83	0.42	0.811	0.08	0.33	0.205	0.701	-0.06	-0.01	0.43	-0.05	0.0775	0.609
YPL249C_ORF	YPL249C	ORF	GYP5	ER to Golgi vesicle-mediated transport*	Rab GTPase activator activity	cytosol*		0.42	0.42	0.811	0.72	-0.03	0.345	0.8	-0.38	-1.15	-0.17	-0.34	-0.51	0.063
YNL154C_ORF	YNL154C	ORF	YCK2	protein amino acid phosphorylation*	casein kinase I activity	plasma membrane*		0.42	0.42	0.811	0.13	0.05	0.09	0.596	-0.04	-0.05	0.34	0.16	0.1025	0.639
YDR033W_TIL_6_228__ORF	YDR033W	TIL	MRH1	biological_process	molecular_function	mitochondrion*	-0.19	1.03	0.42	0.811	-0.16	0.16	0	0.508	0.25	0.33	0.03	0.09	0.175	0.708
YIL022W_TIL_1201_1500_26_ORF	YIL022W	TIL	TIM44	protein import into mitochondrial matrix	protein transporter activity	mitochondrion*		0.42	0.42	0.811	0.19	-0.05	0.07	0.575	0.4	0.11	1.75	0.72	0.745	0.962
IGR_CHR05:(COMPLEMENT(52350..52515))_85							0.42		0.42	0.811	-0.22	-0.17	-0.195	0.326		-0.23			-0.23	0.242
IGR_CHR15:(159171..159444)_174							0.42		0.42	0.811	0.22	0.61	0.415	0.841	0.62	0.45	0.7	0.45	0.555	0.92
YBL113C_OCH__ORF	YBL113C	OCH	YBL113C_OCH__ORF	biological_process	helicase activity	cellular_component	0.66	0.17	0.415	0.81	0.34	-0.24	0.05	0.556	0.03	0.04	-0.32	0.25	0	0.516
YJR155W_OCH__ORF	YJR155W	OCH	AAD10	aldehyde metabolic process	aryl-alcohol dehydrogenase activity	cellular_component	0.42	0.41	0.415	0.81	0.32	0.15	0.235	0.724	-0.23	-0.08	0.07	0.02	-0.055	0.45
YPL056C_ORF	YPL056C	ORF	YPL056C_ORF	biological_process	molecular_function	cellular_component	0.6	0.23	0.415	0.81	0.77	0.98	0.875	0.97	0.55	0.34	0.32	0.46	0.4175	0.874
YER003C_ORF	YER003C	ORF	PMI40	protein amino acid glycosylation*	mannose-6-phosphate isomerase activity	cytoplasm*	0.33	0.5	0.415	0.81	0.82	0.61	0.715	0.944	-0.31	-0.27	-0.06	-0.07	-0.1775	0.302
YAL008W_ORF	YAL008W	ORF	FUN14	biological_process	molecular_function	mitochondrion*	0.45	0.38	0.415	0.81	0.59	0.88	0.735	0.948	0.44	0.6	0.58	0.64	0.565	0.924
YGR253C_ORF	YGR253C	ORF	PUP2	sporulation (sensu Fungi)*	endopeptidase activity	proteasome core complex, alpha-subunit complex (sensu Eukaryota)	0.33	0.5	0.415	0.81	0.39	0.5	0.445	0.855	0.54	0.48	0.22	0.06	0.325	0.826
YOR168W_ORF	YOR168W	ORF	GLN4	glutaminyl-tRNA aminoacylation	glutamine-tRNA ligase activity	cytoplasm	0.88	-0.05	0.415	0.81	0.44	-0.03	0.205	0.701	-0.18	0	-0.14	0.15	-0.0425	0.464
YNL092W_ORF	YNL092W	ORF	YNL092W_ORF	biological_process	S-adenosylmethionine-dependent methyltransferase activity	cellular_component	0.23	0.6	0.415	0.81	0.55	-0.07	0.24	0.727	-0.27			-0.02	-0.145	0.339
YOR191W_ORF	YOR191W	ORF	RIS1	chromatin assembly or disassembly*	DNA-dependent ATPase activity	nucleus*	0.41	0.42	0.415	0.81	0.33		0.33	0.788	-0.44		0.61	0.43	0.2	0.732
YDL174C_ORF	YDL174C	ORF	DLD1	aerobic respiration*	D-lactate dehydrogenase (cytochrome) activity	mitochondrion*	0.33	0.5	0.415	0.81	0.27	0.13	0.2	0.695	0.05	-0.02	-0.03	-0.07	-0.0175	0.495
YBR162C_TIL_7_105__ORF	YBR162C	TIL	TOS1	response to drug	molecular_function	chitin- and beta-glucan-containing cell wall*	0.47	0.36	0.415	0.81	0.49	0.7	0.595	0.912	0.09	0.29	0.29	0.29	0.24	0.766
YPRCDELTA22_LTR	YPRCDELTA22	LTR	YPRCDELTA22_LTR				0.41		0.41	0.807	0.23		0.23	0.719
YPR045C_ORF	YPR045C	ORF	YPR045C_ORF	biological_process	molecular_function	nucleus	0.47	0.35	0.41	0.807	-0.23	0.13	-0.05	0.458	-0.06	-0.12	0.23	0.12	0.0425	0.57
YML074C_ORF	YML074C	ORF	FPR3	meiotic recombination checkpoint	peptidyl-prolyl cis-trans isomerase activity	nucleolus	0.24	0.58	0.41	0.807	0.71	0.99	0.85	0.967	0.3	0.36	0.5	0.57	0.4325	0.88
YJL171C_ORF	YJL171C	ORF	YJL171C_ORF	biological_process	molecular_function	mitochondrion*		0.41	0.41	0.807	0.16	0.45	0.305	0.776	-0.25	-0.01	0.08	0.11	-0.0175	0.495
YMR226C_ORF	YMR226C	ORF	YMR226C_ORF	metabolic process	oxidoreductase activity, acting on the aldehyde or oxo group of donors, NAD or NADP as acceptor	cytoplasm*	0.29	0.53	0.41	0.807	0.74	1.01	0.875	0.97	0.14	0.19	0.47	0.06	0.215	0.746
YEL031W_ORF	YEL031W	ORF	SPF1	protein amino acid glycosylation*	ATPase activity, coupled to transmembrane movement of ions, phosphorylative mechanism	mitochondrion*	0.65	0.17	0.41	0.807	0.38	0.08	0.23	0.719	-0.46	-0.33	-0.58	-0.17	-0.385	0.118
YGR067C_ORF	YGR067C	ORF	YGR067C_ORF	biological_process	molecular_function	cellular_component	0.41		0.41	0.807	0.06		0.06	0.565
YBL032W_ORF	YBL032W	ORF	HEK2	telomere maintenance via telomerase*	mRNA binding	cytoplasm*	0.7	0.12	0.41	0.807	0.33	0.03	0.18	0.676	-0.24	0.86	0.31	0.16	0.2725	0.79
YDR211W_ORF	YDR211W	ORF	GCD6	regulation of translational initiation	translation initiation factor activity*	guanyl-nucleotide exchange factor complex*		0.41	0.41	0.807	1.11	0.22	0.665	0.933	0.09		-0.37	0.16	-0.04	0.467
YKR069W_ORF	YKR069W	ORF	MET1	sulfate assimilation*	uroporphyrin-III C-methyltransferase activity	intracellular		0.41	0.41	0.807	0.12	0.46	0.29	0.766	0.68	0.05	-0.55	0.07	0.0625	0.593
YHR001W-A_ORF	YHR001W-A	ORF	QCR10	aerobic respiration*	ubiquinol-cytochrome-c reductase activity	mitochondrion*	0.21	0.61	0.41	0.807	0.48	0.14	0.31	0.778	-0.46	-0.06	0.26	0.14	-0.03	0.48
YDR436W_ORF	YDR436W	ORF	PPZ2	sodium ion homeostasis	protein serine/threonine phosphatase activity	cellular_component		0.41	0.41	0.807	0.06	-0.22	-0.08	0.43	0.4	-0.27	0.54	0.09	0.19	0.723
YBL106C_ORF	YBL106C	ORF	SRO77	exocytosis*	molecular_function	plasma membrane	0.57	0.25	0.41	0.807	0.87	0.13	0.5	0.88	-0.17	-0.19	0.47	0.72	0.2075	0.741
YPR115W_ORF	YPR115W	ORF	YPR115W_ORF	biological_process	molecular_function	cytoplasm	-0.05	0.87	0.41	0.807	-0.02	0.14	0.06	0.565	-0.12	-0.39	-0.42	-0.6	-0.3825	0.121
YPL139C_ORF	YPL139C	ORF	UME1	histone deacetylation*	histone deacetylase activity*	nucleus*	0.29	0.53	0.41	0.807	0.24	0.54	0.39	0.827	-0.19	-0.27	0.22	0.14	-0.025	0.486
YBR221C_ORF	YBR221C	ORF	PDB1	pyruvate metabolic process	pyruvate dehydrogenase (acetyl-transferring) activity	mitochondrion*	0.4	0.42	0.41	0.807	0.51	0.47	0.49	0.875	0.33	0.2	0.33	0.12	0.245	0.77
YGR218W_ORF	YGR218W	ORF	CRM1	mRNA export from nucleus*	protein carrier activity	nucleus		0.41	0.41	0.807	0.16	0.44	0.3	0.772	-0.31	-0.33	0.15	0.04	-0.1125	0.377
YFR049W_TIL_5_37__ORF	YFR049W	TIL	YMR31	translation	structural constituent of ribosome	mitochondrion*		0.41	0.41	0.807	0.87	0.99	0.93	0.976	0.72	0.75	0.75	0.65	0.7175	0.957
YOL038W_ORF	YOL038W	ORF	PRE6	ubiquitin-dependent protein catabolic process	endopeptidase activity	mitochondrion*	0.5	0.31	0.405	0.806	0.35	0.75	0.55	0.898	0.3	0.48	0.38	0.24	0.35	0.84
YKL113C_ORF	YKL113C	ORF	RAD27	telomere maintenance*	5'-flap endonuclease activity	nucleus	0.48	0.33	0.405	0.806	0.62	0.52	0.57	0.905	0	0.43	0.17	0.54	0.285	0.8
YPL059W_ORF	YPL059W	ORF	GRX5	response to oxidative stress*	thiol-disulfide exchange intermediate activity	mitochondrion*	0.3	0.51	0.405	0.806	0.12	0.3	0.21	0.705	0.19	0.38	0.42	0.39	0.345	0.838
YPR184W_ORF	YPR184W	ORF	GDB1	glycogen catabolic process	4-alpha-glucanotransferase activity*	cytoplasm*	0.18	0.63	0.405	0.806	-0.08	0.59	0.255	0.74			-0.4	-0.82	-0.61	0.038
YJL138C_ORF	YJL138C	ORF	TIF2	translational initiation*	translation initiation factor activity*	cytoplasm*	-0.09	0.9	0.405	0.806	0.3	0.56	0.43	0.848	0.26	0.26	-0.04	-0.22	0.065	0.595
YKL152C_AAA_28_NCR	YKL152C	AAA	GPM1	glycolysis*	phosphoglycerate mutase activity	mitochondrion*	0.4		0.4	0.804	0.27		0.27	0.75		-0.02			-0.02	0.491
YGR178C_ORF	YGR178C	ORF	PBP1	mRNA polyadenylation*	molecular_function	cytoplasm*	0.18	0.62	0.4	0.804	0.34	0.79	0.565	0.904	0	0.04	0.04	0.1	0.045	0.572
YLR316C_ORF	YLR316C	ORF	TAD3	tRNA modification	tRNA specific adenosine deaminase activity	cytoplasm*	0.6	0.2	0.4	0.804	0.43	0.37	0.4	0.833	0.18	0.24	0.38	0.58	0.345	0.838
YBR094W_ORF	YBR094W	ORF	YBR094W_ORF	biological_process*	molecular_function	cytoplasm*		0.4	0.4	0.804	-0.04	0.27	0.115	0.62	0.11	0.23	-0.1	0.23	0.1175	0.655
YDR128W_ORF	YDR128W	ORF	YDR128W_ORF	biological_process	molecular_function	membrane of vacuole with cell cycle-correlated morphology		0.4	0.4	0.804	0.28	0.1	0.19	0.685	0.03	-0.21	-0.11	0.22	-0.0175	0.495
YMR203W_ORF	YMR203W	ORF	TOM40	protein import into mitochondrial matrix	protein transporter activity	mitochondrion*		0.4	0.4	0.804	0.33	0.34	0.335	0.793	-0.3	0.23	-0.35	-0.18	-0.15	0.33
YML116W-A_ORF	YML116W-A	ORF	YML116W-A_ORF				0.2	0.6	0.4	0.804	0.23	0.31	0.27	0.75	0.06	-0.09	0	-0.02	-0.0125	0.5
YGL010W_ORF	YGL010W	ORF	YGL010W_ORF	biological_process	molecular_function	endoplasmic reticulum	0.76	0.04	0.4	0.804	-0.13	-0.51	-0.32	0.227	-0.19	-0.7	-0.08	-0.28	-0.3125	0.171
YIL014W_ORF	YIL014W	ORF	MNT3	protein amino acid O-linked glycosylation	alpha-1,3-mannosyltransferase activity	cellular_component	0.18	0.62	0.4	0.804	-0.18	-0.32	-0.25	0.279		-0.53	-0.3	-0.15	-0.326667	0.16
YNL267W_ORF	YNL267W	ORF	PIK1	sporulation (sensu Fungi)*	1-phosphatidylinositol 4-kinase activity	nucleus*	0.4		0.4	0.804	-0.01	0.15	0.07	0.575	-0.57	-0.57	-0.03	-0.13	-0.325	0.161
YOR187W_ORF	YOR187W	ORF	TUF1	translational elongation	GTPase activity*	mitochondrion*	0.44	0.36	0.4	0.804	0.25	0.01	0.13	0.633	-0.03	-0.53	0.28	0.09	-0.0475	0.458
YLR278C_ORF	YLR278C	ORF	YLR278C_ORF	biological_process	molecular_function	nucleus	0.11	0.69	0.4	0.804	0.44	0.11	0.275	0.755			-0.17	0.06	-0.055	0.45
YMR070W_ORF	YMR070W	ORF	MOT3	telomere maintenance*	DNA binding*	nucleus		0.4	0.4	0.804	0.03	-0.52	-0.245	0.284	-0.01	-0.27	0.13	-0.41	-0.14	0.344
SNR13_SNORNA	SNR13	SNORNA	SNR13				-0.17	0.97	0.4	0.804	-0.7	1.08	0.19	0.685	0.73	-0.13	-0.68	-0.79	-0.2175	0.256
YJL159W_OCH__ORF	YJL159W	OCH	HSP150	cell wall organization and biogenesis	structural constituent of cell wall	chitin- and beta-glucan-containing cell wall	0.15	0.64	0.395	0.802	0.02	0.08	0.05	0.556	0.28	0.43	0.05	0.03	0.1975	0.73
YNL166C_ORF	YNL166C	ORF	BNI5	cytokinesis*	molecular_function	bud neck*	0.38	0.41	0.395	0.802	0.05	0.22	0.135	0.638	-0.14	-0.16	0.12	0.07	-0.0275	0.482
YDL182W_ORF	YDL182W	ORF	LYS20	lysine biosynthetic process via aminoadipic acid	homocitrate synthase activity	nucleus*	0.48	0.31	0.395	0.802	0.55	0.31	0.43	0.848	-0.02	0.35	0.08	0.32	0.1825	0.716
YFR031C-A_ORF	YFR031C-A	ORF	RPL2A	translation	structural constituent of ribosome	cytosolic large ribosomal subunit (sensu Eukaryota)	0.19	0.6	0.395	0.802	0.68	0.56	0.62	0.919	0.84	0.65	0.49	0.86	0.71	0.956
YOR118W_ORF	YOR118W	ORF	YOR118W_ORF	biological_process	molecular_function	cytoplasm	0.32	0.47	0.395	0.802	0.37	0.55	0.46	0.863	0.02	0.24	-0.63	-0.42	-0.1975	0.279
YOL087C_ORF	YOL087C	ORF	YOL087C_ORF	biological_process	molecular_function	cytoplasm	-0.08	0.87	0.395	0.802	-0.03	0.24	0.105	0.611	-0.1	-0.28	-0.17	-0.28	-0.2075	0.267
YJL101C_ORF	YJL101C	ORF	GSH1	response to drug*	glutamate-cysteine ligase activity	intracellular	0.62	0.17	0.395	0.802	0.24	0.3	0.27	0.75	-0.78	-0.41	-0.41	-0.37	-0.4925	0.071
YDL215C_ORF	YDL215C	ORF	GDH2	nitrogen compound metabolic process	glutamate dehydrogenase activity	mitochondrion*	0.28	0.51	0.395	0.802	-0.03	-0.2	-0.115	0.399	-0.28	-0.13	-0.19	0.01	-0.1475	0.336
YGR174C_ORF	YGR174C	ORF	CBP4	protein complex assembly	molecular_function	mitochondrion*	0.37	0.42	0.395	0.802	0.27	0.52	0.395	0.83	0.32	-0.04	0.46	0.59	0.3325	0.831
YDR457W_TIL_1_300_229_ORF	YDR457W	TIL	TOM1	regulation of cell size*	ubiquitin-protein ligase activity	nucleus*	0.14	0.65	0.395	0.802	0.17		0.17	0.667		-0.91	-0.24	-0.33	-0.493333	0.07
YFR049W_AAA_26_NCR	YFR049W	AAA	YMR31	translation	structural constituent of ribosome	mitochondrion*	0.39		0.39	0.8	0.4	0.92	0.66	0.931		0			0	0.516
YHR027C_AAA_30_NCR	YHR027C	AAA	RPN1	ubiquitin-dependent protein catabolic process	endopeptidase activity*	cytoplasm*	0.39		0.39	0.8		0.67	0.67	0.934		0.54			0.54	0.917
YKR086W_ORF	YKR086W	ORF	PRP16	formation of catalytic U2-type spliceosome for second transesterification step	RNA splicing factor activity, transesterification mechanism*	spliceosome	0.64	0.14	0.39	0.8	-0.28	-0.2	-0.24	0.287	-0.6	-0.77	-0.3	-0.33	-0.5	0.068
YGR229C_ORF	YGR229C	ORF	SMI1	telomere maintenance*	molecular_function	nucleus*	0.62	0.16	0.39	0.8	0.53	0.91	0.72	0.945	0.03	0.37	0.21	-0.24	0.0925	0.628
YLR045C_ORF	YLR045C	ORF	STU2	microtubule nucleation*	structural constituent of cytoskeleton*	spindle pole body*	0.47	0.31	0.39	0.8	0.43	1.04	0.735	0.948	0.65		0.24	-0.17	0.24	0.766
YNL208W_ORF	YNL208W	ORF	YNL208W_ORF	biological_process	molecular_function	mitochondrion*	0.71	0.07	0.39	0.8	0.56	0.54	0.55	0.898	0.12	0.26	0.24	0.6	0.305	0.814
YER120W_ORF	YER120W	ORF	SCS2	chromatin silencing at telomere*	protein binding	endoplasmic reticulum*	0.41	0.37	0.39	0.8	0.57	1.03	0.8	0.959	0.67	0.67	0.76	0.63	0.6825	0.95
YFR014C_ORF	YFR014C	ORF	CMK1	protein amino acid phosphorylation*	calmodulin-dependent protein kinase I activity	cytoplasm		0.39	0.39	0.8	0.24	-0.18	0.03	0.537			-0.15	-0.43	-0.29	0.188
YKL077W_ORF	YKL077W	ORF	YKL077W_ORF	biological_process	molecular_function	vacuole, cell cycle-correlated morphology	0.47	0.31	0.39	0.8	-0.15	0.28	0.065	0.571	-0.18	0.07	0.08	-0.02	-0.0125	0.5
YLR387C_ORF	YLR387C	ORF	REH1	biological_process*	molecular_function	cytoplasm	0.47	0.31	0.39	0.8	0.06	0.31	0.185	0.681	0.12	0.07	0.1	0.14	0.1075	0.645
YLR111W_ORF	YLR111W	ORF	YLR111W_ORF				0.34	0.44	0.39	0.8	0.05	0.4	0.225	0.716	0.59	0.72	-0.03	-0.45	0.2075	0.741
YJL033W_ORF	YJL033W	ORF	HCA4	ribosome biogenesis and assembly*	ATP-dependent RNA helicase activity	nucleolus	-0.07	0.85	0.39	0.8	-0.05	0.14	0.045	0.551	-0.12	0.04	0.08	0.17	0.0425	0.57
YDR310C_ORF	YDR310C	ORF	SUM1	telomere maintenance*	transcriptional repressor activity	nucleus*		0.39	0.39	0.8	0.35	0.21	0.28	0.758	0.21	-0.22	-0.18	0.33	0.035	0.56
YEL017W_ORF	YEL017W	ORF	GTT3	glutathione metabolic process	molecular_function	cellular_component	0.81	-0.04	0.385	0.798	0.44	0.34	0.39	0.827	0.34	0.6	0.01	0.11	0.265	0.785
YCR017C_ORF	YCR017C	ORF	CWH43	cell wall organization and biogenesis*	molecular_function	bud neck*	0.03	0.74	0.385	0.798	-0.13	0.24	0.055	0.562	-0.65	-0.59	-0.11	-0.08	-0.3575	0.138
YNL256W_ORF	YNL256W	ORF	FOL1	folic acid and derivative biosynthetic process	2-amino-4-hydroxy-6-hydroxymethyldihydropteridine diphosphokinase activity*	cytoplasm*	0.58	0.19	0.385	0.798	0.15	0.3	0.225	0.716		0.35	0.34	0.44	0.376667	0.855
YAR002W_ORF	YAR002W	ORF	NUP60	telomere maintenance*	structural constituent of nuclear pore	nuclear pore	0.64	0.13	0.385	0.798	0.14	-0.39	-0.125	0.389	-0.6	-0.09	-0.2	0.11	-0.195	0.282
YEL011W_ORF	YEL011W	ORF	GLC3	glycogen biosynthetic process	1,4-alpha-glucan branching enzyme activity	cytoplasm	0.58	0.19	0.385	0.798	0.55	0.18	0.365	0.814		-0.67	-0.6	-1.1	-0.79	0.015
YGL130W_ORF	YGL130W	ORF	CEG1	positive regulation of transcription from RNA polymerase II promoter*	mRNA guanylyltransferase activity	nucleus	0.32	0.45	0.385	0.798	-0.25	0.14	-0.055	0.455		-0.3	0.18	-0.09	-0.07	0.43
YDR263C_ORF	YDR263C	ORF	DIN7	DNA repair	nuclease activity	mitochondrion	0.62	0.15	0.385	0.798	0.18	0.12	0.15	0.65	-0.24	-0.24	0.18	0.05	-0.0625	0.44
YDR024W_ORF	YDR024W	ORF	FYV1				0.36	0.41	0.385	0.798	0.16	0.07	0.115	0.62	-0.18	0.21	0.34	0.1	0.1175	0.655
YNL220W_ORF	YNL220W	ORF	ADE12	telomere maintenance*	DNA replication origin binding*	cytoplasm	0.25	0.52	0.385	0.798	-0.14	0.27	0.065	0.571	0.08	-0.03	0.1	0.07	0.055	0.584
YDL055C_ORF	YDL055C	ORF	PSA1	protein amino acid glycosylation*	mannose-1-phosphate guanylyltransferase activity	cytoplasm	0.36	0.41	0.385	0.798	0.69	0.62	0.655	0.93	0.47	0.65	0.17	0.37	0.415	0.872
YDR331W_ORF	YDR331W	ORF	GPI8	attachment of GPI anchor to protein	GPI-anchor transamidase activity	GPI-anchor transamidase complex	0.47	0.3	0.385	0.798	0.2	0.5	0.35	0.803	-0.12	-0.18	-0.12	-0.1	-0.13	0.354
YPR129W_AAA_25_NCR	YPR129W	AAA	SCD6	RNA metabolic process	RNA binding	cytoplasm	0.59	0.17	0.38	0.795	0.43	0.46	0.445	0.855	0.02	0.29	0.03	-0.19	0.0375	0.563
YIL116W_AAA_11_NCR	YIL116W	AAA	HIS5	histidine biosynthetic process	histidinol-phosphate transaminase activity	intracellular	0.38		0.38	0.795	0.1	0.4	0.25	0.736
CEN14_CEN	CEN14	CEN	CEN14					0.38	0.38	0.795						0.22	0.83		0.525	0.913
TLC1_NCR	TLC1	NCR	TLC1				0.57	0.19	0.38	0.795	0.54	0.35	0.445	0.855	-0.7	0.38	0.07	-0.03	-0.07	0.43
YJL138C_OCH_DS100_ORF	YJL138C	OCH	TIF2	translational initiation*	translation initiation factor activity*	cytoplasm*	0.25	0.51	0.38	0.795	0.1	0.1	0.1	0.606	0.08	0.14	0.09	-0.12	0.0475	0.575
YGL178W_ORF	YGL178W	ORF	MPT5	cell wall organization and biogenesis*	mRNA binding	cytoplasm	0.4	0.36	0.38	0.795	0.36	0.3	0.33	0.788	-0.23	-0.07	0.11	0.2	0.0025	0.519
YOL035C_ORF	YOL035C	ORF	YOL035C_ORF				0.38		0.38	0.795	-0.01	0.13	0.06	0.565		-0.05	0.27	-0.01	0.07	0.601
YGR087C_ORF	YGR087C	ORF	PDC6	ethanol metabolic process	pyruvate decarboxylase activity	cytoplasm	0.09	0.67	0.38	0.795		-0.34	-0.34	0.211		-0.11	0.36	-0.18	0.0233333	0.548
YDL025C_ORF	YDL025C	ORF	YDL025C_ORF	biological_process	protein kinase activity	cellular_component		0.38	0.38	0.795	-0.1	-0.32	-0.21	0.311	-0.07	0	0.19	-0.18	-0.015	0.498
YCL038C_ORF	YCL038C	ORF	ATG22	protein targeting to vacuole*	molecular_function	integral to membrane*		0.38	0.38	0.795	0.35	0.57	0.46	0.863	0.59	0.18	0.32	0.45	0.385	0.858
YKL215C_ORF	YKL215C	ORF	YKL215C_ORF	biological_process	molecular_function	cytoplasm		0.38	0.38	0.795	0.33	0.39	0.36	0.81	-0.76	-0.43	0.26	0.1	-0.2075	0.267
YKL211C_ORF	YKL211C	ORF	TRP3	tryptophan biosynthetic process	anthranilate synthase activity*	cytoplasm*	0.31	0.45	0.38	0.795	0.1	0.71	0.405	0.835	-0.25	-0.01	0.21	0.37	0.08	0.611
YPR117W_ORF	YPR117W	ORF	YPR117W_ORF	biological_process	molecular_function	cellular_component		0.38	0.38	0.795	0.27	-0.01	0.13	0.633		-1.18	-0.01	0.05	-0.38	0.122
YDL013W_ORF	YDL013W	ORF	HEX3	telomere maintenance*	molecular_function	cellular_component		0.38	0.38	0.795	0.64	0.25	0.445	0.855	0.24	0.13	0.46	0.42	0.3125	0.818
YHR043C_ORF	YHR043C	ORF	DOG2	response to stress*	2-deoxyglucose-6-phosphatase activity	cytoplasm*		0.38	0.38	0.795	0.08	0.04	0.06	0.565	0.04	0.06	0.28	0.14	0.13	0.666
YHLWTY4-1_RET	YHLWTY4-1	RET	YHLWTY4-1_RET				0.34	0.42	0.38	0.795	-0.39	-0.04	-0.215	0.307	-0.04		-0.28	-0.07	-0.13	0.354
IGR_CHR07:(1012186..1012387)_37								0.38	0.38	0.795	0.45	0.48	0.465	0.864	0.53	0.36	0.34	0.07	0.325	0.826
YOR247W_OCH__ORF	YOR247W	OCH	SRL1	nucleobase, nucleoside, nucleotide and nucleic acid metabolic process	molecular_function	cytoplasm*	0.18	0.57	0.375	0.793	0.73	0.34	0.535	0.893	0.35	0.47	-0.03	0.39	0.295	0.806
YGL150C_ORF	YGL150C	ORF	INO80	DNA repair*	ATPase activity*	INO8 complex	0.27	0.48	0.375	0.793	0.18	-0.01	0.085	0.592		-0.9	-0.12	-0.3	-0.44	0.093
YLR450W_ORF	YLR450W	ORF	HMG2	ergosterol biosynthetic process	hydroxymethylglutaryl-CoA reductase (NADPH) activity	endoplasmic reticulum membrane*	0.37	0.38	0.375	0.793	0.61	0.51	0.56	0.902	0.11	0.62	0.39	0.4	0.38	0.856
YMR187C_ORF	YMR187C	ORF	YMR187C_ORF	biological_process	molecular_function	cellular_component	0.2	0.55	0.375	0.793	0.23	0.12	0.175	0.673	-0.01		0.2	0.14	0.11	0.648
YKR001C_ORF	YKR001C	ORF	VPS1	protein targeting to vacuole*	GTPase activity	cytoplasm*	0.08	0.67	0.375	0.793	0.31	0.53	0.42	0.843	-0.16	0.06	0.05	-0.14	-0.0475	0.458
YMR142C_ORF	YMR142C	ORF	RPL13B	translation*	structural constituent of ribosome	cytosolic large ribosomal subunit (sensu Eukaryota)	0.25	0.5	0.375	0.793	0.19	0.71	0.45	0.858	0.77	0.98	0.62	0.78	0.7875	0.968
YKL050C_ORF	YKL050C	ORF	YKL050C_ORF	biological_process	molecular_function	cellular_component	0.52	0.23	0.375	0.793	0.15	0.69	0.42	0.843	0.53	0.63	0.32	0.72	0.55	0.919
YPL048W_ORF	YPL048W	ORF	CAM1	regulation of translational elongation	translation elongation factor activity	cytosolic ribosome (sensu Eukaryota)	-0.01	0.76	0.375	0.793	0.33	0.56	0.445	0.855	0.06	0.29	0.09	-0.17	0.0675	0.598
YML091C_ORF	YML091C	ORF	RPM2	translation*	transcriptional activator activity*	nucleus*	0.35	0.4	0.375	0.793	0.02	-0.7	-0.34	0.211			0.08	0.14	0.11	0.648
YNL287W_ORF	YNL287W	ORF	SEC21	ER to Golgi vesicle-mediated transport*	molecular_function	endosome*	0.34	0.41	0.375	0.793	0.19	0.54	0.365	0.814	-0.17	-0.09	0.09	0.09	-0.02	0.491
YGR214W_ORF	YGR214W	ORF	RPS0A	translation*	structural constituent of ribosome	cytosolic small ribosomal subunit (sensu Eukaryota)	0.26	0.49	0.375	0.793	0.68	0.93	0.805	0.96	0.8	0.73	0.53	0.62	0.67	0.948
YLR087C_TIL_7501_7800_219_ORF	YLR087C	TIL	CSF1	fermentation	molecular_function	mitochondrion	0.01	0.74	0.375	0.793	0.49	-0.26	0.115	0.62	-0.41	-0.6	0.1	0.66	-0.0625	0.44
YAR007C_ORF	YAR007C	ORF	RFA1	nucleotide-excision repair*	single-stranded DNA binding*	cytoplasm*	0.59	0.15	0.37	0.79	0.32	0.38	0.35	0.803	-0.32	-0.14	-0.02	-0.16	-0.16	0.319
YJR072C_ORF	YJR072C	ORF	NPA3	biological_process	ATPase activity	cytoplasm	0.15	0.59	0.37	0.79	0.24	0.57	0.405	0.835	0.2	0.27	0.31	0.5	0.32	0.822
YJR076C_ORF	YJR076C	ORF	CDC11	cell wall organization and biogenesis*	structural constituent of cytoskeleton*	prospore membrane*	0.2	0.54	0.37	0.79	0.23	0.69	0.46	0.863	-0.01	0.17	0.3	0.2	0.165	0.699
YPL012W_ORF	YPL012W	ORF	RRP12	ribosome biogenesis and assembly*	molecular_function	nucleus*	0.59	0.15	0.37	0.79	0.18	0.21	0.195	0.691	0.41	0.53	0.03	0.78	0.4375	0.883
YGR160W_ORF	YGR160W	ORF	YGR160W_ORF				0.3	0.44	0.37	0.79	0.03	0.48	0.255	0.74	0.8	0.44		0.4	0.546667	0.919
YER049W_ORF	YER049W	ORF	TPA1	ribosome biogenesis and assembly*	molecular_function	nucleus	0.35	0.39	0.37	0.79	0.53	0.57	0.55	0.898	-0.1	0.03	0.28	0.49	0.175	0.708
YHR117W_ORF	YHR117W	ORF	TOM71	biological_process	protein transporter activity	mitochondrion*	0.47	0.27	0.37	0.79	0.31		0.31	0.778	-0.43	-0.14	0.11	-0.24	-0.175	0.305
YNL231C_ORF	YNL231C	ORF	PDR16	response to drug*	phosphatidylinositol transporter activity	cytoplasm*	0.77	-0.03	0.37	0.79	0.25	0.1	0.175	0.673	-0.04	0.35	0.09	0.27	0.1675	0.702
YBR294W_ORF	YBR294W	ORF	SUL1	sulfate transport	sulfate transporter activity	plasma membrane	0.77	-0.03	0.37	0.79	0.12	-0.09	0.015	0.523				0.08	0.08	0.611
YFL045C_ORF	YFL045C	ORF	SEC53	protein targeting to ER	phosphomannomutase activity	cytosol	0.31	0.43	0.37	0.79	0.66	0.81	0.735	0.948	0.44	0.39	0.34	0.54	0.4275	0.878
YDL089W_ORF	YDL089W	ORF	YDL089W_ORF	biological_process	molecular_function	cellular_component		0.37	0.37	0.79	0.04	-0.14	-0.05	0.458	-0.26	-0.1	0.03	-0.01	-0.085	0.413
YFR006W_ORF	YFR006W	ORF	YFR006W_ORF	biological_process	X-Pro aminopeptidase activity	cytoplasm		0.37	0.37	0.79	0.39	0.27	0.33	0.788				-0.12	-0.12	0.367
YGL153W_ORF	YGL153W	ORF	PEX14	protein targeting to peroxisome*	protein binding	peroxisomal membrane		0.37	0.37	0.79	0.63	0.62	0.625	0.921	0.79	0.15	0.39	0.35	0.42	0.875
YDR342C_ORF	YDR342C	ORF	HXT7	hexose transport	glucose transporter activity*	mitochondrion*	0.42	0.32	0.37	0.79	0.94	0.23	0.585	0.909	-0.17	-0.1	0.01	-0.51	-0.1925	0.285
YNR002C_ORF	YNR002C	ORF	ATO2	nitrogen utilization*	ammonium transporter activity	mitochondrion*	0.37		0.37	0.79	-0.23		-0.23	0.294
YLL021W_ORF	YLL021W	ORF	SPA2	pseudohyphal growth*	cytoskeletal regulatory protein binding	bud neck*	0.21	0.53	0.37	0.79	0.94	-0.08	0.43	0.848	-0.27	0.14	-0.28	0.1	-0.0775	0.422
YLR089C_ORF	YLR089C	ORF	YLR089C_ORF	biological_process	transaminase activity	mitochondrion	0.33	0.41	0.37	0.79	0.91	-0.3	0.305	0.776	-0.54	-0.68	-0.23	-0.32	-0.4425	0.093
YKL126W_ORF	YKL126W	ORF	YPK1	protein amino acid phosphorylation*	protein serine/threonine kinase activity	cytosol*	0.2	0.54	0.37	0.79	-0.15	0.52	0.185	0.681	-0.19	-0.18	-0.26	0.26	-0.0925	0.404
YDR222W_ORF	YDR222W	ORF	YDR222W_ORF	biological_process	molecular_function	cytoplasm		0.37	0.37	0.79	0.04	0.52	0.28	0.758	-0.02	-0.08	-0.24	0.04	-0.075	0.426
YOR139C_ORF	YOR139C	ORF	YOR139C_ORF					0.37	0.37	0.79	0.3	0.26	0.28	0.758	0.09	-0.19	-0.16	-0.21	-0.1175	0.372
YER179W_ORF	YER179W	ORF	DMC1	meiosis*	single-stranded DNA binding*	nucleus*		0.37	0.37	0.79	0.15		0.15	0.65				-0.15	-0.15	0.33
YDR145W_ORF	YDR145W	ORF	TAF12	transcription initiation from RNA polymerase II promoter*	general RNA polymerase II transcription factor activity	SAGA complex*		0.37	0.37	0.79	0.38	-0.19	0.095	0.601	0.29	0.06	0.22	0.31	0.22	0.749
YMR116C_JXN_IE_1_ORF	YMR116C	JXN	ASC1	telomere maintenance*	molecular_function	cytoplasm*	0.55	0.18	0.365	0.788	0.07	0.27	0.17	0.667	0.82	0.45	0.1	0.25	0.405	0.867
YDR055W_ORF	YDR055W	ORF	PST1	cell wall organization and biogenesis*	molecular_function	plasma membrane*	0.36	0.37	0.365	0.788	0.53	0.41	0.47	0.867	-0.06	0.34	-0.05	-0.19	0.01	0.528
YNL212W_ORF	YNL212W	ORF	VID27	biological_process	molecular_function	cytoplasm	0.87	-0.14	0.365	0.788	0.27	0.08	0.175	0.673		-0.01	-0.1	-0.03	-0.0466667	0.461
YLR092W_ORF	YLR092W	ORF	SUL2	sulfate transport	sulfate transporter activity	plasma membrane	0.37	0.36	0.365	0.788	0.03	0.19	0.11	0.616			0.13	-0.22	-0.045	0.462
YDR006C_ORF	YDR006C	ORF	SOK1	cAMP-mediated signaling	molecular_function	nucleus	0.66	0.07	0.365	0.788	0.14	-0.26	-0.06	0.449	-0.02	0	0.01	0.32	0.0775	0.609
YPR133C_ORF	YPR133C	ORF	SPN1	RNA elongation from RNA polymerase II promoter	RNA polymerase II transcription elongation factor activity	transcription elongation factor complex	0.51	0.22	0.365	0.788	0.28	0.68	0.48	0.871	0.17	0.37	0.56	0.46	0.39	0.861
YML075C_ORF	YML075C	ORF	HMG1	ergosterol biosynthetic process	hydroxymethylglutaryl-CoA reductase (NADPH) activity	endoplasmic reticulum membrane*	0.25	0.48	0.365	0.788	-0.21	-0.19	-0.2	0.322	-0.73	-0.69	-0.12	-0.22	-0.44	0.093
YDL143W_ORF	YDL143W	ORF	CCT4	protein folding*	unfolded protein binding	cytoplasm*	0.02	0.71	0.365	0.788	-0.13	0.43	0.15	0.65	-0.31	-0.32	0.01	-0.25	-0.2175	0.256
YBR286W_ORF	YBR286W	ORF	APE3	telomere maintenance*	aminopeptidase activity	vacuole, cell cycle-correlated morphology	0.34	0.39	0.365	0.788	1.03	0.21	0.62	0.919	-0.37	-0.17	-0.38	-0.32	-0.31	0.173
YMR190C_ORF	YMR190C	ORF	SGS1	response to DNA damage stimulus*	ATP-dependent DNA helicase activity	nucleolus*	0.12	0.61	0.365	0.788	-0.43	-0.32	-0.375	0.192	-0.41	-0.31	-0.1	-0.22	-0.26	0.213
YER153C_ORF	YER153C	ORF	PET122	translation	translation regulator activity	mitochondrion*	0.73	0	0.365	0.788	0.32	-0.09	0.115	0.62	0.72	0.7	0.73	0.98	0.7825	0.967
YDR155C_OCH__ORF	YDR155C	OCH	CPR1	sporulation (sensu Fungi)*	peptidyl-prolyl cis-trans isomerase activity	nucleus*	0.42	0.3	0.36	0.783	0.99	0.78	0.885	0.971	0.93	0.78	0.59	0.59	0.7225	0.958
YDR282C_ORF	YDR282C	ORF	YDR282C_ORF	biological_process	molecular_function	cellular_component		0.36	0.36	0.783	0.49	0.39	0.44	0.852	0.12	0.16	-0.14	0.06	0.05	0.577
YNL098C_ORF	YNL098C	ORF	RAS2	sporulation (sensu Fungi)*	GTPase activity	plasma membrane	0.49	0.23	0.36	0.783	-0.25	0.07	-0.09	0.42	0.05	0.2	0.3	-0.07	0.12	0.657
YDR019C_ORF	YDR019C	ORF	GCV1	one-carbon compound metabolic process*	glycine dehydrogenase (decarboxylating) activity	mitochondrion*	0.42	0.3	0.36	0.783	0.2	0.37	0.285	0.763	-0.2	-0.13	-0.1	-0.27	-0.175	0.305
YML069W_ORF	YML069W	ORF	POB3	RNA elongation from RNA polymerase II promoter*	chromatin binding	nucleus*	0.57	0.15	0.36	0.783	0.61	0.23	0.42	0.843	-0.36	-0.42	-0.11	-0.03	-0.23	0.242
YBR116C_ORF	YBR116C	ORF	YBR116C_ORF				0.36		0.36	0.783	0.06	0.4	0.23	0.719			0.27	-0.92	-0.325	0.161
YMR135W-A_ORF	YMR135W-A	ORF	YMR135W-A_ORF				0.61	0.11	0.36	0.783	0.41	0.13	0.27	0.75		-0.21	-0.15	-0.29	-0.216667	0.259
YPR190C_ORF	YPR190C	ORF	RPC82	ribosome biogenesis and assembly*	DNA-directed RNA polymerase activity	DNA-directed RNA polymerase III complex		0.36	0.36	0.783	-0.03	-0.17	-0.1	0.41	-0.05	0.02	-0.58	-0.2	-0.2025	0.273
YDL151C_ORF	YDL151C	ORF	BUD30				0.65	0.07	0.36	0.783	0.47	0.81	0.64	0.926		0.03	0.34	0.18	0.183333	0.718
YML063W_ORF	YML063W	ORF	RPS1B	translation	structural constituent of ribosome	cytosolic small ribosomal subunit (sensu Eukaryota)	0.37	0.35	0.36	0.783	0.15	0.38	0.265	0.747	0.7	0.84	0.62	0.71	0.7175	0.957
YBR102C_ORF	YBR102C	ORF	EXO84	exocytosis*	protein binding	bud neck*		0.36	0.36	0.783	-0.1	-0.15	-0.125	0.389	-0.03	-0.17	-0.59	-0.14	-0.2325	0.24
YOR321W_ORF	YOR321W	ORF	PMT3	protein amino acid O-linked glycosylation	dolichyl-phosphate-mannose-protein mannosyltransferase activity	endoplasmic reticulum		0.36	0.36	0.783	0.2	0.2	0.2	0.695	-0.2	-0.08	-0.15	0.13	-0.075	0.426
YPL006W_ORF	YPL006W	ORF	NCR1	sphingolipid metabolic process	sphingolipid transporter activity	membrane of vacuole with cell cycle-correlated morphology		0.36	0.36	0.783	0.43	0.23	0.33	0.788			-0.05	-0.12	-0.085	0.413
YOR223W_ORF	YOR223W	ORF	YOR223W_ORF	biological_process	molecular_function	cellular_component		0.36	0.36	0.783	0.72	0.97	0.845	0.966	0.81	0.67	0.48	0.56	0.63	0.94
YHR092C_ORF	YHR092C	ORF	HXT4	hexose transport	glucose transporter activity*	plasma membrane		0.36	0.36	0.783	0.56	0.66	0.61	0.917	0.15	-0.26	0.05	-0.03	-0.0225	0.489
YCR016W_ORF	YCR016W	ORF	YCR016W_ORF	ribosome biogenesis and assembly	molecular_function	nucleus*		0.36	0.36	0.783	0.08	0.47	0.275	0.755	0.78	0.6	0.47	0.84	0.6725	0.949
YPR138C_ORF	YPR138C	ORF	MEP3	nitrogen utilization*	ammonium transporter activity	plasma membrane	0.6	0.12	0.36	0.783	0.53	0.52	0.525	0.89	0.01	-0.11	0.07	0.26	0.0575	0.586
YMR073C_ORF	YMR073C	ORF	YMR073C_ORF	response to drug	molecular_function	cytoplasm		0.36	0.36	0.783	0.14	0.38	0.26	0.743	0.65	0.59	0.28	0.16	0.42	0.875
YKL195W_ORF	YKL195W	ORF	MIA40	protein targeting*	molecular_function	mitochondrion*	-0.01	0.73	0.36	0.783	-0.34	0.22	-0.06	0.449	-0.1	-0.25	-0.17	-0.49	-0.2525	0.222
YDL050C_ORF	YDL050C	ORF	YDL050C_ORF				0.36		0.36	0.783	0.19		0.19	0.685
YBR171W_ORF	YBR171W	ORF	SEC66	filamentous growth*	protein transporter activity	endoplasmic reticulum membrane*	0.55	0.17	0.36	0.783	0.09	0.46	0.275	0.755	0.21	0.4	0.33	0.27	0.3025	0.812
YDR122W_ORF	YDR122W	ORF	KIN1	exocytosis	protein kinase activity	plasma membrane*	0.22	0.5	0.36	0.783	0.35	-0.14	0.105	0.611	-0.47	-0.25	-0.06	-0.33	-0.2775	0.199
YDL223C_ORF	YDL223C	ORF	HBT1	cellular morphogenesis during conjugation with cellular fusion	molecular_function	mating projection	-0.01	0.73	0.36	0.783	0.37	0.04	0.205	0.701			-0.1		-0.1	0.393
YML115C_ORF	YML115C	ORF	VAN1	protein amino acid N-linked glycosylation	mannosyltransferase activity	membrane*		0.36	0.36	0.783	-0.1	-0.46	-0.28	0.256	-0.21		0.3	0.11	0.0666667	0.598
YMR315W_ORF	YMR315W	ORF	YMR315W_ORF	biological_process	molecular_function	cytoplasm*	0.73	-0.01	0.36	0.783	0.27	-0.05	0.11	0.616	-0.53	0.41	0.06	-0.31	-0.0925	0.404
YLR087C_TIL_7201_7500_90_ORF	YLR087C	TIL	CSF1	fermentation	molecular_function	mitochondrion		0.36	0.36	0.783	0.81		0.81	0.961
IGR_CHR02:(270735..270897)_35							0.36	0.36	0.36	0.783	0.47	0.65	0.56	0.902	1.03	0.64	0.6	0.64	0.7275	0.959
IGX_YE_385269C								0.36	0.36	0.783	-0.27	-0.46	-0.365	0.197	-0.55	-0.37	-0.39	-0.35	-0.415	0.105
							0.37	0.35	0.36	0.783	0.47	0.66	0.565	0.904	0.52	0.66	0.42	0.1	0.425	0.877
YFL042C_ORF	YFL042C	ORF	YFL042C_ORF	biological_process	molecular_function	cellular_component	0.46	0.25	0.355	0.781	-0.14	0.26	0.06	0.565	0.01	-0.2	0.19	-0.11	-0.0275	0.482
YHR077C_ORF	YHR077C	ORF	NMD2	telomere maintenance*	protein binding	cytoplasm*	0.42	0.29	0.355	0.781	0.02	0.07	0.045	0.551	-0.13	-0.12	0.23	0.3	0.07	0.601
YNL118C_ORF	YNL118C	ORF	DCP2	mRNA catabolic process*	mRNA binding*	cytoplasm*	0.23	0.48	0.355	0.781	-0.21	-0.06	-0.135	0.38	-0.26	-0.34	-0.18	-0.3	-0.27	0.203
YAR015W_ORF	YAR015W	ORF	ADE1	response to drug*	phosphoribosylaminoimidazolesuccinocarboxamide synthase activity	cytoplasm*	0.64	0.07	0.355	0.781	0.16	0.43	0.295	0.77	-0.11	0.02	0.21	0.45	0.1425	0.677
YOR027W_ORF	YOR027W	ORF	STI1	protein folding	chaperone activator activity*	cytoplasm	0.52	0.19	0.355	0.781	0.96	1.04	1	0.982	-0.33	-0.54	0.07	-0.34	-0.285	0.193
YFR003C_ORF	YFR003C	ORF	YPI1	protein amino acid dephosphorylation*	protein phosphatase inhibitor activity	nucleus	0.52	0.19	0.355	0.781	0.14	0.42	0.28	0.758	0.44	0.66	0.65	0.53	0.57	0.925
YOR054C_ORF	YOR054C	ORF	VHS3	G1/S transition of mitotic cell cycle*	phosphopantothenoylcysteine decarboxylase activity*	cellular_component	0.48	0.23	0.355	0.781	0.37	0.77	0.57	0.905	-0.13		0.37	0.01	0.0833333	0.618
YGR228W_ORF	YGR228W	ORF	YGR228W_ORF				0.68	0.03	0.355	0.781	0.37	0.38	0.375	0.82	1.49	0.69		0.67	0.95	0.984
YER042W_ORF	YER042W	ORF	MXR1	response to oxidative stress	protein-methionine-S-oxide reductase activity	cytoplasm*	0.48	0.23	0.355	0.781	0.54	0.72	0.63	0.923	0.23	0.38	0.36	0.61	0.395	0.863
YDR259C_ORF	YDR259C	ORF	YAP6	positive regulation of transcription from RNA polymerase II promoter	RNA polymerase II transcription factor activity	nucleus	0.6	0.11	0.355	0.781	0.03	-0.21	-0.09	0.42	-0.55			-0.16	-0.355	0.139
YMR135C_ORF	YMR135C	ORF	GID8	negative regulation of gluconeogenesis*	molecular_function	cytoplasm*	0.3	0.41	0.355	0.781	0.42	0.26	0.34	0.796	0.05	-0.03	0.2	0.16	0.095	0.631
YDR507C_ORF	YDR507C	ORF	GIN4	protein amino acid phosphorylation*	protein kinase activity	bud neck	0.31	0.4	0.355	0.781	0.61		0.61	0.917	-0.16	-0.64	-0.14	-0.12	-0.265	0.208
YPL134C_ORF	YPL134C	ORF	ODC1	mitochondrial transport	organic acid transporter activity*	mitochondrion*	0.63	0.08	0.355	0.781	0.12	0.33	0.225	0.716		-0.56	0.28		-0.14	0.344
YMR116C_JXN_EE20_1_ORF	YMR116C	JXN	ASC1	telomere maintenance*	molecular_function	cytoplasm*		0.35	0.35	0.778	0.21	0.36	0.285	0.763	0.34	0.55	0.09	0.12	0.275	0.792
YBL067C_OCH__ORF	YBL067C	OCH	UBP13	biological_process	ubiquitin-specific protease activity	cellular_component	0.35		0.35	0.778	-0.33	-0.43	-0.38	0.188	0	-0.24	0.55	0.47	0.195	0.727
YLR102C_ORF	YLR102C	ORF	APC9	mitotic sister chromatid segregation*	protein binding*	anaphase-promoting complex	0.07	0.63	0.35	0.778	0.65	0.98	0.815	0.962	0.13	0.43	0.6	0.43	0.3975	0.864
YLR289W_ORF	YLR289W	ORF	GUF1	biological_process	GTPase activity	mitochondrion	0.35		0.35	0.778	-0.37	-0.59	-0.48	0.135		-0.63	-0.04	-0.3	-0.323333	0.163
YBR176W_ORF	YBR176W	ORF	ECM31	pantothenate biosynthetic process	3-methyl-2-oxobutanoate hydroxymethyltransferase activity	mitochondrion	0.39	0.31	0.35	0.778	0.37		0.37	0.817	0.24	0.48	0.66		0.46	0.891
YDL058W_ORF	YDL058W	ORF	USO1	ER to Golgi vesicle-mediated transport*	molecular_function	soluble fraction	0.28	0.42	0.35	0.778	0.79	0.59	0.69	0.938	-0.46	0.04	0.11	0.22	-0.0225	0.489
YHR089C_ORF	YHR089C	ORF	GAR1	ribosome biogenesis and assembly*	RNA binding	nucleolus*	0.23	0.47	0.35	0.778	0.77	0.59	0.68	0.936	0.4	0.71	0.35	0.79	0.5625	0.923
YGL248W_ORF	YGL248W	ORF	PDE1	cAMP-mediated signaling	3',5'-cyclic-AMP phosphodiesterase activity	cellular_component		0.35	0.35	0.778	-0.12	0.21	0.045	0.551	0.09	0.11	0.06	-0.06	0.05	0.577
YGR090W_ORF	YGR090W	ORF	UTP22	35S primary transcript processing	snoRNA binding	nucleus*		0.35	0.35	0.778	0.56	0.12	0.34	0.796	-0.35	-0.16	-0.43	-0.11	-0.2625	0.212
YOL147C_ORF	YOL147C	ORF	PEX11	peroxisome organization and biogenesis*	molecular_function	peroxisomal membrane		0.35	0.35	0.778	0.15	0.06	0.105	0.611	-0.55	0.91	-0.13	0.08	0.0775	0.609
YGL014W_ORF	YGL014W	ORF	PUF4	mRNA catabolic process*	mRNA binding	cytoplasm	0.22	0.48	0.35	0.778	-0.35	-0.25	-0.3	0.242	-0.77	-0.76	-0.35	-0.61	-0.6225	0.036
YDR148C_ORF	YDR148C	ORF	KGD2	tricarboxylic acid cycle*	dihydrolipoyllysine-residue succinyltransferase activity	mitochondrion*		0.35	0.35	0.778	-0.07	-0.23	-0.15	0.367	-0.23	-0.12	0.09	-0.33	-0.1475	0.336
YEL019C_ORF	YEL019C	ORF	MMS21	DNA repair	SUMO ligase activity	cytoplasm*	0.35		0.35	0.778	-0.68		-0.68	0.064		-1.22			-1.22	0.005
YOR188W_ORF	YOR188W	ORF	MSB1	establishment of cell polarity (sensu Fungi)	molecular_function	mitochondrion*	0.88	-0.18	0.35	0.778	0.35	-0.26	0.045	0.551	0.04	-0.18	0.27	0.36	0.1225	0.66
YLR430W_ORF	YLR430W	ORF	SEN1	35S primary transcript processing*	DNA-dependent ATPase activity*	nucleus	0.26	0.44	0.35	0.778	-0.11	0.1	-0.005	0.504	-0.41	-0.14	-0.17	0.12	-0.15	0.33
YPL118W_ORF	YPL118W	ORF	MRP51	translation*	structural constituent of ribosome	mitochondrion*	0.7	0	0.35	0.778	0.06	0.07	0.065	0.571	0.07	0.14	0.31	0.43	0.2375	0.765
YGR279C_ORF	YGR279C	ORF	SCW4	conjugation with cellular fusion	glucosidase activity	chitin- and beta-glucan-containing cell wall	0.28	0.42	0.35	0.778	0.79	0.62	0.705	0.941	0.23	0.28	0.17	0.31	0.2475	0.773
YDR226W_ORF	YDR226W	ORF	ADK1	nucleotide metabolic process*	adenylate kinase activity	cytoplasm*	0.13	0.57	0.35	0.778	0.69	0.78	0.735	0.948	0.66	0.44	0.4	0.36	0.465	0.893
YLR106C_ORF	YLR106C	ORF	MDN1	rRNA processing*	ATPase activity	nucleus*		0.35	0.35	0.778	0.16	-0.18	-0.01	0.497	-0.98	-0.91	-0.38	0.21	-0.515	0.062
YBL023C_ORF	YBL023C	ORF	MCM2	DNA replication initiation*	chromatin binding*	cytoplasm*		0.35	0.35	0.778	0.4	0.28	0.34	0.796	0.15	-0.38	0.09	0.17	0.0075	0.525
YFL010C_ORF	YFL010C	ORF	WWM1	biological_process	molecular_function	cytoplasm*	0.33	0.37	0.35	0.778	0.52	-0.33	0.095	0.601	0.07	0.27	0.59	0.32	0.3125	0.818
IGR_CHR07:(COMPLEMENT(225921..226092))_29							0.35		0.35	0.778	-0.07		-0.07	0.439
YDR385W_AAA_3_NCR	YDR385W	AAA	EFT2	translational elongation	translation elongation factor activity	ribosome	0.18	0.51	0.345	0.775	0.7	0.69	0.695	0.939	0.06	0.14	-0.05	-0.27	-0.03	0.48
YOR185C_OCH__ORF	YOR185C	OCH	GSP2	nuclear organization and biogenesis	GTPase activity	nucleus	-0.18	0.87	0.345	0.775	-0.14	0.35	0.105	0.611	0.28	0.32	0.31	0.23	0.285	0.8
YIR012W_ORF	YIR012W	ORF	SQT1	ribosome biogenesis and assembly*	molecular_function	cytoplasm*	0.3	0.39	0.345	0.775	0.17	0.24	0.205	0.701	0.01	-0.19	-0.1	0.25	-0.0075	0.507
YBR049C_ORF	YBR049C	ORF	REB1	regulation of transcription from RNA polymerase II promoter*	RNA polymerase II transcription factor activity*	nucleus	0.14	0.55	0.345	0.775	0.04	0.28	0.16	0.659	-0.03	0.03	0.23	-0.25	-0.005	0.51
YIR035C_ORF	YIR035C	ORF	YIR035C_ORF	biological_process	molecular_function	cytoplasm	0.4	0.29	0.345	0.775	0.11	0.39	0.25	0.736	-0.01	-0.05	0.41	0.25	0.15	0.684
YLL061W_ORF	YLL061W	ORF	MMP1	S-methylmethionine transport	S-methylmethionine transporter activity	plasma membrane	0.07	0.62	0.345	0.775	0.09	0.49	0.29	0.766		0.11	0.29	0.42	0.273333	0.792
YMR208W_ORF	YMR208W	ORF	ERG12	ergosterol biosynthetic process	mevalonate kinase activity	cytosol	0.28	0.41	0.345	0.775	0.32	0.1	0.21	0.705	0.16	0.2	0.4	0.12	0.22	0.749
YLR421C_ORF	YLR421C	ORF	RPN13	proteolysis	endopeptidase activity	proteasome regulatory particle, lid subcomplex (sensu Eukaryota)	0.34	0.35	0.345	0.775	0.53	0.97	0.75	0.953	0.67	0.66	0.71	0.64	0.67	0.948
YKL085W_ORF	YKL085W	ORF	MDH1	tricarboxylic acid cycle*	L-malate dehydrogenase activity	mitochondrion*	0.36	0.33	0.345	0.775	0.56	0.39	0.475	0.869	0.58	0.77	0.36	0.2	0.4775	0.898
YDR002W_ORF	YDR002W	ORF	YRB1	ubiquitin-dependent protein catabolic process*	Ran GTPase binding	cytoplasm*	0.35	0.34	0.345	0.775	0.52	0.82	0.67	0.934	0.51	0.52	0.43	0.66	0.53	0.915
YPR178W_ORF	YPR178W	ORF	PRP4	nuclear mRNA splicing, via spliceosome	RNA splicing factor activity, transesterification mechanism	U4/U6 x U5 tri-snRNP complex	0.65	0.04	0.345	0.775	0.69	0.45	0.57	0.905	-0.01	0.18	-0.23	0.03	-0.0075	0.507
YBL085W_ORF	YBL085W	ORF	BOI1	establishment of cell polarity (sensu Fungi)*	phospholipid binding	bud neck*	0.52	0.17	0.345	0.775	0.46	-0.46	0	0.508	-0.12	-0.61	0.03	0.07	-0.1575	0.322
YFL033C_ORF	YFL033C	ORF	RIM15	protein amino acid phosphorylation*	protein kinase activity	cytoplasm*	0.64	0.05	0.345	0.775	0.67	-0.07	0.3	0.772	-0.51			-0.1	-0.305	0.177
YKL197C_ORF	YKL197C	ORF	PEX1	peroxisome organization and biogenesis	ATPase activity	peroxisome	-0.26	0.95	0.345	0.775	0.6	0.27	0.435	0.851	-0.39	-0.45	-0.04	-0.12	-0.25	0.224
YDR369C_ORF	YDR369C	ORF	XRS2	telomere maintenance*	protein binding*	nucleus*	0.14	0.55	0.345	0.775	0.23	-0.01	0.11	0.616			0.44	0.17	0.305	0.814
YBL063W_ORF	YBL063W	ORF	KIP1	microtubule nucleation*	structural constituent of cytoskeleton*	spindle pole body*	0.35	0.34	0.345	0.775	0.17	-0.61	-0.22	0.302	-0.17		-0.16	-0.39	-0.24	0.232
YDR513W_ORF	YDR513W	ORF	GRX2	response to oxidative stress*	thiol-disulfide exchange intermediate activity*	mitochondrion*	0.41	0.28	0.345	0.775	0.18	-0.34	-0.08	0.43	0.26	0.01	0.33	-0.15	0.1125	0.65
YAL001C_JXN_EE20_1_ORF	YAL001C	JXN	TFC3	transcription initiation from RNA polymerase III promoter	RNA polymerase III transcription factor activity	mitochondrion*		0.34	0.34	0.772	0.5	-0.16	0.17	0.667		-0.07	0.02		-0.025	0.486
YDR342C_OCH__ORF	YDR342C	OCH	HXT7	hexose transport	glucose transporter activity*	mitochondrion*	-0.13	0.81	0.34	0.772	0.41	0.68	0.545	0.897	0.02	0.27	0.51	-0.19	0.1525	0.686
YNL067W-B_ONO_ORF	YNL067W-B	ONO	YNL067W-B_ONO_ORF	biological_process	molecular_function	cellular_component	0.34		0.34	0.772					0.39	0.45	-0.2		0.213333	0.746
YDR320C_ORF	YDR320C	ORF	SWA2	telomere maintenance*	protein binding	endoplasmic reticulum membrane	0.41	0.27	0.34	0.772	0.37	0.56	0.465	0.864	-0.34	-0.09	-0.13	-0.06	-0.155	0.325
YPL009C_ORF	YPL009C	ORF	YPL009C_ORF	biological_process	molecular_function	cytoplasm*	0.18	0.5	0.34	0.772	0.34		0.34	0.796	0.18	-0.26	-0.14	-0.09	-0.0775	0.422
YIR013C_ORF	YIR013C	ORF	GAT4	transcription	transcription factor activity	nucleus	0.34		0.34	0.772	-0.18	0.32	0.07	0.575				0.19	0.19	0.723
YCR061W_ORF	YCR061W	ORF	YCR061W_ORF	regulation of cell size	molecular_function	cytoplasm	0.08	0.6	0.34	0.772	0.19	0.41	0.3	0.772	-0.4	-0.17	0.18	-0.06	-0.1125	0.377
YFR031C_ORF	YFR031C	ORF	SMC2	mitotic sister chromatid segregation*	ATPase activity*	mitochondrion*	0.47	0.21	0.34	0.772	0.76	1.07	0.915	0.974	-0.15		0	0.41	0.0866667	0.622
YLR419W_ORF	YLR419W	ORF	YLR419W_ORF	biological_process	molecular_function	cytoplasm*	0.56	0.12	0.34	0.772	0.11	0.04	0.075	0.582	-0.02	0.16	0.06	-0.03	0.0425	0.57
YHR008C_ORF	YHR008C	ORF	SOD2	replicative cell aging*	manganese superoxide dismutase activity	mitochondrion*	0.48	0.2	0.34	0.772	0.51	0.44	0.475	0.869	0.6	0.59	0.34	0.29	0.455	0.889
YJR066W_ORF	YJR066W	ORF	TOR1	ribosome biogenesis and assembly*	protein binding*	plasma membrane*		0.34	0.34	0.772	0.16	0.25	0.205	0.701	-0.41		-0.05	-0.15	-0.203333	0.273
YJL160C_ORF	YJL160C	ORF	YJL160C_ORF	biological_process	molecular_function	cellular_component	0.34		0.34	0.772	-0.24		-0.24	0.287		0.07	0.13	-0.46	-0.0866667	0.412
YFR019W_ORF	YFR019W	ORF	FAB1	Golgi to vacuole transport*	phosphatidylinositol 3-phosphate binding*	mitochondrion*	0.52	0.16	0.34	0.772	-0.31	-0.09	-0.2	0.322			-0.18	-0.34	-0.26	0.213
YOR217W_ORF	YOR217W	ORF	RFC1	DNA repair*	DNA clamp loader activity	DNA replication factor C complex	0.3	0.38	0.34	0.772	0.68	-0.05	0.315	0.78	-0.79		-0.21	-0.18	-0.393333	0.116
YBR260C_ORF	YBR260C	ORF	RGD1	osmosensory signaling pathway*	Rho GTPase activator activity	actin cortical patch*	-0.25	0.93	0.34	0.772	-0.01	0.22	0.105	0.611	0.1	0.04	0.1	-0.13	0.0275	0.551
YLR285W_ORF	YLR285W	ORF	NNT1	chromatin silencing at rDNA*	nicotinamide N-methyltransferase activity	cytoplasm		0.34	0.34	0.772	0.05	-0.09	-0.02	0.487	0.12	0.02	0.28	0.22	0.16	0.694
YPR033C_ORF	YPR033C	ORF	HTS1	histidyl-tRNA aminoacylation	histidine-tRNA ligase activity	cytoplasm*		0.34	0.34	0.772	0.27	0.01	0.14	0.642	0.09	-0.1	0.27	-0.06	0.05	0.577
YOR157C_ORF	YOR157C	ORF	PUP1	ubiquitin-dependent protein catabolic process	endopeptidase activity	proteasome core complex, beta-subunit complex (sensu Eukaryota)	0.32	0.36	0.34	0.772	0.36	0.58	0.47	0.867	0.42	0.06	0.4	0.13	0.2525	0.777
YPR181C_ORF	YPR181C	ORF	SEC23	ER to Golgi vesicle-mediated transport*	GTPase activator activity	cytoplasm*	0.31	0.37	0.34	0.772	0.39	0.41	0.4	0.833	-0.16	-0.24	0.08	-0.04	-0.09	0.406
YLL045C_OCH_DS100_ORF	YLL045C	OCH	RPL8B	translation	structural constituent of ribosome	cytosolic large ribosomal subunit (sensu Eukaryota)	0.26	0.41	0.335	0.77	0.45	0.4	0.425	0.846	1	0.77	0.55	0.53	0.7125	0.956
YML070W_ORF	YML070W	ORF	DAK1	response to stress*	glycerone kinase activity	cytoplasm	0.26	0.41	0.335	0.77	0.4	0.86	0.63	0.923	-0.38	-0.12	0.17	0.03	-0.075	0.426
YLR359W_ORF	YLR359W	ORF	ADE13	'de novo' IMP biosynthetic process*	adenylosuccinate lyase activity	cellular_component	0.27	0.4	0.335	0.77	-0.45	0.31	-0.07	0.439	0.06	0.08	0.1	-0.14	0.025	0.549
YCR037C_ORF	YCR037C	ORF	PHO87	telomere maintenance*	inorganic phosphate transporter activity	membrane	0.25	0.42	0.335	0.77	0.02	0.07	0.045	0.551	-0.28	0	0.21	0.34	0.0675	0.598
YLR270W_ORF	YLR270W	ORF	DCS1	deadenylation-dependent decapping	m7G(5')pppN diphosphatase activity*	cytoplasm*	0.46	0.21	0.335	0.77	0.22	0.18	0.2	0.695	-0.69	-0.24	-0.06	-1.05	-0.51	0.063
YMR083W_ORF	YMR083W	ORF	ADH3	NADH oxidation*	alcohol dehydrogenase activity	mitochondrion*	0.24	0.43	0.335	0.77	0.47	0.76	0.615	0.918	0.28	0.23	0.41	0.22	0.285	0.8
YDL164C_ORF	YDL164C	ORF	CDC9	nucleotide-excision repair*	DNA ligase (ATP) activity	nucleus*	0.32	0.35	0.335	0.77	0.09	0.01	0.05	0.556	-0.86	-0.45	-0.15	0.1	-0.34	0.149
YBR059C_ORF	YBR059C	ORF	AKL1	actin cytoskeleton organization and biogenesis*	protein kinase activity	cytoplasm*	0.66	0.01	0.335	0.77	0.87	-0.3	0.285	0.763	-0.04	-0.47	-0.08	-0.29	-0.22	0.251
YDR032C_ORF	YDR032C	ORF	PST2	biological_process	molecular_function	cytoplasm*	0.52	0.15	0.335	0.77	0.15	-0.11	0.02	0.527	0.26	0.45	0.43	0.34	0.37	0.851
YDR028C_ORF	YDR028C	ORF	REG1	negative regulation of transcription from RNA polymerase II promoter*	protein phosphatase type 1 regulator activity	cytoplasm*	0.51	0.16	0.335	0.77	0.4	0.06	0.23	0.719	0.41	0.19	0.19	-0.03	0.19	0.723
YNL338W_OCH__ORF	YNL338W	OCH	YNL338W_OCH__ORF				0.38	0.28	0.33	0.765	0.6	0.26	0.43	0.848	0.32	0.2	-0.12	0.59	0.2475	0.773
YOL013W-B_ONO_ORF	YOL013W-B	ONO	YOL013W-B_ONO_ORF				0.55	0.11	0.33	0.765	-0.22	0.03	-0.095	0.416	-0.11	-0.14	0.47	-0.14	0.02	0.543
YBR069C_ORF	YBR069C	ORF	TAT1	amino acid transport	amino acid transporter activity	plasma membrane	0.27	0.39	0.33	0.765	-0.08	-0.12	-0.1	0.41	-0.05	-0.12	-0.04	0.22	0.0025	0.519
YDR015C_ORF	YDR015C	ORF	YDR015C_ORF				0.32	0.34	0.33	0.765	-0.04	0.04	0	0.508	-0.1	0.11	0.32	-0.26	0.0175	0.54
YHL033C_ORF	YHL033C	ORF	RPL8A	translation	structural constituent of ribosome	cytosolic large ribosomal subunit (sensu Eukaryota)	0.21	0.45	0.33	0.765	0.1	0.63	0.365	0.814	0.67	0.67	0.56	0.52	0.605	0.935
YIR036C_ORF	YIR036C	ORF	YIR036C_ORF	biological_process	molecular_function	cytoplasm	0.33		0.33	0.765	-0.11	-0.13	-0.12	0.392		-0.07	0.46	0.33	0.24	0.766
YLR198C_ORF	YLR198C	ORF	YLR198C_ORF				0.33		0.33	0.765	0.24	0.77	0.505	0.882	0.24	0.51			0.375	0.854
YLR202C_ORF	YLR202C	ORF	YLR202C_ORF				0.27	0.39	0.33	0.765	-0.07	0.21	0.07	0.575	0.1	-0.17	0.15	-0.17	-0.0225	0.489
YOR382W_ORF	YOR382W	ORF	FIT2	siderophore transport	molecular_function	chitin- and beta-glucan-containing cell wall	0.64	0.02	0.33	0.765	0.45	0.5	0.475	0.869	0.06	0.3	0.43	0.46	0.3125	0.818
YOR377W_ORF	YOR377W	ORF	ATF1	fatty acid metabolic process*	alcohol O-acetyltransferase activity	lipid particle*	0.59	0.07	0.33	0.765	0.05	-0.46	-0.205	0.316	-0.41	-0.01	-0.62	0.34	-0.175	0.305
YGR013W_ORF	YGR013W	ORF	SNU71	nuclear mRNA splicing, via spliceosome	RNA binding	snRNP U1		0.33	0.33	0.765	0.12	-0.25	-0.065	0.446	0.33	0	0.09	0.04	0.115	0.653
YLL038C_ORF	YLL038C	ORF	ENT4	endocytosis*	clathrin binding	actin cortical patch		0.33	0.33	0.765	-0.4	-0.57	-0.485	0.133	0.04	0.06	-0.38	-0.06	-0.085	0.413
YLL062C_ORF	YLL062C	ORF	MHT1	sulfur amino acid metabolic process	homocysteine S-methyltransferase activity	cytoplasm		0.33	0.33	0.765	0.08	0.42	0.25	0.736	0.19	0.15	0.21	0.25	0.2	0.732
YKL179C_ORF	YKL179C	ORF	COY1	Golgi vesicle transport	molecular_function	Golgi membrane		0.33	0.33	0.765	0.52		0.52	0.887	-0.37	0.2		-0.32	-0.163333	0.316
YFR051C_ORF	YFR051C	ORF	RET2	ER to Golgi vesicle-mediated transport*	protein binding	COPI vesicle coat		0.33	0.33	0.765	0.29	0.25	0.27	0.75	0.33	0.56	-0.73	-0.47	-0.0775	0.422
YKR002W_ORF	YKR002W	ORF	PAP1	mRNA export from nucleus*	polynucleotide adenylyltransferase activity	nucleoplasm*		0.33	0.33	0.765	0.38	0.52	0.45	0.858	0.47	0.13	0.37	0.41	0.345	0.838
YMR163C_ORF	YMR163C	ORF	INP2	peroxisome inheritance	protein anchor	cytoplasm*		0.33	0.33	0.765	0.04	0.43	0.235	0.724	0.44	0.59	0.13	0.25	0.3525	0.842
YGL225W_ORF	YGL225W	ORF	VRG4	protein amino acid N-linked glycosylation*	nucleotide-sugar transporter activity	mitochondrion*		0.33	0.33	0.765	0.47	0.49	0.48	0.871	0.95	0.82	0.41	0.68	0.715	0.956
YDR243C_ORF	YDR243C	ORF	PRP28	cis assembly of U2-type pre-catalytic spliceosome	RNA splicing factor activity, transesterification mechanism*	spliceosome*		0.33	0.33	0.765	0.08	0.12	0.1	0.606		0.11		-0.02	0.045	0.572
YCL014W_ORF	YCL014W	ORF	BUD3	cytokinesis*	molecular_function	bud neck*	0.08	0.58	0.33	0.765	0.37	0.16	0.265	0.747		-0.4	-0.05	0.01	-0.146667	0.338
YKL149C_ORF	YKL149C	ORF	DBR1	transposition, RNA-mediated*	RNA lariat debranching enzyme activity	nucleus	0.33		0.33	0.765	0.01	0.07	0.04	0.546	-0.2	-0.27	0.2	0.27	0	0.516
YBR212W_ORF	YBR212W	ORF	NGR1	mitochondrion organization and biogenesis*	RNA binding*	cytoplasm*	0.34	0.32	0.33	0.765	0.78	-0.11	0.335	0.793	-0.43	-0.31	-0.26	-0.26	-0.315	0.17
YML111W_ORF	YML111W	ORF	BUL2	protein monoubiquitination*	protein binding	cytoplasm*		0.33	0.33	0.765	0.14	-0.42	-0.14	0.376			-0.14	-0.19	-0.165	0.314
YKR054C_ORF	YKR054C	ORF	DYN1	mitotic sister chromatid segregation*	motor activity	cytoplasmic microtubule*		0.33	0.33	0.765	0.75		0.75	0.953				-0.18	-0.18	0.297
YBL001C_ORF	YBL001C	ORF	ECM15	cell wall organization and biogenesis	molecular_function	cytoplasm*	0.6	0.06	0.33	0.765	0.44	0.6	0.52	0.887	1	0.76	0.81	0.98	0.8875	0.98
YDR335W_ORF	YDR335W	ORF	MSN5	protein export from nucleus	protein binding*	nucleus		0.33	0.33	0.765	0.35	0.67	0.51	0.884	0.17	-0.11	0.31	0.3	0.1675	0.702
YJR092W_ORF	YJR092W	ORF	BUD4	bud site selection*	GTP binding	bud neck contractile ring		0.33	0.33	0.765	0.16	-0.17	-0.005	0.504	-0.33	-0.3	-0.14	-0.25	-0.255	0.219
YCL017C_ORF	YCL017C	ORF	NFS1	iron ion homeostasis*	cystathionine gamma-lyase activity*	nucleus*		0.33	0.33	0.765	0.35	0.29	0.32	0.782	-0.04	-0.43	0.19	0.48	0.05	0.577
YOL069W_ORF	YOL069W	ORF	NUF2	chromosome segregation*	structural constituent of cytoskeleton	spindle pole body*		0.33	0.33	0.765	0.36	0.15	0.255	0.74			0.01	-0.01	0	0.516
IGR_CHR07:(COMPLEMENT(974235..974403))_39							0.33		0.33	0.765	0.24	0.34	0.29	0.766	0.38	0.23	0.18	0.37	0.29	0.804
YMR300C_ORF	YMR300C	ORF	ADE4	'de novo' IMP biosynthetic process*	amidophosphoribosyltransferase activity	cytoplasm	0.3	0.35	0.325	0.763	0.17	0.65	0.41	0.839	0.13	0.18	0.08	0.67	0.265	0.785
YMR054W_ORF	YMR054W	ORF	STV1	vacuolar acidification	hydrogen ion transporting ATPase activity, rotational mechanism	Golgi apparatus*	0.55	0.1	0.325	0.763	0.04	0.45	0.245	0.732	-0.54	-0.79	0.18	-0.21	-0.34	0.149
YER103W_ORF	YER103W	ORF	SSA4	response to stress*	ATPase activity*	cytoplasm*	0.19	0.46	0.325	0.763	0.29	0.28	0.285	0.763	0.02	0.09	0.1	-0.13	0.02	0.543
YOR270C_ORF	YOR270C	ORF	VPH1	protein complex assembly*	hydrogen ion transporting ATPase activity, rotational mechanism	membrane of vacuole with cell cycle-correlated morphology*	0.03	0.62	0.325	0.763	0.03	0.53	0.28	0.758	-0.15	-0.02	0.18	0.07	0.02	0.543
YPR126C_ORF	YPR126C	ORF	YPR126C_ORF				0.39	0.26	0.325	0.763	0.15	0.89	0.52	0.887	0.33	0.41		0.24	0.326667	0.827
YLR048W_ORF	YLR048W	ORF	RPS0B	translation*	structural constituent of ribosome	cytosolic small ribosomal subunit (sensu Eukaryota)	0.19	0.46	0.325	0.763	0.67	0.62	0.645	0.927	0.37	0.77	0.44	0.56	0.535	0.916
YER062C_ORF	YER062C	ORF	HOR2	response to osmotic stress*	glycerol-1-phosphatase activity	cytoplasm*	0.53	0.12	0.325	0.763	0.04	0.18	0.11	0.616	0.53	1.01	0.2	0.08	0.455	0.889
YFL005W_ORF	YFL005W	ORF	SEC4	cytokinesis*	GTPase activity	mitochondrion*	0.57	0.08	0.325	0.763	0.25	0.28	0.265	0.747	0.31	0.33	0.19	0.22	0.2625	0.784
YMR207C_ORF	YMR207C	ORF	HFA1	fatty acid biosynthetic process	acetyl-CoA carboxylase activity	mitochondrion	0.25	0.4	0.325	0.763	0.36	0.35	0.355	0.807	0.48	0.73	0.13	0.22	0.39	0.861
YGR151C_ORF	YGR151C	ORF	YGR151C_ORF				0.63	0.02	0.325	0.763	-0.1	-0.13	-0.115	0.399	0.19	0.04	0.13	0.29	0.1625	0.697
YDL122W_ORF	YDL122W	ORF	UBP1	protein deubiquitination	ubiquitin-specific protease activity	cytoplasm*	0.66	-0.01	0.325	0.763	-0.34	0.04	-0.15	0.367	-0.34	-0.25	0.03	0	-0.14	0.344
YLL020C_ORF	YLL020C	ORF	YLL020C_ORF				0.42	0.23	0.325	0.763	0.71	0.22	0.465	0.864	0.67	0.31	0.06	0.06	0.275	0.792
YNL300W_TIL_4_134__ORF	YNL300W	TIL	YNL300W_TIL_4_134__ORF	biological_process	molecular_function	chitin- and beta-glucan-containing cell wall	0.12	0.53	0.325	0.763	-0.17	0.48	0.155	0.655	-0.24	0.13	-0.12	-0.18	-0.1025	0.391
YJLWTAU2_LTR	YJLWTAU2	LTR	YJLWTAU2_LTR				0.19	0.45	0.32	0.76	0.17	-0.05	0.06	0.565	0.42	0.1	0.04	0.12	0.17	0.704
YLR162W_OCH__ORF	YLR162W	OCH	YLR162W_OCH__ORF	biological_process	molecular_function	cellular_component		0.32	0.32	0.76	0.52	0.56	0.54	0.894	1.4	1.06	0.73	0.64	0.9575	0.985
YGL097W_ORF	YGL097W	ORF	SRM1	rRNA export from nucleus*	signal transducer activity	nucleus*	0.23	0.41	0.32	0.76	0.22	0.62	0.42	0.843	0.15	0.18	0.41	0.51	0.3125	0.818
YLR150W_ORF	YLR150W	ORF	STM1	telomere maintenance*	DNA binding*	cytoplasm*	0.41	0.23	0.32	0.76	0.49	0.76	0.625	0.921	0.57	0.48	0.43	0.28	0.44	0.884
YOR178C_ORF	YOR178C	ORF	GAC1	meiosis*	structural molecule activity*	protein phosphatase type 1 complex	0.32		0.32	0.76	0.06	0.39	0.225	0.716
YDR039C_ORF	YDR039C	ORF	ENA2	potassium ion transport*	ATPase activity, coupled to transmembrane movement of ions, phosphorylative mechanism*	mitochondrion*	0.41	0.23	0.32	0.76	0.03	0.07	0.05	0.556	-0.17	-0.17	0.12	0.37	0.0375	0.563
YGR031W_ORF	YGR031W	ORF	YGR031W_ORF	biological_process	molecular_function	mitochondrion		0.32	0.32	0.76	0.17	0.02	0.095	0.601	0.31	0.36	-0.21	0.07	0.1325	0.669
YDR516C_ORF	YDR516C	ORF	EMI2	response to drug*	molecular_function	cytoplasm		0.32	0.32	0.76	0.73	0.16	0.445	0.855	-0.37	-0.72	-0.14	-1.05	-0.57	0.045
YHR143W_ORF	YHR143W	ORF	DSE2	cell wall organization and biogenesis*	glucan 1,3-beta-glucosidase activity	chitin- and beta-glucan-containing cell wall*	0.55	0.09	0.32	0.76	0.25	0.05	0.15	0.65	0.13	0.2	0.21	0.6	0.285	0.8
YMR174C_ORF	YMR174C	ORF	PAI3	vacuolar protein catabolic process	endopeptidase inhibitor activity	cytoplasm	0.43	0.21	0.32	0.76	0.3	0.57	0.435	0.851	-0.08	0.05	0.42	-0.01	0.095	0.631
YLL018C_ORF	YLL018C	ORF	DPS1	translation	RNA binding*	cytoplasm	0.06	0.58	0.32	0.76	0.71	0.09	0.4	0.833	-0.29	-0.28	-0.19	-0.28	-0.26	0.213
YCL024W_ORF	YCL024W	ORF	KCC4	protein amino acid phosphorylation*	protein kinase activity	bud neck	0.5	0.14	0.32	0.76
YBL030C_ORF	YBL030C	ORF	PET9	aerobic respiration*	ATP:ADP antiporter activity	mitochondrion*	0.15	0.49	0.32	0.76	0.86	0.58	0.72	0.945	0.48	0.65	0.53	0.28	0.485	0.9
YCR042C_ORF	YCR042C	ORF	TAF2	transcription initiation from RNA polymerase II promoter*	general RNA polymerase II transcription factor activity	transcription factor TFIID complex	0.4	0.24	0.32	0.76	0.82	0.24	0.53	0.892	-0.26	-0.45	-0.07	0.02	-0.19	0.287
YDR409W_ORF	YDR409W	ORF	SIZ1	chromosome segregation*	SUMO ligase activity	nuclear chromatin*	0.01	0.63	0.32	0.76	0.29		0.29	0.766		-0.37	-0.22	-0.16	-0.25	0.224
YHR099W_ORF	YHR099W	ORF	TRA1	DNA repair*	histone acetyltransferase activity	SAGA complex*		0.32	0.32	0.76	0.2	-0.3	-0.05	0.458	-0.43		0.12	-0.05	-0.12	0.367
YLR300W_ORF	YLR300W	ORF	EXG1	cell wall organization and biogenesis*	glucan 1,3-beta-glucosidase activity	chitin- and beta-glucan-containing cell wall		0.32	0.32	0.76	0.05	-0.4	-0.175	0.342	0.03	0.17	0.32	-0.28	0.06	0.589
YGL133W_ORF	YGL133W	ORF	ITC1	chromatin silencing at telomere*	molecular_function	chromatin accessibility complex		0.32	0.32	0.76	0.37	-0.11	0.13	0.633	0.52	0.43	0.15	0.53	0.4075	0.869
YDR033W_TIL_8_86__ORF	YDR033W	TIL	MRH1	biological_process	molecular_function	mitochondrion*	0.07	0.57	0.32	0.76	0.12	0.21	0.165	0.664	0.23	0.29	-0.15	0.16	0.1325	0.669
YIL107C_TIL_7_195__ORF	YIL107C	TIL	PFK26	fructose 2,6-bisphosphate metabolic process*	6-phosphofructo-2-kinase activity	cytoplasm		0.32	0.32	0.76	-0.16	-0.01	-0.085	0.426	-0.27	-0.29	-0.05		-0.203333	0.272
IGR_CHR13:(COMPLEMENT(492186..492357))_81							0.32		0.32	0.76	-0.43	-0.64	-0.535	0.109	-0.04	-0.46	-0.59	-0.12	-0.3025	0.178
YLR441C_OCH__ORF	YLR441C	OCH	RPS1A	translation	structural constituent of ribosome	cytosolic small ribosomal subunit (sensu Eukaryota)	0.41	0.22	0.315	0.757	0.07	-0.12	-0.025	0.484	0.74	0.72	0.52	0.35	0.5825	0.929
YKL143W_ORF	YKL143W	ORF	LTV1	ribosome biogenesis and assembly*	molecular_function	cytoplasm*	-0.08	0.71	0.315	0.757	0.24	0.57	0.405	0.835	-0.19	0.18	0.03	0.52	0.135	0.671
YGR097W_ORF	YGR097W	ORF	ASK10	response to oxidative stress*	transcription regulator activity	cytoplasm*	0.55	0.08	0.315	0.757	0.32	-0.26	0.03	0.537	0.06	-0.35	-0.06	0.38	0.0075	0.526
YER102W_ORF	YER102W	ORF	RPS8B	translation	structural constituent of ribosome	cytosolic small ribosomal subunit (sensu Eukaryota)	0.59	0.04	0.315	0.757	0.02	0.56	0.29	0.766	0.86	0.73	0.81	0.77	0.7925	0.969
YPL131W_ORF	YPL131W	ORF	RPL5	translation*	structural constituent of ribosome*	cytosolic large ribosomal subunit (sensu Eukaryota)	0.24	0.39	0.315	0.757	0.32	0.56	0.44	0.852	0.5	0.43	0.21	0.23	0.3425	0.836
YKL008C_ORF	YKL008C	ORF	LAC1	ceramide biosynthetic process*	sphingosine N-acyltransferase activity	endoplasmic reticulum	0.12	0.51	0.315	0.757	-0.61	-0.09	-0.35	0.206	-0.27	-0.08	0.11	0.08	-0.04	0.467
YKR067W_ORF	YKR067W	ORF	GPT2	phospholipid biosynthetic process	glycerol-3-phosphate O-acyltransferase activity	cytoplasm*	0.16	0.47	0.315	0.757	0.09	0.43	0.26	0.743	-0.07	0.13	0.17	-0.09	0.035	0.56
YML001W_ORF	YML001W	ORF	YPT7	telomere maintenance*	GTPase activity	mitochondrial outer membrane*	0.54	0.09	0.315	0.757	-0.05	0.2	0.075	0.582	0.17	0.07	0.19	0.19	0.155	0.689
YDR275W_ORF	YDR275W	ORF	BSC2	biological_process	molecular_function	lipid particle	0.81	-0.18	0.315	0.757	0.57	0.09	0.33	0.788	-0.14	0.34	0.21	0.34	0.1875	0.721
YOR072W_ORF	YOR072W	ORF	YOR072W_ORF				0.7	-0.07	0.315	0.757	0.21	-0.11	0.05	0.556	0.16	-0.14	-0.19	-0.05	-0.055	0.45
YGR273C_ORF	YGR273C	ORF	YGR273C_ORF	biological_process	molecular_function	cellular_component	0.25	0.38	0.315	0.757	0.37	0.54	0.455	0.861	0.22	0.23	0.37	0.46	0.32	0.822
YPL090C_ORF	YPL090C	ORF	RPS6A	translation	structural constituent of ribosome	cytosolic small ribosomal subunit (sensu Eukaryota)*	0.43	0.2	0.315	0.757	0.52	0.99	0.755	0.953	0.89	0.91	0.57	0.91	0.82	0.974
YGR165W_ORF	YGR165W	ORF	MRPS35	translation*	structural constituent of ribosome	mitochondrion*	-0.45	1.08	0.315	0.757	-0.7	-0.32	-0.51	0.12	-0.2	-0.19	-0.23	-0.28	-0.225	0.247
YML085C_ORF	YML085C	ORF	TUB1	mitotic sister chromatid segregation*	structural constituent of cytoskeleton	spindle pole body*	0.24	0.39	0.315	0.757	0.67	0.75	0.71	0.943	0.35	-0.12	0.49	0.39	0.2775	0.795
YLL023C_ORF	YLL023C	ORF	YLL023C_ORF	biological_process	molecular_function	endoplasmic reticulum*	0.31	0.32	0.315	0.757	-0.13	-0.32	-0.225	0.298	0.25	0.1	0.42	-0.11	0.165	0.699
YBL078C_AAA_26_NCR	YBL078C	AAA	ATG8	protein targeting to vacuole*	microtubule binding	pre-autophagosomal structure*	0.1	0.52	0.31	0.755	0.23	0.57	0.4	0.833	-0.05	0.08	-0.11	-0.09	-0.0425	0.464
YLR029C_OCH__ORF	YLR029C	OCH	RPL15A	translation	structural constituent of ribosome*	cytosolic large ribosomal subunit (sensu Eukaryota)	0.63	-0.01	0.31	0.755	-0.2	0.18	-0.01	0.497	0.82	0.79	0.69	0.68	0.745	0.962
YJR142W_ORF	YJR142W	ORF	YJR142W_ORF	biological_process	molecular_function	cellular_component	0.34	0.28	0.31	0.755	0.05	0.28	0.165	0.664	-0.24	-0.21	0.24	0.15	-0.015	0.498
YHR009C_ORF	YHR009C	ORF	YHR009C_ORF	biological_process	molecular_function	cytoplasm	0.11	0.51	0.31	0.755	-0.13	0.1	-0.015	0.493	0	-0.02	0.19	0.21	0.095	0.631
YLR247C_ORF	YLR247C	ORF	YLR247C_ORF	biological_process	molecular_function	nucleus*	0.31		0.31	0.755	0.03	0.01	0.02	0.527	-0.44	-0.11	-0.13	-0.08	-0.19	0.287
YLR121C_ORF	YLR121C	ORF	YPS3	chitin- and beta-glucan-containing cell wall organization and biogenesis*	structural constituent of cell wall*	plasma membrane*		0.31	0.31	0.755	0.1		0.1	0.606	0.62				0.62	0.938
YKL062W_ORF	YKL062W	ORF	MSN4	response to stress*	transcription factor activity	cytoplasm*	0.55	0.07	0.31	0.755	0.68	0.11	0.395	0.83		0.16	-0.21	0.16	0.0366667	0.563
YMR185W_ORF	YMR185W	ORF	YMR185W_ORF	biological_process	molecular_function	cellular_component		0.31	0.31	0.755	-0.12	0.09	-0.015	0.493		-0.58	-0.23	0.28	-0.176667	0.305
YOL045W_ORF	YOL045W	ORF	PSK2	protein amino acid phosphorylation*	protein serine/threonine kinase activity	cytoplasm*		0.31	0.31	0.755	0.25	0.26	0.255	0.74	0.34	-0.19	-0.33	0.07	-0.0275	0.482
YBR067C_ORF	YBR067C	ORF	TIP1	cell wall organization and biogenesis	structural constituent of cell wall*	chitin- and beta-glucan-containing cell wall	0.64	-0.02	0.31	0.755	0.7	0.4	0.55	0.898	0.21	0.29	0.19	0.4	0.2725	0.79
YGL012W_ORF	YGL012W	ORF	ERG4	ergosterol biosynthetic process	delta24(24-1) sterol reductase activity	endoplasmic reticulum	-0.41	1.03	0.31	0.755	0.69	0.12	0.405	0.835	-0.29	-0.17	-0.37	-0.2	-0.2575	0.217
YGR189C_ORF	YGR189C	ORF	CRH1	cell wall organization and biogenesis	molecular_function	chitin- and beta-glucan-containing cell wall*	0.06	0.56	0.31	0.755	0.54	0.36	0.45	0.858	-0.13	0.09	0.07	0.16	0.0475	0.575
YDR466W_ORF	YDR466W	ORF	PKH3	MAPKKK cascade during cell wall biogenesis	protein kinase activity	cellular_component	0.35	0.27	0.31	0.755	0.67	0.13	0.4	0.833	-0.26	-0.1	-0.02	0.21	-0.0425	0.464
YHR103W_ORF	YHR103W	ORF	SBE22	cell wall organization and biogenesis	molecular_function	cytoplasm		0.31	0.31	0.755	-0.04	-0.05	-0.045	0.462	-0.26	-0.43	-0.22	0.19	-0.18	0.297
YMR305C_TIL_6_229__ORF	YMR305C	TIL	SCW10	conjugation with cellular fusion	glucosidase activity	cytoplasm*	0	0.62	0.31	0.755	0.51	0.13	0.32	0.782	0.16	0.42	0.83	0.66	0.5175	0.911
YJL123C_ORF	YJL123C	ORF	YJL123C_ORF	biological_process	molecular_function	cytoplasm*	0.33	0.28	0.305	0.754	0.53	0.71	0.62	0.919	0.29	0.37	0.29	0.49	0.36	0.846
YDL022W_ORF	YDL022W	ORF	GPD1	NADH oxidation*	glycerol-3-phosphate dehydrogenase (NAD+) activity	cytosol*	0.44	0.17	0.305	0.754	-0.44	-0.01	-0.225	0.298	-0.25	-0.2	-0.08	-0.8	-0.3325	0.156
YGL151W_ORF	YGL151W	ORF	NUT1	regulation of transcription from RNA polymerase II promoter	molecular_function	nucleus*	0	0.61	0.305	0.754	0.07	0.07	0.07	0.575	-0.35	-0.24	-0.08	-0.23	-0.225	0.247
YLR399C_ORF	YLR399C	ORF	BDF1	DNA repair*	transcription regulator activity	nucleus*	0.67	-0.06	0.305	0.754	0.52	0.16	0.34	0.796	-0.05	-0.07	-0.28	0.06	-0.085	0.413
YDR176W_ORF	YDR176W	ORF	NGG1	response to drug*	transcription cofactor activity	SAGA complex*	0.46	0.15	0.305	0.754	-0.36	-0.68	-0.52	0.115	-0.18	-0.24	-0.33	-0.24	-0.2475	0.227
YGR187C_ORF	YGR187C	ORF	HGH1	ribosome biogenesis and assembly	molecular_function	cytoplasm	0.13	0.48	0.305	0.754	-0.25	0.1	-0.075	0.435	-0.09	0.07	0.45	0.16	0.1475	0.681
YDL212W_ORF	YDL212W	ORF	SHR3	ER to Golgi vesicle-mediated transport*	unfolded protein binding	integral to endoplasmic reticulum membrane	0.07	0.54	0.305	0.754	-0.32	0.03	-0.145	0.372	0.45	0.39	0.3	0.33	0.3675	0.85
YOR072W-B_ONO_ORF	YOR072W-B	ONO	YOR072W-B_ONO_ORF	biological_process	molecular_function	cellular_component	0.3		0.3	0.751	0.09	0.47	0.28	0.758	0.5	0.28	0.74	0.18	0.425	0.877
YMR032W_ORF	YMR032W	ORF	HOF1	cytokinesis*	cytoskeletal protein binding	bud neck contractile ring	0.3		0.3	0.751	0.2	0.09	0.145	0.647			-0.05	-0.22	-0.135	0.351
YPR022C_ORF	YPR022C	ORF	YPR022C_ORF	biological_process	molecular_function	cytoplasm*	0.16	0.44	0.3	0.751	-0.14	-0.04	-0.09	0.42	-0.27	-0.75	-0.37	-0.39	-0.445	0.091
YKL117W_ORF	YKL117W	ORF	SBA1	protein folding*	chaperone binding	cytoplasm*	0.39	0.21	0.3	0.751	0.76	0.63	0.695	0.939	-0.01	0.35	0.54	0.63	0.3775	0.855
YPL257W_ORF	YPL257W	ORF	YPL257W_ORF	biological_process	molecular_function	cellular_component	0.02	0.58	0.3	0.751	-0.18	0.12	-0.03	0.479	-0.03	-0.01	-0.43	-0.53	-0.25	0.224
YBR156C_ORF	YBR156C	ORF	SLI15	telomere maintenance*	protein kinase activator activity	spindle microtubule*	0.23	0.37	0.3	0.751	0.55	-0.03	0.26	0.743		-0.26	0.09	0.14	-0.01	0.503
YDL029W_ORF	YDL029W	ORF	ARP2	actin filament organization*	structural constituent of cytoskeleton*	mitochondrion*	0.24	0.36	0.3	0.751	0.24	0.42	0.33	0.788	0.21	0.29	-0.05	0.02	0.1175	0.655
YDR034W-B_ORF	YDR034W-B	ORF	YDR034W-B_ORF	biological_process	molecular_function	cellular_component		0.3	0.3	0.751	0.61	0.6	0.605	0.915	0.36	0.36	0.17	0.37	0.315	0.82
YOR040W_ORF	YOR040W	ORF	GLO4	telomere maintenance*	hydroxyacylglutathione hydrolase activity	mitochondrion*		0.3	0.3	0.751	-0.24	0.55	0.155	0.655				-0.11	-0.11	0.379
YLR330W_ORF	YLR330W	ORF	CHS5	spore wall assembly (sensu Fungi)*	molecular_function	cytoplasm	-0.06	0.66	0.3	0.751	0.43	0.26	0.345	0.8	-0.1	0.38	-0.02	0.21	0.1175	0.655
YEL065W_ORF	YEL065W	ORF	SIT1	iron ion homeostasis*	siderophore-iron (ferrioxamine) uptake transporter activity	endosome*	0.2	0.4	0.3	0.751	0.1	0.18	0.14	0.642	-0.1	0.17	-0.01	0.64	0.175	0.708
YER136W_ORF	YER136W	ORF	GDI1	vesicle-mediated transport	Rab GDP-dissociation inhibitor activity	membrane fraction*	0.59	0.01	0.3	0.751	0.94	-0.22	0.36	0.81	-0.2	0.14	0.17	-0.32	-0.0525	0.454
YER036C_ORF	YER036C	ORF	ARB1	ribosome biogenesis and assembly*	ATPase activity, uncoupled	cytoplasm*	0.19	0.41	0.3	0.751	-0.09	-0.04	-0.065	0.446	-0.11	0.01	0.08	-0.05	-0.0175	0.495
YKL172W_ORF	YKL172W	ORF	EBP2	ribosome biogenesis and assembly*	molecular_function	nucleolus	-0.2	0.8	0.3	0.751	0.07	-0.1	-0.015	0.493	0.11	0.04	0.12	0.32	0.1475	0.681
YCR025C_ORF	YCR025C	ORF	YCR025C_ORF				0.11	0.49	0.3	0.751	0		0	0.508			-0.48	-0.32	-0.4	0.11
YDR457W_TIL_6301_6600_93_ORF	YDR457W	TIL	TOM1	regulation of cell size*	ubiquitin-protein ligase activity	nucleus*	0.3		0.3	0.751	-0.32	-0.31	-0.315	0.231		-0.95	-0.03	0.01	-0.323333	0.163
YIL107C_TIL_8_47__ORF	YIL107C	TIL	PFK26	fructose 2,6-bisphosphate metabolic process*	6-phosphofructo-2-kinase activity	cytoplasm		0.3	0.3	0.751	-0.07	-0.49	-0.28	0.256		-0.62	-0.14	-0.4	-0.386667	0.118
YMR142C_OCH_DS100_ORF	YMR142C	OCH	RPL13B	translation*	structural constituent of ribosome	cytosolic large ribosomal subunit (sensu Eukaryota)	0.29	0.3	0.295	0.749	0.19	0.63	0.41	0.839	0.92	0.71	0.67	0.65	0.7375	0.96
YOL081W_ORF	YOL081W	ORF	IRA2	response to stress*	Ras GTPase activator activity	cytoplasm*	0.25	0.34	0.295	0.749	-0.04	0.01	-0.015	0.493	-0.72	-0.73	-0.18	-0.38	-0.5025	0.068
YOR123C_ORF	YOR123C	ORF	LEO1	telomere maintenance*	RNA polymerase II transcription elongation factor activity	nucleus*	0.16	0.43	0.295	0.749	0.95	1.09	1.02	0.983	0.43	0.46	0.19	0.56	0.41	0.87
YJR099W_ORF	YJR099W	ORF	YUH1	protein deubiquitination	ubiquitin-specific protease activity	cytoplasm	0.53	0.06	0.295	0.749	0.06	0.43	0.245	0.732	-0.01	0.19	0.3	0.31	0.1975	0.73
YER168C_ORF	YER168C	ORF	CCA1	tRNA modification	tRNA adenylyltransferase activity	cytoplasm*	-0.56	1.15	0.295	0.749	-0.46	0.19	-0.135	0.38	-0.27	-0.15	-0.01	-0.21	-0.16	0.319
YJR148W_ORF	YJR148W	ORF	BAT2	branched chain family amino acid biosynthetic process*	branched-chain-amino-acid transaminase activity	cytoplasm*	0.46	0.13	0.295	0.749	0.35	0.66	0.505	0.882	0.13	0.18	0.41	0.49	0.3025	0.812
YHR113W_ORF	YHR113W	ORF	YHR113W_ORF	proteolysis	aspartyl aminopeptidase activity	cytoplasm*	0.33	0.26	0.295	0.749	0.36	0.07	0.215	0.709		-0.2	-0.02		-0.11	0.379
YOR096W_ORF	YOR096W	ORF	RPS7A	translation	structural constituent of ribosome	cytosolic small ribosomal subunit (sensu Eukaryota)*	0.4	0.19	0.295	0.749	0.43	0.21	0.32	0.782	0.5	0.67	0.36	0.82	0.5875	0.93
YGR078C_ORF	YGR078C	ORF	PAC10	tubulin folding	tubulin binding	cytoplasm*	0.58	0.01	0.295	0.749	-0.2	-0.05	-0.125	0.389	0.24	0.15	0.49	0.26	0.285	0.8
YHR027C_ORF	YHR027C	ORF	RPN1	ubiquitin-dependent protein catabolic process	endopeptidase activity*	cytoplasm*	0.14	0.45	0.295	0.749	0.39	0.29	0.34	0.796	-0.47	0	-0.01	-0.09	-0.1425	0.341
YPL155C_ORF	YPL155C	ORF	KIP2	nuclear migration, microtubule-mediated*	microtubule motor activity	mitochondrion*	0.55	0.04	0.295	0.749	0.41		0.41	0.839	-0.2	-0.25	-0.59	-0.57	-0.4025	0.11
YNR029C_ORF	YNR029C	ORF	YNR029C_ORF	biological_process	molecular_function	cytoplasm	0.41	0.18	0.295	0.749	0.44	0.45	0.445	0.855	-0.31		0.09	0.12	-0.0333333	0.478
YPL140C_ORF	YPL140C	ORF	MKK2	protein amino acid phosphorylation*	MAP kinase kinase activity	intracellular	0.24	0.35	0.295	0.749	0.65	0.72	0.685	0.937	0.36	0.32	0.49	0.49	0.415	0.872
YGR279C_TIL_4_54__ORF	YGR279C	TIL	SCW4	conjugation with cellular fusion	glucosidase activity	chitin- and beta-glucan-containing cell wall	0.55	0.04	0.295	0.749	0.66	0.54	0.6	0.914	1.45	1.51	0.5	0.2	0.915	0.982
YIL022W_TIL_1501_1643_68_ORF	YIL022W	TIL	TIM44	protein import into mitochondrial matrix	protein transporter activity	mitochondrion*	0.47	0.12	0.295	0.749	0.4	-0.3	0.05	0.556	-0.1	0.01	0.23	0.23	0.0925	0.628
YML034W_JXN_EI_1_ORF	YML034W	JXN	SRC1	mitotic sister chromatid segregation	molecular_function	cellular_component		0.29	0.29	0.745	0.59	-0.03	0.28	0.758	-0.28			-0.34	-0.31	0.173
YLR285C-A_ONO_ORF	YLR285C-A	ONO	YLR285C-A_ONO_ORF	biological_process	molecular_function	cellular_component	0.42	0.16	0.29	0.745	0.41	0.65	0.53	0.892	0.21	0.28	0.02	0.67	0.295	0.806
YNR008W_ORF	YNR008W	ORF	LRO1	triacylglycerol biosynthetic process*	phospholipid:diacylglycerol acyltransferase activity	endoplasmic reticulum	-0.13	0.71	0.29	0.745	0.36	-0.09	0.135	0.638	-0.77	-0.28	-0.22	-0.36	-0.4075	0.108
YOL082W_ORF	YOL082W	ORF	ATG19	protein targeting to vacuole	protein binding	cytoplasm*	0.37	0.21	0.29	0.745	0.02	0.33	0.175	0.673	0.2	0.16	-0.1	-0.3	-0.01	0.503
YJL198W_ORF	YJL198W	ORF	PHO90	phosphate transport	phosphate transporter activity	membrane	0.29	0.29	0.29	0.745	0.04	0.64	0.34	0.796	-0.29	0.16	-0.01	0.16	0.005	0.521
YCR054C_ORF	YCR054C	ORF	CTR86	biological_process	molecular_function	cytoplasm	0.29		0.29	0.745	-0.01	0.31	0.15	0.65	-0.49	-0.2	0.15	0.54	2.77556e-17	0.519
YHR179W_ORF	YHR179W	ORF	OYE2	biological_process	NADPH dehydrogenase activity	cytoplasm*	0.35	0.23	0.29	0.745	0.24	0.8	0.52	0.887	0.03	0.22	0.06	-0.26	0.0125	0.532
YDR060W_ORF	YDR060W	ORF	MAK21	ribosome biogenesis and assembly*	molecular_function	Noc1p-Noc2p complex	-0.22	0.8	0.29	0.745	0.03	0.25	0.14	0.642	-0.13	0.07	0.06	0.53	0.1325	0.669
YDR155C_ORF	YDR155C	ORF	CPR1	sporulation (sensu Fungi)*	peptidyl-prolyl cis-trans isomerase activity	nucleus*	0.21	0.37	0.29	0.745	0.89	1	0.945	0.978	0.85	0.82	0.79	0.73	0.7975	0.97
YDR078C_ORF	YDR078C	ORF	SHU2	error-free DNA repair	molecular_function	cellular_component		0.29	0.29	0.745	0.56	0	0.28	0.758	0.44		0.31		0.375	0.854
YOR128C_ORF	YOR128C	ORF	ADE2	'de novo' IMP biosynthetic process*	phosphoribosylaminoimidazole carboxylase activity	cytoplasm	0.32	0.26	0.29	0.745	-0.23	0.28	0.025	0.533	0.23	0.25	0.21	0.03	0.18	0.712
YOR164C_ORF	YOR164C	ORF	YOR164C_ORF	biological_process	molecular_function	cytoplasm	0.79	-0.21	0.29	0.745	0.38	-0.25	0.065	0.571	0.09	-0.07	0.28	0.37	0.1675	0.702
YIL123W_ORF	YIL123W	ORF	SIM1	microtubule cytoskeleton organization and biogenesis	molecular_function	chitin- and beta-glucan-containing cell wall	0.25	0.33	0.29	0.745	0.94	0.34	0.64	0.926	0.03	0.1	-0.06	0.26	0.0825	0.615
YGR083C_ORF	YGR083C	ORF	GCD2	regulation of translational initiation	translation initiation factor activity*	guanyl-nucleotide exchange factor complex*	0.32	0.26	0.29	0.745	-0.39	-0.28	-0.335	0.215	-0.14	-0.16	-0.05	-0.27	-0.155	0.325
YNL243W_ORF	YNL243W	ORF	SLA2	telomere maintenance*	protein binding, bridging	incipient bud site*	0.24	0.34	0.29	0.745	-0.13	-0.2	-0.165	0.353	-0.88	-0.57	-0.88	-0.28	-0.6525	0.03
YIL054W_ORF	YIL054W	ORF	YIL054W_ORF				0.29		0.29	0.745	-0.42		-0.42	0.166	0.25				0.25	0.775
YBR142W_ORF	YBR142W	ORF	MAK5	ribosome biogenesis and assembly*	ATP-dependent RNA helicase activity	nucleolus		0.29	0.29	0.745	0.17	0.32	0.245	0.732	-0.03	0.09	0.13	0.53	0.18	0.712
YER115C_ORF	YER115C	ORF	SPR6	sporulation (sensu Fungi)	molecular_function	cellular_component	0.17	0.41	0.29	0.745	0.39	0.28	0.335	0.793	-0.02	0.41	0.2	0.25	0.21	0.743
YOL119C_ORF	YOL119C	ORF	MCH4	transport	transporter activity*	membrane of vacuole with cell cycle-correlated morphology		0.29	0.29	0.745	0.17	-0.54	-0.185	0.334	-0.08	-0.61	0.18	-0.37	-0.22	0.251
YGR246C_ORF	YGR246C	ORF	BRF1	transcription initiation from RNA polymerase III promoter	RNA polymerase III transcription factor activity	transcription factor TFIIIB complex		0.29	0.29	0.745	0.34	0.07	0.205	0.701	0.09	0.13	0.27	0.39	0.22	0.749
YILWTY3-1_RET	YILWTY3-1	RET	YILWTY3-1_RET				0.29		0.29	0.745	0.09	0.12	0.105	0.611	-0.35	0.24	-0.34	-0.28	-0.1825	0.296
YLR087C_TIL_6301_6600_116_ORF	YLR087C	TIL	CSF1	fermentation	molecular_function	mitochondrion	-0.07	0.65	0.29	0.745	0.06		0.06	0.565
YLR087C_TIL_30_0__ORF	YLR087C	TIL	CSF1	fermentation	molecular_function	mitochondrion	0.29		0.29	0.745	0.37	0.68	0.525	0.89	0.34	0.12	0.43	0.34	0.3075	0.815
YGR183C_INT_1	YGR183C	INT	QCR9	aerobic respiration*	ubiquinol-cytochrome-c reductase activity	mitochondrion*	0.82	-0.25	0.285	0.743	0.67	0.07	0.37	0.817	-0.15	0.1	0.12	0.16	0.0575	0.586
YGR054W_ORF	YGR054W	ORF	YGR054W_ORF	translational initiation	translation initiation factor activity	ribosome*	0.2	0.37	0.285	0.743	0.03	0.43	0.23	0.719	-0.16	-0.28	0	-0.01	-0.1125	0.377
YGR089W_ORF	YGR089W	ORF	NNF2	chromosome segregation	molecular_function	membrane fraction	0.32	0.25	0.285	0.743	0.26	-0.26	0	0.508	0.53	0.07	0.07	0.58	0.3125	0.818
YPR104C_ORF	YPR104C	ORF	FHL1	rRNA processing*	transcription factor activity	nucleus*	0.42	0.15	0.285	0.743	0.57	0.34	0.455	0.861	0.07	-0.26		0.41	0.0733333	0.606
YCR065W_ORF	YCR065W	ORF	HCM1	telomere maintenance*	DNA binding*	nucleus	0.09	0.48	0.285	0.743	-0.05	-0.19	-0.12	0.392	0.13	0.01	-0.06	0.33	0.1025	0.639
YBL095W_ORF	YBL095W	ORF	YBL095W_ORF	biological_process	molecular_function	mitochondrion	0.03	0.54	0.285	0.743	0.01	0.48	0.245	0.732	0.1	0.01	-0.02	0.19	0.07	0.601
YGR204W_ORF	YGR204W	ORF	ADE3	purine base biosynthetic process*	formate-tetrahydrofolate ligase activity*	cytoplasm*	0.41	0.16	0.285	0.743	0.72	0.42	0.57	0.905	-0.48	-0.2	-0.1	-0.32	-0.275	0.2
YJL164C_ORF	YJL164C	ORF	TPK1	protein amino acid phosphorylation*	protein serine/threonine kinase activity*	cytoplasm*	0.43	0.14	0.285	0.743	0.11		0.11	0.616	-0.34	0.4	-0.26	-0.74	-0.235	0.238
YLR448W_ORF	YLR448W	ORF	RPL6B	translation*	structural constituent of ribosome*	cytosolic large ribosomal subunit (sensu Eukaryota)	0.18	0.39	0.285	0.743	0.32	0.99	0.655	0.93	0.93	1	0.7	1.14	0.9425	0.984
YDR345C_ORF	YDR345C	ORF	HXT3	hexose transport	glucose transporter activity*	plasma membrane	0.24	0.33	0.285	0.743	0.55	0.66	0.605	0.915	-0.14	-0.11	0.31	-0.23	-0.0425	0.464
YDL173W_ORF	YDL173W	ORF	YDL173W_ORF	biological_process	molecular_function	cytoplasm	0.2	0.37	0.285	0.743	0.81	0.64	0.725	0.946	0.17	0.38	0.37	0.48	0.35	0.84
YIL086C_AAA_14_NCR	YIL086C	AAA	YIL086C_AAA_14_NCR				0.15	0.41	0.28	0.74	0.62	0.79	0.705	0.941	0.26	0.24	0.66	-0.04	0.28	0.797
ARS1021_ARS	ARS1021	ARS	ARS1021_ARS				0.28		0.28	0.74							0.05		0.05	0.577
YER138W-A_OCH_DS100_ORF	YER138W-A	OCH	YER138W-A_OCH_DS100_ORF	biological_process	molecular_function	cellular_component	0.28		0.28	0.74	-0.09	-0.65	-0.37	0.194	-0.14	-0.04	-0.69	-0.43	-0.325	0.161
YPR189W_ORF	YPR189W	ORF	SKI3	mRNA catabolic process*	translation repressor activity	cytoplasm*	0.07	0.49	0.28	0.74	0.32	0.84	0.58	0.908	-0.35	-0.04	0.17	0.08	-0.035	0.476
YLR101C_ORF	YLR101C	ORF	YLR101C_ORF				0.28		0.28	0.74
YMR078C_ORF	YMR078C	ORF	CTF18	mitotic sister chromatid cohesion	molecular_function	mitochondrion*	0.22	0.34	0.28	0.74	-0.05	-0.22	-0.135	0.38		-0.53	-0.14	0.08	-0.196667	0.281
YOL019W_ORF	YOL019W	ORF	YOL019W_ORF	biological_process	molecular_function	plasma membrane*	0.18	0.38	0.28	0.74	0.07	-0.37	-0.15	0.367	-0.2	-0.19	0.11	0.1	-0.045	0.462
YOR245C_ORF	YOR245C	ORF	DGA1	triacylglycerol biosynthetic process*	diacylglycerol O-acyltransferase activity	lipid particle	0.11	0.45	0.28	0.74	-0.16	0.36	0.1	0.606	-0.45	-0.04	0.25	0.18	-0.015	0.498
YMR301C_ORF	YMR301C	ORF	ATM1	iron ion homeostasis	ATPase activity, coupled to transmembrane movement of substances	mitochondrion*		0.28	0.28	0.74	-0.04		-0.04	0.467			-0.5	-0.29	-0.395	0.114
YLR039C_ORF	YLR039C	ORF	RIC1	retrograde transport, endosome to Golgi*	guanyl-nucleotide exchange factor activity	nucleus*	0.63	-0.07	0.28	0.74	-0.57	-0.3	-0.435	0.158	-0.79	-0.71	0.02	-0.45	-0.4825	0.074
YER031C_ORF	YER031C	ORF	YPT31	vesicle-mediated transport*	GTPase activity	mitochondrial outer membrane*	0.27	0.29	0.28	0.74	0.18	0.65	0.415	0.841	0.08	0.21	0.37	0.17	0.2075	0.741
YIL045W_ORF	YIL045W	ORF	PIG2	regulation of glycogen biosynthetic process	protein phosphatase type 1 regulator activity	cytoplasm	-0.01	0.57	0.28	0.74	-0.29	-0.34	-0.315	0.231		-0.36	-0.15	-0.61	-0.373333	0.127
YHL050C_ORF	YHL050C	ORF	YHL050C_ORF	biological_process	helicase activity	cellular_component	0.19	0.37	0.28	0.74	0.94	0.37	0.655	0.93	0.3	0.36	0.52	0.28	0.365	0.849
YEL075C_ORF	YEL075C	ORF	YEL075C_ORF	biological_process	molecular_function	cellular_component		0.28	0.28	0.74	-0.03	-1.2	-0.615	0.083	0.09	-0.13	0.75	-0.06	0.1625	0.697
YBR217W_ORF	YBR217W	ORF	ATG12	protein targeting to vacuole*	protein tag	membrane fraction		0.28	0.28	0.74	0.14	0.27	0.205	0.701	0.25	0.3	0.42	0.34	0.3275	0.827
IGR_CHR15:(960694..961694)_408								0.28	0.28	0.74	-0.09		-0.09	0.42	-1.18			0.62	-0.28	0.196
YGR234W_ORF	YGR234W	ORF	YHB1	response to stress	nitric oxide reductase activity	cytoplasm*	0.12	0.43	0.275	0.738	0	0.38	0.19	0.685	0.01	0.14	0.05	-0.06	0.035	0.56
YDR238C_ORF	YDR238C	ORF	SEC26	ER to Golgi vesicle-mediated transport	molecular_function	COPI vesicle coat*	0.07	0.48	0.275	0.738	0.31	0.54	0.425	0.846	-0.07	0.01	-0.28	0.2	-0.035	0.476
YOR350C_ORF	YOR350C	ORF	MNE1	biological_process	molecular_function	mitochondrion	0.57	-0.02	0.275	0.738	0.11	0.32	0.215	0.709	-0.03		0.21	0.22	0.133333	0.67
YGL123W_ORF	YGL123W	ORF	RPS2	translation*	structural constituent of ribosome	cytosolic small ribosomal subunit (sensu Eukaryota)*	0.41	0.14	0.275	0.738	0.62	0.62	0.62	0.919	0.46	0.63	0.43	0.52	0.51	0.909
YDR232W_ORF	YDR232W	ORF	HEM1	regulation of transcription*	5-aminolevulinate synthase activity	mitochondrion*	0.45	0.1	0.275	0.738	0.54	0.09	0.315	0.78	-0.44	0.03	-0.03	0.03	-0.1025	0.391
YML110C_ORF	YML110C	ORF	COQ5	aerobic respiration*	2-hexaprenyl-6-methoxy-1,4-benzoquinone methyltransferase activity	mitochondrion*	0.32	0.23	0.275	0.738	0.19	0.54	0.365	0.814	0.21	0.44	0.28	0.51	0.36	0.846
YBR143C_ORF	YBR143C	ORF	SUP45	cytokinesis*	translation release factor activity, codon specific	cytosol*	0.15	0.4	0.275	0.738	-0.12	0.29	0.085	0.592	-0.04	-0.07	0.2	0.08	0.0425	0.57
YGR106C_ORF	YGR106C	ORF	YGR106C_ORF	biological_process	molecular_function	membrane of vacuole with cell cycle-correlated morphology	0.45	0.1	0.275	0.738	-0.12	0.29	0.085	0.592	0	0.16	0.39	0.06	0.1525	0.686
YGR148C_ORF	YGR148C	ORF	RPL24B	translation	structural constituent of ribosome*	cytosolic large ribosomal subunit (sensu Eukaryota)	0.48	0.07	0.275	0.738	0.34	0.84	0.59	0.91	0.97	0.94	0.95	1.13	0.9975	0.987
YCL043C_ORF	YCL043C	ORF	PDI1	protein folding	protein disulfide isomerase activity*	endoplasmic reticulum lumen	0.12	0.43	0.275	0.738	0.38	0.28	0.33	0.788	-0.12	0.27	0.09	0.03	0.0675	0.598
YOR116C_TIL_4201_4500_55_ORF	YOR116C	TIL	RPO31	transcription from RNA polymerase III promoter	DNA-directed RNA polymerase activity	DNA-directed RNA polymerase III complex	-0.11	0.66	0.275	0.738	0.13	-0.08	0.025	0.533	-0.48	-0.69	-0.27	-0.01	-0.3625	0.135
YOR247W_TIL_4_49__ORF	YOR247W	TIL	SRL1	nucleobase, nucleoside, nucleotide and nucleic acid metabolic process	molecular_function	cytoplasm*	0.21	0.34	0.275	0.738	0.9	0.18	0.54	0.894	0.23	0.35	0.36	0.7	0.41	0.87
YAL001C_JXN_IE_1_ORF	YAL001C	JXN	TFC3	transcription initiation from RNA polymerase III promoter	RNA polymerase III transcription factor activity	mitochondrion*	0.27		0.27	0.735	0.33	-0.17	0.08	0.586		-0.19			-0.19	0.287
YGLWOMEGA1_LTR	YGLWOMEGA1	LTR	YGLWOMEGA1_LTR					0.27	0.27	0.735	0.22	-0.06	0.08	0.586			-0.54		-0.54	0.052
RUF5-2_NCR	RUF5-2	NCR	RUF5-2					0.27	0.27	0.735	-0.02	0.3	0.14	0.642	1.21	0.28			0.745	0.962
YAR069C_OCH__ORF	YAR069C	OCH	YAR069C_OCH__ORF				0.27		0.27	0.735	-0.19	-0.13	-0.16	0.359	0.33	0.34	0.49	0.1	0.315	0.82
YCR102C_OCH__ORF	YCR102C	OCH	YCR102C_OCH__ORF	response to copper ion	molecular_function	cellular_component	0.08	0.46	0.27	0.735	0.25	0.06	0.155	0.655	-0.37	-0.01	0.06	-0.28	-0.15	0.33
YDR477W_ORF	YDR477W	ORF	SNF1	protein amino acid phosphorylation*	AMP-activated protein kinase activity	cytoplasm*	0.23	0.31	0.27	0.735	-0.02	0.06	0.02	0.527	-0.27	-0.24	-0.09	-0.32	-0.23	0.242
YGR055W_ORF	YGR055W	ORF	MUP1	sulfur amino acid transport	L-methionine porter activity	integral to plasma membrane	0.36	0.18	0.27	0.735	-0.02	0.25	0.115	0.62	0	-0.04	0.08	0.07	0.0275	0.551
YML123C_ORF	YML123C	ORF	PHO84	phosphate transport*	manganese ion transporter activity*	integral to plasma membrane	0.33	0.21	0.27	0.735	-0.31	-0.23	-0.27	0.263	0.12	0	-0.36	0.12	-0.03	0.48
YER019W_ORF	YER019W	ORF	ISC1	response to salt stress*	phospholipase C activity	mitochondrion*	0.19	0.35	0.27	0.735	0.42		0.42	0.843	0.15	0.51	0.25	0.33	0.31	0.816
YHR132C_ORF	YHR132C	ORF	ECM14	cell wall organization and biogenesis*	metalloendopeptidase activity	vacuole, cell cycle-correlated morphology		0.27	0.27	0.735	-0.03	-0.3	-0.165	0.353	0.23		-0.43	-0.27	-0.156667	0.325
YLR371W_ORF	YLR371W	ORF	ROM2	cell wall organization and biogenesis*	signal transducer activity*	bud tip		0.27	0.27	0.735	0.38	-0.23	0.075	0.582				-0.01	-0.01	0.503
YBL103C_ORF	YBL103C	ORF	RTG3	transcription initiation from RNA polymerase II promoter*	specific RNA polymerase II transcription factor activity	cytoplasm*		0.27	0.27	0.735	0.09	0.31	0.2	0.695	0.06	0.38	0.11	0.17	0.18	0.712
YDR368W_ORF	YDR368W	ORF	YPR1	arabinose catabolic process*	oxidoreductase activity*	cytoplasm*	0.24	0.3	0.27	0.735	0.42	0.54	0.48	0.871	-0.02	-0.06	0.22	0.21	0.0875	0.623
YHR023W_ORF	YHR023W	ORF	MYO1	cytokinesis*	microfilament motor activity	bud neck*		0.27	0.27	0.735	0.29	-0.1	0.095	0.601	-0.15	0.05	0.25	0.23	0.095	0.631
YKL171W_ORF	YKL171W	ORF	YKL171W_ORF	proteolysis	protein kinase activity	cytoplasm	0.27		0.27	0.735	-0.45		-0.45	0.149			0.12	-0.56	-0.22	0.251
YBR283C_ORF	YBR283C	ORF	SSH1	telomere maintenance*	protein transporter activity	endoplasmic reticulum membrane*	-0.27	0.81	0.27	0.735	0.08	0.55	0.315	0.78	-0.01	0.19	0.23	0.12	0.1325	0.669
YKL209C_ORF	YKL209C	ORF	STE6	peptide pheromone export	ATPase activity, coupled to transmembrane movement of substances	mating projection tip*	0.37	0.17	0.27	0.735	0.23	-0.41	-0.09	0.42	-0.4	-0.4	-0.26	0.03	-0.2575	0.217
YBL047C_ORF	YBL047C	ORF	EDE1	endocytosis	ubiquitin binding	bud neck*		0.27	0.27	0.735	0.46	0.33	0.395	0.83	-0.33	-0.86	-0.42	-0.78	-0.5975	0.041
YJR088C_ORF	YJR088C	ORF	YJR088C_ORF	biological_process	molecular_function	endoplasmic reticulum		0.27	0.27	0.735	0.32	0.25	0.285	0.763	0.03	0.25	0.17	0.17	0.155	0.689
YKL203C_ORF	YKL203C	ORF	TOR2	ribosome biogenesis and assembly*	protein binding*	mitochondrion*		0.27	0.27	0.735	0.54	0.59	0.565	0.904	0.13	0.02	0.43	0.3	0.22	0.749
YOR322C_ORF	YOR322C	ORF	LDB19	telomere maintenance	molecular_function	cytoplasm*	0.37	0.16	0.265	0.733	-0.21	-0.07	-0.14	0.376	-0.04	-0.2	-0.26	-0.12	-0.155	0.325
YGR267C_ORF	YGR267C	ORF	FOL2	folic acid and derivative biosynthetic process	GTP cyclohydrolase I activity	cytoplasm*	0.3	0.23	0.265	0.733	0.24	0.62	0.43	0.848	0.14	0.38	0.4	0.44	0.34	0.835
YJL142C_ORF	YJL142C	ORF	YJL142C_ORF				0.51	0.02	0.265	0.733	0.12	0.19	0.155	0.655	0.18	-0.18	0.24	0.05	0.0725	0.605
YPR018W_ORF	YPR018W	ORF	RLF2	chromatin silencing at silent mating-type cassette*	transcription regulator activity	nucleus*	0.28	0.25	0.265	0.733	0.11	-0.21	-0.05	0.458	-0.47	-0.31	0.03	-0.04	-0.1975	0.279
YLR427W_ORF	YLR427W	ORF	MAG2	DNA dealkylation	molecular_function	cytoplasm	0.44	0.09	0.265	0.733	-0.27	0.7	0.215	0.709			-0.23	-0.07	-0.15	0.33
YJL078C_ORF	YJL078C	ORF	PRY3	biological_process	molecular_function	chitin- and beta-glucan-containing cell wall	0.64	-0.11	0.265	0.733	0.63	0.2	0.415	0.841	-0.32		-0.34	-0.26	-0.306667	0.176
YLR441C_ORF	YLR441C	ORF	RPS1A	translation	structural constituent of ribosome	cytosolic small ribosomal subunit (sensu Eukaryota)	0.21	0.32	0.265	0.733	0.3	1.11	0.705	0.941	0.48	0.8	0.51	0.61	0.6	0.934
YOL144W_ORF	YOL144W	ORF	NOP8	ribosome biogenesis and assembly*	molecular_function	nucleolus	0.45	0.08	0.265	0.733	0.32	0.5	0.41	0.839		0.22	-0.12	0.05	0.05	0.577
YOR194C_ORF	YOR194C	ORF	TOA1	transcription initiation from RNA polymerase II promoter	general RNA polymerase II transcription factor activity	transcription factor TFIIA complex	0.66	-0.13	0.265	0.733	0.64	0.18	0.41	0.839	0.3	0.12	0.1	0.28	0.2	0.732
YER013W_ORF	YER013W	ORF	PRP22	U2-dependent spliceosome disassembly*	RNA splicing factor activity, transesterification mechanism*	spliceosome	0.03	0.5	0.265	0.733	-0.24	0.17	-0.035	0.473	-0.35	-0.5	0.66	0.12	-0.0175	0.495
YPL145C_ORF	YPL145C	ORF	KES1	endocytosis*	sterol carrier activity*	cytoplasm*	-0.12	0.65	0.265	0.733	0.7	0.14	0.42	0.843	-0.35	-0.39	-0.17	-0.14	-0.2625	0.212
YER088C_ORF	YER088C	ORF	DOT6	regulation of transcription from RNA polymerase II promoter*	molecular_function	cytoplasm*	0.1	0.43	0.265	0.733	0.49	0.25	0.37	0.817	-0.31	-0.03	-0.25	0.07	-0.13	0.354
YOLWSIGMA2_LTR	YOLWSIGMA2	LTR	YOLWSIGMA2_LTR				0.26		0.26	0.729	-0.46		-0.46	0.145
YJR047C_ORF	YJR047C	ORF	ANB1	translational initiation	translation initiation factor activity	ribosome	0.52	0	0.26	0.729	0.59	0.68	0.635	0.925	0.76	0.92	0.88	0.94	0.875	0.979
YER148W_ORF	YER148W	ORF	SPT15	transcription from RNA polymerase II promoter*	DNA binding*	nucleus*	0.42	0.1	0.26	0.729	0.22	0.39	0.305	0.776	0.2	0.45	0.01	0.04	0.175	0.708
YDL153C_ORF	YDL153C	ORF	SAS10	ribosome biogenesis and assembly*	snoRNA binding	nucleus*	0.27	0.25	0.26	0.729	0.73	0.79	0.76	0.954	0.24	0.08	0.13	0.43	0.22	0.749
YPL274W_ORF	YPL274W	ORF	SAM3	putrescine transport*	spermidine transporter activity*	plasma membrane	0.18	0.34	0.26	0.729	-0.31	0.19	-0.06	0.449	-0.09	-0.04	0.25	0.22	0.085	0.619
YOR046C_ORF	YOR046C	ORF	DBP5	mRNA export from nucleus*	RNA helicase activity	cytoplasm*	0.43	0.09	0.26	0.729	0.29	0.75	0.52	0.887	0.4	0.2	0.1	0.28	0.245	0.77
YLR072W_ORF	YLR072W	ORF	YLR072W_ORF	biological_process	molecular_function	cytoplasm	0.48	0.04	0.26	0.729	0.6	-0.07	0.265	0.747		0.14	0.11	0.34	0.196667	0.73
YNL169C_ORF	YNL169C	ORF	PSD1	phosphatidylcholine biosynthetic process	phosphatidylserine decarboxylase activity	mitochondrion*	-0.12	0.64	0.26	0.729	0.09	0.07	0.08	0.586	0.23	0.44	0.21	0.42	0.325	0.826
YIR034C_ORF	YIR034C	ORF	LYS1	lysine biosynthetic process via aminoadipic acid	saccharopine dehydrogenase (NAD+, L-lysine-forming) activity	cytoplasm	0.32	0.2	0.26	0.729	0.41	0.16	0.285	0.763	-0.03	0.07	-0.2	0.01	-0.0375	0.474
YER001W_ORF	YER001W	ORF	MNN1	protein amino acid O-linked glycosylation*	alpha-1,3-mannosyltransferase activity	Golgi apparatus	0.13	0.39	0.26	0.729	0.35	0.05	0.2	0.695	-0.09	0.34	0.19	0.3	0.185	0.719
YKL100C_ORF	YKL100C	ORF	YKL100C_ORF	biological_process	molecular_function	cellular_component	0.28	0.24	0.26	0.729	-0.28	-0.17	-0.225	0.298	-0.1	0.09	0.46	-0.05	0.1	0.636
YLR220W_ORF	YLR220W	ORF	CCC1	iron ion homeostasis*	manganese ion transporter activity*	membrane of vacuole with cell cycle-correlated morphology*	0.04	0.48	0.26	0.729	0.55	0.63	0.59	0.91	0.09	0.12	1.11	0.83	0.5375	0.917
YBL048W_ORF	YBL048W	ORF	YBL048W_ORF				0.26		0.26	0.729	0.22		0.22	0.712
YKL175W_ORF	YKL175W	ORF	ZRT3	zinc ion homeostasis*	zinc ion transporter activity	vacuolar membrane	0.12	0.4	0.26	0.729	-0.31	-0.14	-0.225	0.298	-0.26	-0.1	0.13	0.54	0.0775	0.609
YAL064W-B_ORF	YAL064W-B	ORF	YAL064W-B_ORF	biological_process	molecular_function	cellular_component	0.26		0.26	0.729	0.06	-0.2	-0.07	0.439		0.03	-0.02	0.09	0.0333333	0.559
YBL045C_ORF	YBL045C	ORF	COR1	aerobic respiration	ubiquinol-cytochrome-c reductase activity	mitochondrion*	0.26		0.26	0.729	0.44	0.21	0.325	0.785	-1.03	-0.55	-0.35	-0.57	-0.625	0.035
YNR057C_ORF	YNR057C	ORF	BIO4	biotin biosynthetic process	dethiobiotin synthase activity	cytoplasm	0.49	0.03	0.26	0.729	-0.08	0.09	0.005	0.515	-0.35		-0.31	-0.17	-0.276667	0.199
YIL154C_ORF	YIL154C	ORF	IMP2'	DNA repair*	transcription coactivator activity	cytoplasm	0.1	0.42	0.26	0.729	0.11	0.21	0.16	0.659	-0.54	-0.4	-0.07	0.41	-0.15	0.33
YDR182W_ORF	YDR182W	ORF	CDC1	DNA repair*	molecular_function	integral to membrane		0.26	0.26	0.729	-0.02	0.09	0.035	0.543	-0.23	-0.24	-0.09	-0.17	-0.1825	0.296
YKL076C_ORF	YKL076C	ORF	PSY1					0.26	0.26	0.729	0.21	0.38	0.295	0.77	0.37	0.16	0.09		0.206667	0.74
YDR117C_ORF	YDR117C	ORF	TMA64	biological_process	RNA binding	ribosome		0.26	0.26	0.729	0.56	-0.19	0.185	0.681		-0.35	-0.27	-0.47	-0.363333	0.135
YJR107W_ORF	YJR107W	ORF	YJR107W_ORF	biological_process	lipase activity	cellular_component		0.26	0.26	0.729	0.17		0.17	0.667		-0.48		-0.01	-0.245	0.229
YDR457W_TIL_9301_9600_68_ORF	YDR457W	TIL	TOM1	regulation of cell size*	ubiquitin-protein ligase activity	nucleus*	0.47	0.05	0.26	0.729	0.74		0.74	0.951	-0.87	-0.65	-0.19	-0.45	-0.54	0.052
YOR187W_TIL_1_300_174_ORF	YOR187W	TIL	TUF1	translational elongation	GTPase activity*	mitochondrion*	-0.21	0.73	0.26	0.729	0.35	-0.02	0.165	0.664	-0.11	-0.4	0.34	0.17	6.93889e-18	0.518
IGR_CHR03:(COMPLEMENT(210480..210621))_4							0.47	0.05	0.26	0.729	0.84	0.46	0.65	0.929	0.03	0.16	0.1	0.59	0.22	0.749
YKL180W_OCH_DS100_ORF	YKL180W	OCH	RPL17A	translation	structural constituent of ribosome	cytoplasm*	0.41	0.1	0.255	0.728	0.17	0.43	0.3	0.772	0.86	0.64	0.51	0.56	0.6425	0.944
YHR080C_ORF	YHR080C	ORF	YHR080C_ORF	biological_process	molecular_function	mitochondrion*	0.39	0.12	0.255	0.728	-0.04	-0.04	-0.04	0.467		-0.79	1.85	1.08	0.713333	0.956
YML048W_ORF	YML048W	ORF	GSF2	protein folding*	molecular_function	cytoplasm*	0.44	0.07	0.255	0.728	0.5	1.35	0.925	0.976	-0.32		-0.29	-0.74	-0.45	0.088
YML034C-A_ORF	YML034C-A	ORF	YML034C-A_ORF				0.49	0.02	0.255	0.728	0.52	0.4	0.46	0.863		0.39	-0.08	0.37	0.226667	0.757
YPL105C_ORF	YPL105C	ORF	YPL105C_ORF	biological_process	molecular_function	cytoplasm*	0.71	-0.2	0.255	0.728	0.26	-0.32	-0.03	0.479	-0.04	-0.36	-0.32	-0.13	-0.2125	0.263
YDR412W_ORF	YDR412W	ORF	YDR412W_ORF	ribosome biogenesis and assembly*	molecular_function	cytoplasm	0.18	0.33	0.255	0.728	0.28	0.38	0.33	0.788	0.49	0.51	0.4	0.97	0.5925	0.932
YMR221C_ORF	YMR221C	ORF	YMR221C_ORF	biological_process	molecular_function	mitochondrion*	0.11	0.4	0.255	0.728	-0.04	0.45	0.205	0.701	-0.07	-0.02	0.29	-0.3	-0.025	0.486
YLR175W_ORF	YLR175W	ORF	CBF5	ribosome biogenesis and assembly*	pseudouridylate synthase activity	nucleolus*	-0.3	0.81	0.255	0.728	0.72	0.88	0.8	0.959	0.4	0.66	0.05	0.37	0.37	0.851
YML021C_ORF	YML021C	ORF	UNG1	DNA repair	uracil DNA N-glycosylase activity	nucleus*		0.25	0.25	0.726	0.24	0.61	0.425	0.846	0.16	0.28	0.14	0.24	0.205	0.738
YNL142W_ORF	YNL142W	ORF	MEP2	pseudohyphal growth*	ammonium transporter activity	plasma membrane	0.54	-0.04	0.25	0.726	-0.28	-0.07	-0.175	0.342	-0.23	-0.23	0.26	-0.02	-0.055	0.45
YOR383C_ORF	YOR383C	ORF	FIT3	siderophore transport	molecular_function	chitin- and beta-glucan-containing cell wall	0.06	0.44	0.25	0.726	0.41	0.66	0.535	0.893	0.27	0.43	0.35	0.28	0.3325	0.831
YKR046C_ORF	YKR046C	ORF	PET10	aerobic respiration	molecular_function	lipid particle	0.35	0.15	0.25	0.726	0.3	0.41	0.355	0.807		-0.03	0.25	0.34	0.186667	0.72
YGR007W_ORF	YGR007W	ORF	MUQ1	phosphatidylethanolamine biosynthetic process	ethanolamine-phosphate cytidylyltransferase activity	cytoplasm*	0.49	0.01	0.25	0.726	0.07	0.23	0.15	0.65	-0.03	0.15	0.44	0.28	0.21	0.743
YOR092W_ORF	YOR092W	ORF	ECM3	cell wall organization and biogenesis	ATPase activity	endoplasmic reticulum	0.51	-0.01	0.25	0.726	0.07	-0.83	-0.38	0.188		0.03	-0.26	-0.05	-0.0933333	0.403
YPR073C_ORF	YPR073C	ORF	LTP1	protein amino acid dephosphorylation	protein tyrosine phosphatase activity	cytoplasm*		0.25	0.25	0.726	0.18	0.55	0.365	0.814	0.26	-0.04	0.38	0.41	0.2525	0.777
YCL042W_ORF	YCL042W	ORF	YCL042W_ORF	biological_process	molecular_function	cytoplasm		0.25	0.25	0.726	0.59	0.35	0.47	0.867	0.01	-0.12	0.26	0.26	0.1025	0.639
YPL207W_ORF	YPL207W	ORF	TYW1	biological_process	molecular_function	endoplasmic reticulum		0.25	0.25	0.726	0.33	0.02	0.175	0.673	0.02	0.14	0.4	0.17	0.1825	0.716
YDL226C_ORF	YDL226C	ORF	GCS1	ER to Golgi vesicle-mediated transport*	actin binding*	endosome*		0.25	0.25	0.726	0.17	0.67	0.42	0.843	-0.15	-0.2	0.2	0.27	0.03	0.553
YGL140C_ORF	YGL140C	ORF	YGL140C_ORF	biological_process	molecular_function	cellular_component	0.79	-0.29	0.25	0.726	0.49	-0.69	-0.1	0.41	-0.07	-0.36	0.33	0.04	-0.015	0.498
YHL030W_ORF	YHL030W	ORF	ECM29	protein catabolic process	protein binding	cytoplasm*	0.46	0.04	0.25	0.726	0.1	0.01	0.055	0.562	-0.46		-0.04	-0.32	-0.273333	0.201
YJL003W_ORF	YJL003W	ORF	COX16	aerobic respiration*	molecular_function	mitochondrion*		0.25	0.25	0.726	-0.16	0.05	-0.055	0.455	-0.27	0.2	0.48	0.37	0.195	0.727
IGR_CHR12:(938909..939909)_679								0.25	0.25	0.726	0.49	-0.39	0.05	0.556	-0.35	-0.55	0.22	-0.37	-0.2625	0.212
YGR118W_OCH_DS100_ORF	YGR118W	OCH	RPS23A	translation*	structural constituent of ribosome	cytosolic small ribosomal subunit (sensu Eukaryota)	0.39	0.1	0.245	0.723	0.26	0.66	0.46	0.863	1.35	1.07	0.66	0.77	0.9625	0.985
YGL174W_ORF	YGL174W	ORF	BUD13	nuclear mRNA splicing, via spliceosome*	molecular_function	nucleus	0.3	0.19	0.245	0.723	0.23	0.25	0.24	0.727	-0.35		0.21	0.06	-0.0266667	0.486
YJL055W_ORF	YJL055W	ORF	YJL055W_ORF	biological_process	molecular_function	cytoplasm*	0.32	0.17	0.245	0.723	0.71	0.15	0.43	0.848	0.17	-0.01	0.46	0.59	0.3025	0.812
YPL008W_ORF	YPL008W	ORF	CHL1	chromosome segregation*	DNA helicase activity	nucleus	0.55	-0.06	0.245	0.723	-0.03	-0.21	-0.12	0.392		-0.46	-0.05		-0.255	0.219
YKR024C_ORF	YKR024C	ORF	DBP7	ribosome biogenesis and assembly*	ATP-dependent RNA helicase activity	nucleolus	-0.28	0.77	0.245	0.723	0.07	0.02	0.045	0.551	-0.03	0.16	-0.04	0.61	0.175	0.708
YMR056C_ORF	YMR056C	ORF	AAC1	aerobic respiration*	ATP:ADP antiporter activity	mitochondrion*	0.08	0.41	0.245	0.723	0.4	0.91	0.655	0.93	0.13	0.49	0.33	0.37	0.33	0.829
YKL164C_ORF	YKL164C	ORF	PIR1	cell wall organization and biogenesis*	structural constituent of cell wall	chitin- and beta-glucan-containing cell wall	0.37	0.12	0.245	0.723	0.39	0.3	0.345	0.8	0.48	0.61	0.32	0.19	0.4	0.865
YPR122W_ORF	YPR122W	ORF	AXL1	bud site selection*	metalloendopeptidase activity	integral to membrane*	0.35	0.14	0.245	0.723	0.52		0.52	0.887		0.29	-0.39	-0.05	-0.05	0.455
YLR418C_ORF	YLR418C	ORF	CDC73	telomere maintenance*	RNA polymerase II transcription elongation factor activity	nucleus*	0.45	0.04	0.245	0.723	0.5	0.03	0.265	0.747	-0.5	0.01	-0.08	0.22	-0.0875	0.41
YBL008W_ORF	YBL008W	ORF	HIR1	regulation of transcription from RNA polymerase II promoter*	transcription corepressor activity	nucleus*	0.62	-0.13	0.245	0.723	0.43	0.49	0.46	0.863		-0.16	-1.37	-0.35	-0.626667	0.035
YJR137C_ORF	YJR137C	ORF	ECM17	response to drug*	sulfite reductase (NADPH) activity	cytoplasm*	0.32	0.17	0.245	0.723	0.6	0.09	0.345	0.8	-0.65	-0.31	0.06	0.02	-0.22	0.251
YNR001C_ORF	YNR001C	ORF	CIT1	tricarboxylic acid cycle*	citrate (Si)-synthase activity	mitochondrion*	0.45	0.04	0.245	0.723	0.85	0.24	0.545	0.897	-0.06	0.09	-0.15	-0.35	-0.1175	0.372
YMR291W_ORF	YMR291W	ORF	YMR291W_ORF	biological_process	protein kinase activity	cytoplasm*	0.37	0.12	0.245	0.723	-0.05	-0.2	-0.125	0.389		-0.56	-0.27	-0.72	-0.516667	0.061
YJL158C_ORF	YJL158C	ORF	CIS3	cell wall organization and biogenesis	structural constituent of cell wall	endoplasmic reticulum*	-0.08	0.57	0.245	0.723	0.37	0.44	0.405	0.835	0.5	0.68	0.14	0.02	0.335	0.832
YBR283C_AAA_17_NCR	YBR283C	AAA	SSH1	telomere maintenance*	protein transporter activity	endoplasmic reticulum membrane*	0.24		0.24	0.718	0.08	0.29	0.185	0.681
YJR145C_OCH_DS100_ORF	YJR145C	OCH	RPS4A	translation*	structural constituent of ribosome	cytoplasm*	0.35	0.13	0.24	0.718	0.08	0.36	0.22	0.712	0.74	0.6	0.27	0.1	0.4275	0.878
YGR169C-A_ONO_ORF	YGR169C-A	ONO	YGR169C-A_ONO_ORF	biological_process	molecular_function	cellular_component	0.62	-0.14	0.24	0.718	0.4	0.43	0.415	0.841	0.73	0.74	0.51	0.68	0.665	0.947
YBR230W-A_ONO_ORF	YBR230W-A	ONO	YBR230W-A_ONO_ORF	biological_process	molecular_function	cellular_component		0.24	0.24	0.718	0.33		0.33	0.788	0.63	0.37	0.52	0.64	0.54	0.917
YOL089C_ORF	YOL089C	ORF	HAL9	transcription initiation from RNA polymerase II promoter*	specific RNA polymerase II transcription factor activity	nucleus*	0.24		0.24	0.718	-0.43	-0.05	-0.24	0.287		-0.7	0.14	-0.11	-0.223333	0.25
YBL011W_ORF	YBL011W	ORF	SCT1	phospholipid biosynthetic process	glycerol-3-phosphate O-acyltransferase activity	endoplasmic reticulum		0.24	0.24	0.718	0.34	0.36	0.35	0.803	0.38	0.41	0.46	0.64	0.4725	0.897
YIR004W_ORF	YIR004W	ORF	DJP1	protein import into peroxisome matrix	chaperone binding	cytosol	0.24		0.24	0.718	-0.24	0.04	-0.1	0.41	-0.52	-0.4	-0.1	-0.12	-0.285	0.193
YJR127C_ORF	YJR127C	ORF	RSF2	regulation of transcription	transcription factor activity	nucleus	0.36	0.12	0.24	0.718	-0.2	-0.41	-0.305	0.238	-0.66	-0.53	-0.07	-0.25	-0.3775	0.124
YNL167C_ORF	YNL167C	ORF	SKO1	negative regulation of transcription from RNA polymerase II promoter	RNA polymerase II transcription factor activity	nucleus*	0.36	0.12	0.24	0.718	-0.21	-0.12	-0.165	0.353	-0.18	-0.16	-0.16	-0.14	-0.16	0.319
YJL008C_ORF	YJL008C	ORF	CCT8	protein folding*	unfolded protein binding	cytoplasm*	0.24		0.24	0.718	-0.22	0.22	0	0.508	-0.23	-0.25	0.07	0.11	-0.075	0.426
YPL107W_ORF	YPL107W	ORF	YPL107W_ORF	biological_process	molecular_function	mitochondrion	0.17	0.31	0.24	0.718	0.4	1.07	0.735	0.948	-0.19	-0.23	-0.19	-0.05	-0.165	0.314
YNL143C_ORF	YNL143C	ORF	YNL143C_ORF				0.24		0.24	0.718	-0.43	-0.15	-0.29	0.25	0.51	0.16	0.52	0.25	0.36	0.846
YGR225W_ORF	YGR225W	ORF	AMA1	sporulation (sensu Fungi)*	enzyme activator activity	anaphase-promoting complex	0.38	0.1	0.24	0.718	0.27	0.38	0.325	0.785	-0.33	0.1	0.05	-0.3	-0.12	0.367
YGL116W_ORF	YGL116W	ORF	CDC20	mitotic sister chromatid segregation*	enzyme activator activity	anaphase-promoting complex	0.37	0.11	0.24	0.718	0.31	-0.12	0.095	0.601	0.11	0.05	0.44	0.2	0.2	0.732
YOR030W_ORF	YOR030W	ORF	DFG16	pseudohyphal growth*	molecular_function	cellular_component	0.24		0.24	0.718	-0.39		-0.39	0.182			-0.45		-0.45	0.088
YDR428C_ORF	YDR428C	ORF	YDR428C_ORF	biological_process	molecular_function	cellular_component		0.24	0.24	0.718	0.04	0.48	0.26	0.743	0.59	0.08	0.11	0.73	0.3775	0.855
YCR036W_ORF	YCR036W	ORF	RBK1	D-ribose metabolic process	ATP binding*	cytoplasm*		0.24	0.24	0.718	0.41	0.52	0.465	0.864	0.72	0.5	0.4	0.47	0.5225	0.912
YCR008W_ORF	YCR008W	ORF	SAT4	G1/S transition of mitotic cell cycle*	protein kinase activity	cellular_component	0.1	0.38	0.24	0.718	0.19	0.25	0.22	0.712	0.01	0.06	-0.13	0.35	0.0725	0.605
YPL180W_ORF	YPL180W	ORF	TCO89	response to salt stress*	molecular_function	membrane of vacuole with cell cycle-correlated morphology*		0.24	0.24	0.718	-0.4	-0.54	-0.47	0.139	-0.53		-0.24		-0.385	0.118
YDR247W_ORF	YDR247W	ORF	VHS1	protein amino acid phosphorylation*	protein kinase activity*	cytoplasm		0.24	0.24	0.718	-0.19		-0.19	0.329		-0.53		-0.49	-0.51	0.063
YIL124W_ORF	YIL124W	ORF	AYR1	phosphatidic acid biosynthetic process	acylglycerone-phosphate reductase activity	cytoplasm*		0.24	0.24	0.718	0.1	0.57	0.335	0.793	-0.04	0.05	0.3	0.01	0.08	0.611
YOR243C_ORF	YOR243C	ORF	PUS7	ribosome biogenesis and assembly*	pseudouridine synthase activity	nucleus		0.24	0.24	0.718	0.04	0.43	0.235	0.724	-0.28	-0.04	0.08	0.3	0.015	0.535
YOR239W_ORF	YOR239W	ORF	ABP140	actin cytoskeleton organization and biogenesis	S-adenosylmethionine-dependent methyltransferase activity*	actin filament	0.18	0.3	0.24	0.718	0.38	0.28	0.33	0.788	0.09	0.03	0.24	0.11	0.1175	0.655
YLR383W_ORF	YLR383W	ORF	SMC6	DNA repair*	molecular_function	nucleus*		0.24	0.24	0.718	0.39	-0.1	0.145	0.647		-0.86	-0.08	-0.13	-0.356667	0.139
YMR153W_ORF	YMR153W	ORF	NUP53	mRNA export from nucleus*	structural molecule activity	nuclear pore	0.41	0.07	0.24	0.718	0.26	0.6	0.43	0.848	0.72	0.72	0.58	0.33	0.5875	0.93
YLR354C_ORF	YLR354C	ORF	TAL1	pentose-phosphate shunt	transaldolase activity	cytoplasm	0.14	0.34	0.24	0.718	0.61	0.17	0.39	0.827	0.07	0.12	0.12	0.12	0.1075	0.645
YPL113C_ORF	YPL113C	ORF	YPL113C_ORF	metabolic process	oxidoreductase activity	cellular_component	0.36	0.12	0.24	0.718		-0.44	-0.44	0.155		-0.32	0.84	0.24	0.253333	0.779
YER016W_ORF	YER016W	ORF	BIM1	microtubule nucleation*	structural constituent of cytoskeleton	spindle pole body*	0.25	0.23	0.24	0.718	0.22	0.51	0.365	0.814	-0.34	-0.04	0.09	0.15	-0.035	0.476
YML088W_ORF	YML088W	ORF	UFO1	ubiquitin-dependent protein catabolic process*	protein binding*	cytoplasm*	0.6	-0.12	0.24	0.718	0.37	-0.22	0.075	0.582			0.01	0.18	0.095	0.631
YJL134W_ORF	YJL134W	ORF	LCB3	sphingolipid biosynthetic process*	sphingosine-1-phosphate phosphatase activity	endoplasmic reticulum	0.01	0.47	0.24	0.718	0.33	0.48	0.405	0.835	0.48	0.5	0.46	0.36	0.45	0.888
YOR162C_ORF	YOR162C	ORF	YRR1	positive regulation of transcription from RNA polymerase II promoter*	specific RNA polymerase II transcription factor activity	nucleus		0.24	0.24	0.718	0.15		0.15	0.65				0.13	0.13	0.666
YLR062C_ORF	YLR062C	ORF	BUD28					0.24	0.24	0.718	-0.09	-0.17	-0.13	0.384	0.87	0.84	0.56	0.35	0.655	0.946
YGL241W_ORF	YGL241W	ORF	KAP114	protein import into nucleus	protein carrier activity	cytoplasm*		0.24	0.24	0.718	0.2	-0.19	0.005	0.515	-0.19	-0.14	-0.35	-0.24	-0.23	0.242
YLR087C_TIL_3001_3300_95_ORF	YLR087C	TIL	CSF1	fermentation	molecular_function	mitochondrion	0.24		0.24	0.718	-0.25	0.46	0.105	0.611		0.09	0.7	0.37	0.386667	0.859
IGR_CHR13:(711077..711608)_0							0.14	0.34	0.24	0.718		0.18	0.18	0.676		-0.66	-0.32	-0.4	-0.46	0.083
YDR497C_ORF	YDR497C	ORF	ITR1	myo-inositol transport	myo-inositol transporter activity	plasma membrane*	0.39	0.08	0.235	0.716	0.18	0.59	0.385	0.825	0.06	0.34	0.26	0.45	0.2775	0.795
YGR210C_ORF	YGR210C	ORF	YGR210C_ORF	biological_process	molecular_function	cytoplasm	0.17	0.3	0.235	0.716	0.38	0.64	0.51	0.884	-0.14	0.08	0.21	0.22	0.0925	0.628
YJL026W_ORF	YJL026W	ORF	RNR2	DNA replication	ribonucleoside-diphosphate reductase activity	cytoplasm*	0.07	0.4	0.235	0.716	0.61	0.23	0.42	0.843	-0.15	-0.14	0.01	0.35	0.0175	0.54
YDR171W_ORF	YDR171W	ORF	HSP42	response to stress*	unfolded protein binding	cytoplasm*	0.27	0.2	0.235	0.716	0.3	0.67	0.485	0.874	-0.1	-0.14	-0.15	-0.76	-0.2875	0.191
YML065W_ORF	YML065W	ORF	ORC1	chromatin silencing at silent mating-type cassette*	ATPase activity*	pre-replicative complex*	0.33	0.14	0.235	0.716	0.72		0.72	0.945	-0.78		-0.14	-0.1	-0.34	0.149
YPL256C_ORF	YPL256C	ORF	CLN2	regulation of cyclin-dependent protein kinase activity*	cyclin-dependent protein kinase regulator activity	cytoplasm*	0.36	0.11	0.235	0.716	-0.09	-0.01	-0.05	0.458	0.05	0.12	0.03	0.15	0.0875	0.623
YMR267W_ORF	YMR267W	ORF	PPA2	aerobic respiration	inorganic diphosphatase activity	mitochondrion	0.21	0.26	0.235	0.716	-0.12	0.1	-0.01	0.497	-0.05	-0.18	0.02	-0.07	-0.07	0.43
YDL046W_ORF	YDL046W	ORF	NPC2	sterol transport	molecular_function	vacuole, cell cycle-correlated morphology*	0.49	-0.02	0.235	0.716	0.13	-0.22	-0.045	0.462	-0.41	-0.12	-0.05	-0.24	-0.205	0.27
YOR151C_ORF	YOR151C	ORF	RPB2	transcription from RNA polymerase II promoter	DNA-directed RNA polymerase activity	mitochondrion*	0.38	0.09	0.235	0.716	-0.06	0.14	0.04	0.546	-0.65	-0.38	-0.19	-0.56	-0.445	0.091
YHR068W_ORF	YHR068W	ORF	DYS1	hypusine biosynthetic process from peptidyl-lysine	transferase activity, transferring alkyl or aryl (other than methyl) groups	cytoplasm	0.54	-0.07	0.235	0.716	0.6	0.37	0.485	0.874	0.01	-0.03	0.07	0.11	0.04	0.565
YPL173W_ORF	YPL173W	ORF	MRPL40	translation	structural constituent of ribosome	mitochondrion*	0.38	0.09	0.235	0.716	0.31	-0.45	-0.07	0.439			-0.02	-0.22	-0.12	0.367
YOL057W_ORF	YOL057W	ORF	YOL057W_ORF	biological_process	molecular_function	cytoplasm*	0.45	0.01	0.23	0.713	-0.5	0.17	-0.165	0.353		-1.04	0.01	-0.53	-0.52	0.059
YOR296W_ORF	YOR296W	ORF	YOR296W_ORF	biological_process	molecular_function	cytoplasm	0.23		0.23	0.713	-0.41	-0.31	-0.36	0.199	-0.29	-0.64	0.04	-0.2	-0.2725	0.202
YBR099C_ORF	YBR099C	ORF	YBR099C_ORF				0.23		0.23	0.713	0	0.38	0.19	0.685		-0.98	0.17	0.08	-0.243333	0.23
YGL048C_ORF	YGL048C	ORF	RPT6	ubiquitin-dependent protein catabolic process	ATPase activity*	nucleus*	0.31	0.15	0.23	0.713	0.66	1.47	1.065	0.986	0.03	0.35	0.47	0.01	0.215	0.746
YDR518W_ORF	YDR518W	ORF	EUG1	protein folding	protein disulfide isomerase activity*	endoplasmic reticulum	0.23		0.23	0.713	-0.18	0.22	0.02	0.527	-0.84	-0.59	-0.15	-0.47	-0.5125	0.063
YHR055C_ORF	YHR055C	ORF	CUP1-2	response to copper ion	copper ion binding	cytosol	0.7	-0.24	0.23	0.713	-0.86	-0.48	-0.67	0.068	0.67	0.42	0.36	0.83	0.57	0.925
YAR050W_ORF	YAR050W	ORF	FLO1	flocculation via cell wall protein-carbohydrate interaction	mannose binding	chitin- and beta-glucan-containing cell wall	0.34	0.12	0.23	0.713	0.93	1.04	0.985	0.981	0.35	0.52	0.5	0.44	0.4525	0.889
YFR037C_ORF	YFR037C	ORF	RSC8	RNA elongation from RNA polymerase II promoter*	DNA-dependent ATPase activity	nucleus*	0.34	0.12	0.23	0.713	0.72	1.05	0.885	0.971	0.15	0.64	0.17	0.38	0.335	0.832
YOR003W_ORF	YOR003W	ORF	YSP3	telomere maintenance*	peptidase activity	cellular_component	0.5	-0.04	0.23	0.713	0.12	0.01	0.065	0.571			-0.14		-0.14	0.344
YBR027C_ORF	YBR027C	ORF	YBR027C_ORF				0.06	0.4	0.23	0.713	0.29	0.35	0.32	0.782	0.2	0.21	0.1	0.19	0.175	0.708
YBR302C_ORF	YBR302C	ORF	COS2	biological_process	molecular_function	vacuole, cell cycle-correlated morphology	0.66	-0.2	0.23	0.713	0.08	0.12	0.1	0.606	0.26	0.25	-0.13	-0.05	0.0825	0.615
YJL072C_ORF	YJL072C	ORF	PSF2	DNA-dependent DNA replication	molecular_function	nucleus*		0.23	0.23	0.713	0.24		0.24	0.727	-0.26	-0.04	-0.26	-0.14	-0.175	0.305
YOR368W_ORF	YOR368W	ORF	RAD17	meiotic recombination*	double-stranded DNA binding	nucleus		0.23	0.23	0.713	0.04	0.2	0.12	0.625	0.2	0.27	0.15	0.36	0.245	0.77
YOR259C_ORF	YOR259C	ORF	RPT4	ubiquitin-dependent protein catabolic process	ATPase activity*	nucleus*	0.36	0.1	0.23	0.713	0.6	0.2	0.4	0.833	0.02	0.23	0.26	0.33	0.21	0.743
YKR059W_ORF	YKR059W	ORF	TIF1	telomere maintenance*	translation initiation factor activity*	ribosome*	0.38	0.08	0.23	0.713	0.8	0.37	0.585	0.909	0.15	0.25	-0.22	-0.17	0.0025	0.519
YCR073C_ORF	YCR073C	ORF	SSK22	protein amino acid phosphorylation*	MAP kinase kinase kinase activity	cellular_component	0.23		0.23	0.713	0.38	0.24	0.31	0.778	-0.58	-0.21	0.19	0.02	-0.145	0.339
YLR114C_ORF	YLR114C	ORF	YLR114C_ORF	post-Golgi vesicle-mediated transport	molecular_function	cytoplasm	0.22	0.24	0.23	0.713	0.37	0.26	0.315	0.78	0.24	0.03	1.1	0.69	0.515	0.91
YOL053W_ORF	YOL053W	ORF	YOL053W_ORF	biological_process	molecular_function	cellular_component		0.23	0.23	0.713	0.13	0.04	0.085	0.592			0.03	-0.23	-0.1	0.393
YER074W_OCH_DS100_ORF	YER074W	OCH	RPS24A	translation	structural constituent of ribosome	mitochondrion*	0.36	0.09	0.225	0.71	0.36	0.57	0.465	0.864	1.24	0.96	0.66	0.8	0.915	0.982
YHR134W_ORF	YHR134W	ORF	WSS1	response to DNA damage stimulus*	molecular_function	cellular_component	0.11	0.34	0.225	0.71	0.57		0.57	0.905	0.41	0.45	0.57	0.67	0.525	0.913
YFL012W-A_ORF	YFL012W-A	ORF	YFL012W-A_ORF				0.89	-0.44	0.225	0.71	0.05	1.7	0.875	0.97	0.22	0.04			0.13	0.666
YGR233C_ORF	YGR233C	ORF	PHO81	phosphate metabolic process	cyclin-dependent protein kinase inhibitor activity	cytoplasm*	0.47	-0.02	0.225	0.71	0.51	0.25	0.38	0.822	-0.29	0.04	0.04	0.27	0.015	0.535
YPR055W_ORF	YPR055W	ORF	SEC8	cytokinesis*	protein binding	bud tip*	0.68	-0.23	0.225	0.71	-0.09	-0.34	-0.215	0.307	0.32	0	-0.23	0.11	0.05	0.577
YGR200C_ORF	YGR200C	ORF	ELP2	regulation of transcription from RNA polymerase II promoter*	molecular_function	cytoplasm*	0.28	0.17	0.225	0.71	0.83	0.54	0.685	0.937	-0.23	0.17	0.09	0.34	0.0925	0.628
YIL160C_ORF	YIL160C	ORF	POT1	fatty acid beta-oxidation	acetyl-CoA C-acyltransferase activity	peroxisomal matrix	0.02	0.43	0.225	0.71	0.31	0.01	0.16	0.659	0.09	0.24	-0.02	0.06	0.0925	0.628
YOR247W_ORF	YOR247W	ORF	SRL1	nucleobase, nucleoside, nucleotide and nucleic acid metabolic process	molecular_function	cytoplasm*	0.35	0.1	0.225	0.71	0.68	0.46	0.57	0.905	0.63	0.56	0.36	0.88	0.6075	0.936
YNR035C_ORF	YNR035C	ORF	ARC35	actin cytoskeleton organization and biogenesis*	structural molecule activity	cytosol*	0.16	0.29	0.225	0.71	0.54	0.65	0.595	0.912	0.13	0.32	0.34	0.4	0.2975	0.808
YAL061W_ORF	YAL061W	ORF	YAL061W_ORF	biological_process	oxidoreductase activity, acting on the CH-OH group of donors, NAD or NADP as acceptor	cytoplasm*	0.48	-0.03	0.225	0.71	0.25	0.34	0.295	0.77	0.01	0.07	0.08	-0.74	-0.145	0.339
YDL101C_ORF	YDL101C	ORF	DUN1	telomere maintenance*	protein kinase activity	nucleus	0.3	0.15	0.225	0.71	-0.43	-0.23	-0.33	0.219		-0.59	-0.4	-0.39	-0.46	0.083
YNL308C_ORF	YNL308C	ORF	KRI1	ribosome biogenesis and assembly	molecular_function	nucleolus	0.01	0.44	0.225	0.71	0.24	0.1	0.17	0.667	0.01	0.08	0.42	0.9	0.3525	0.842
YOL076W_ORF	YOL076W	ORF	MDM20	mitochondrion inheritance*	peptide alpha-N-acetyltransferase activity	NatB complex	0.46	-0.01	0.225	0.71	0.04	-0.18	-0.07	0.439	-0.25	-0.03	-0.16	-0.16	-0.15	0.33
YPL220W_ORF	YPL220W	ORF	RPL1A	translation	structural constituent of ribosome	cytosolic large ribosomal subunit (sensu Eukaryota)	0.29	0.16	0.225	0.71	0.27	0.25	0.26	0.743	0.88	0.84	0.76	0.81	0.8225	0.974
YKR031C_ORF	YKR031C	ORF	SPO14	exocytosis*	phosphatidylinositol 3-phosphate binding*	endosome*	-0.29	0.74	0.225	0.71	0.66	-0.43	0.115	0.62	-0.69	-0.47	-0.05	-0.21	-0.355	0.139
YGR240C-A_ONO_ORF	YGR240C-A	ONO	YGR240C-A_ONO_ORF	biological_process	molecular_function	cellular_component	0.22		0.22	0.707	-0.07	0.14	0.035	0.543			-0.16	-0.59	-0.375	0.125
YNL027W_ORF	YNL027W	ORF	CRZ1	regulation of transcription, DNA-dependent*	transcription factor activity	cytoplasm*	0.22		0.22	0.707	0.16	0.36	0.26	0.743		-0.53	-0.07	-0.07	-0.223333	0.25
YPL060C-A_ORF	YPL060C-A	ORF	YPL060C-A_ORF	transposition, RNA-mediated	protein binding*	retrotransposon nucleocapsid	0.22		0.22	0.707								-0.79	-0.79	0.015
YOL112W_ORF	YOL112W	ORF	MSB4	actin filament organization	Rab GTPase activator activity	bud tip*	0.38	0.06	0.22	0.707	0.33	0.38	0.355	0.807	-0.06	0.09	0.4	0.18	0.1525	0.686
YNL008C_ORF	YNL008C	ORF	ASI3	ubiquitin-dependent protein catabolic process	ubiquitin-protein ligase activity	endoplasmic reticulum membrane*	0.04	0.4	0.22	0.707	-0.21	0.17	-0.02	0.487	-0.4	-0.08	0.13	-0.08	-0.1075	0.383
YLR337C_ORF	YLR337C	ORF	VRP1	endocytosis*	actin binding	actin cortical patch	0.09	0.35	0.22	0.707	0.73	0.6	0.665	0.933	-0.36	0	0.25	-0.03	-0.035	0.476
YML005W_ORF	YML005W	ORF	TRM12	tRNA methylation	S-adenosylmethionine-dependent methyltransferase activity	cytoplasm		0.22	0.22	0.707	0.1	0.01	0.055	0.562	-0.24		-0.78	-0.3	-0.44	0.093
YLR161W_ORF	YLR161W	ORF	YLR161W_ORF	biological_process	molecular_function	cellular_component		0.22	0.22	0.707	0.34		0.34	0.796
YDR384C_ORF	YDR384C	ORF	ATO3	nitrogen utilization*	ammonium transporter activity	mitochondrion*		0.22	0.22	0.707	0.41	0.36	0.385	0.825	0.84	0.69	0.43	0.79	0.6875	0.951
YCR004C_ORF	YCR004C	ORF	YCP4	biological_process	electron carrier activity	cytoplasm*	0.12	0.32	0.22	0.707	0.47	0.61	0.54	0.894	0.08	0.18	0.32	0.36	0.235	0.763
YDL230W_ORF	YDL230W	ORF	PTP1	protein amino acid dephosphorylation	protein tyrosine phosphatase activity	cytoplasm*		0.22	0.22	0.707	0.03	1	0.515	0.886	0.26	0.09	0.26	0.05	0.165	0.699
YOR195W_ORF	YOR195W	ORF	SLK19	meiosis*	molecular_function	condensed nuclear chromosome kinetochore*		0.22	0.22	0.707	0.39	0.31	0.35	0.803	-0.04	-0.07	-0.09	0.34	0.035	0.56
YNL085W_ORF	YNL085W	ORF	MKT1	positive regulation of protein biosynthetic process*	nuclease activity	cytoplasm*		0.22	0.22	0.707	0.41	-0.13	0.14	0.642	-0.35	-0.14	-0.26	-0.02	-0.1925	0.285
YJR061W_ORF	YJR061W	ORF	YJR061W_ORF	biological_process	molecular_function	cellular_component	0.04	0.4	0.22	0.707	0.53		0.53	0.892	-0.17		0.06	-0.03	-0.0466667	0.461
YDL225W_ORF	YDL225W	ORF	SHS1	establishment of cell polarity (sensu Fungi)*	structural constituent of cytoskeleton	septin ring	0.14	0.3	0.22	0.707	0.57	0.71	0.64	0.926	-0.2	-0.61	0.08	0.14	-0.1475	0.336
YLR040C_ORF	YLR040C	ORF	YLR040C_ORF	biological_process	molecular_function	chitin- and beta-glucan-containing cell wall	0.22		0.22	0.707	0.09	0	0.045	0.551			0.34	0.17	0.255	0.779
YOR089C_ORF	YOR089C	ORF	VPS21	endocytosis*	GTPase activity	mitochondrion*	0.62	-0.18	0.22	0.707	0.25	0.12	0.185	0.681	0.1	0.21	0.33	0.14	0.195	0.727
YLR357W_ORF	YLR357W	ORF	RSC2	telomere maintenance*	DNA-dependent ATPase activity	RSC complex	0.33	0.11	0.22	0.707	0.3	0.38	0.34	0.796	0.18	0.06	0.32	0.32	0.22	0.749
YGL234W_ORF	YGL234W	ORF	ADE5,7	'de novo' IMP biosynthetic process*	phosphoribosylamine-glycine ligase activity*	cytoplasm	0.31	0.13	0.22	0.707	0.44	0.75	0.595	0.912	-0.4	-0.29	-0.26	0.16	-0.1975	0.279
YPR052C_OCH__ORF	YPR052C	OCH	NHP6A	positive regulation of transcription from RNA polymerase II promoter*	chromatin binding	nuclear chromatin	0.2	0.23	0.215	0.705	-0.08	-0.01	-0.045	0.462	0.81	0.63	0.51	0.55	0.625	0.939
YKL007W_ORF	YKL007W	ORF	CAP1	barbed-end actin filament capping	actin filament binding	actin cortical patch*	0.48	-0.05	0.215	0.705	-0.07	0.51	0.22	0.712	0.06	0.06	0.89	0.11	0.28	0.797
YJR075W_ORF	YJR075W	ORF	HOC1	cell wall mannoprotein biosynthetic process*	alpha-1,6-mannosyltransferase activity*	alpha-1,6-mannosyltransferase complex	0.09	0.34	0.215	0.705	-0.1	0.16	0.03	0.537	0.03	0.17	0.17	0.31	0.17	0.704
YKR023W_ORF	YKR023W	ORF	YKR023W_ORF	biological_process	molecular_function	cytoplasm*	-0.12	0.55	0.215	0.705	0.3	0.35	0.325	0.785	0.96	0.4	0.79	0.22	0.5925	0.932
YNL189W_ORF	YNL189W	ORF	SRP1	nucleocytoplasmic transport	protein carrier activity	cytoplasm*	0	0.43	0.215	0.705	-0.08		-0.08	0.43	0.53		-0.06		0.235	0.763
YLR228C_ORF	YLR228C	ORF	ECM22	sterol biosynthetic process	RNA polymerase II transcription factor activity	nucleus	0.09	0.34	0.215	0.705	-0.21	0.05	-0.08	0.43		-0.53	-0.11	-0.4	-0.346667	0.147
YJR032W_ORF	YJR032W	ORF	CPR7	response to stress	unfolded protein binding*	cytosol	0.22	0.21	0.215	0.705	0	0.48	0.24	0.727	-0.18	0.27	0.28	0.03	0.1	0.636
YKL180W_ORF	YKL180W	ORF	RPL17A	translation	structural constituent of ribosome	cytoplasm*	0.29	0.14	0.215	0.705	0.27	0.71	0.49	0.875	0.93	0.81	0.51	0.93	0.795	0.97
YLR033W_ORF	YLR033W	ORF	RSC58	RNA elongation from RNA polymerase II promoter*	molecular_function	RSC complex	0.07	0.36	0.215	0.705	0.1	0.15	0.125	0.629		-0.46	-0.08	-0.1	-0.213333	0.262
YDR541C_ORF	YDR541C	ORF	YDR541C_ORF	biological_process	dihydrokaempferol 4-reductase activity	cellular_component	0.38	0.05	0.215	0.705	-0.32	-0.02	-0.17	0.346	0.04	-0.14	0.35	-0.04	0.0525	0.581
YJL177W_ORF	YJL177W	ORF	RPL17B	translation	structural constituent of ribosome	cytosolic large ribosomal subunit (sensu Eukaryota)	0.25	0.18	0.215	0.705	0.07	0.65	0.36	0.81	0.89	0.88	0.55	0.47	0.6975	0.953
YLR454W_ORF	YLR454W	ORF	YLR454W_ORF	biological_process	molecular_function	mitochondrion	-0.29	0.72	0.215	0.705	-0.15	-0.03	-0.09	0.42	-0.77	-0.88	-0.43	-0.55	-0.6575	0.029
YHL004W_ORF	YHL004W	ORF	MRP4	translation	structural constituent of ribosome*	mitochondrion*	0.23	0.2	0.215	0.705	-0.24	0.21	-0.015	0.493	0.2		0.19	0.12	0.17	0.704
YJR155W_ORF	YJR155W	ORF	AAD10	aldehyde metabolic process	aryl-alcohol dehydrogenase activity	cellular_component	0.54	-0.11	0.215	0.705	0.37	-0.22	0.075	0.582	-0.04	0.11	-0.68	-0.13	-0.185	0.294
YGR245C_ORF	YGR245C	ORF	SDA1	ribosome biogenesis and assembly*	molecular_function	nucleus	-0.04	0.47	0.215	0.705	0.38	0.18	0.28	0.758	-0.11	-0.12	0.15	0.87	0.1975	0.73
YDL231C_ORF	YDL231C	ORF	BRE4	endocytosis	molecular_function	integral to membrane	0.24	0.19	0.215	0.705	0.1	-0.1	0	0.508		-0.15	-0.01	0.25	0.03	0.553
YBR078W_JXN_EE20_1_ORF	YBR078W	JXN	ECM33	cell wall organization and biogenesis	molecular_function	mitochondrion*	-0.15	0.57	0.21	0.701	0.47	0.82	0.645	0.927	-0.2	0.27	0.2	0.19	0.115	0.653
YBR078W_JXN_IE_1_ORF	YBR078W	JXN	ECM33	cell wall organization and biogenesis	molecular_function	mitochondrion*	-0.19	0.61	0.21	0.701	0.25	0.2	0.225	0.716	-0.08	0.19	-0.31	1.26	0.265	0.785
YLL052C_OCH__ORF	YLL052C	OCH	AQY2	water transport	water channel activity	plasma membrane*	0.21		0.21	0.701	0.06	-0.1	-0.02	0.487			-0.42	0.21	-0.105	0.386
YGL077C_ORF	YGL077C	ORF	HNM1	choline transport	choline transporter activity	plasma membrane	0.06	0.36	0.21	0.701	0.53	0.66	0.595	0.912	0	0.34	0.12	0.62	0.27	0.789
YJL143W_ORF	YJL143W	ORF	TIM17	protein import into mitochondrial matrix	protein transporter activity	mitochondrion*	0.11	0.31	0.21	0.701	0.35	0.75	0.55	0.898	0.58	0.36	0.38	0.71	0.5075	0.908
YLR027C_ORF	YLR027C	ORF	AAT2	nitrogen compound metabolic process*	aspartate transaminase activity	cytoplasm*	0.28	0.14	0.21	0.701	0.59	0.51	0.55	0.898	-0.07	0.18	0.2	0.38	0.1725	0.707
YMR302C_ORF	YMR302C	ORF	YME2	rRNA processing*	exonuclease activity	mitochondrion*	0.51	-0.09	0.21	0.701	0.23	-0.59	-0.18	0.337	-0.36	-0.03	0.12	-0.01	-0.07	0.43
YFL068W_ORF	YFL068W	ORF	YFL068W_ORF	biological_process	molecular_function	cellular_component	0.21		0.21	0.701	0.45	0.9	0.675	0.935	0.09	0.2			0.145	0.679
YOL105C_ORF	YOL105C	ORF	WSC3	cell wall organization and biogenesis*	transmembrane receptor activity	membrane fraction	0.21		0.21	0.701	0.64	0.21	0.425	0.846	-0.3	0.06	0.01	0.09	-0.035	0.476
YNR050C_ORF	YNR050C	ORF	LYS9	lysine biosynthetic process via aminoadipic acid	saccharopine dehydrogenase (NADP+, L-glutamate-forming) activity	cytoplasm	0.01	0.41	0.21	0.701	0.37	0.37	0.37	0.817	-0.38	-0.39	-0.14	0.01	-0.225	0.247
YBR052C_ORF	YBR052C	ORF	RFS1	biological_process	molecular_function	cytoplasm	0.28	0.14	0.21	0.701	0.38	0.34	0.36	0.81	0.42	0.42	0.26	0.12	0.305	0.814
YLR151C_ORF	YLR151C	ORF	PCD1	biological_process	pyrophosphatase activity	peroxisome	0.21		0.21	0.701	-0.02		-0.02	0.487
YER060W_ORF	YER060W	ORF	FCY21	biological_process	cytosine-purine permease activity	integral to membrane	0.21		0.21	0.701	-0.1	-0.18	-0.14	0.376	-0.16	-0.37	0.44	-0.23	-0.08	0.418
YER074W_ORF	YER074W	ORF	RPS24A	translation	structural constituent of ribosome	mitochondrion*	0.43	-0.01	0.21	0.701	0.17	0.6	0.385	0.825	0.9	0.97	0.7	0.73	0.825	0.975
YLR136C_ORF	YLR136C	ORF	TIS11	mRNA catabolic process*	mRNA binding	cytoplasm*	0.25	0.17	0.21	0.701	0.13	-0.1	0.015	0.523		-0.01	-0.32		-0.165	0.314
YNL268W_ORF	YNL268W	ORF	LYP1	basic amino acid transport	basic amino acid transporter activity	mitochondrion*	-0.08	0.5	0.21	0.701	-0.07	0.14	0.035	0.543	-0.13	0.1	-0.19	-0.09	-0.0775	0.422
YDR506C_ORF	YDR506C	ORF	YDR506C_ORF	biological_process	molecular_function	cellular_component		0.21	0.21	0.701	0.21	-0.02	0.095	0.601
YDR047W_ORF	YDR047W	ORF	HEM12	heme biosynthetic process	uroporphyrinogen decarboxylase activity	cytoplasm*	0.48	-0.06	0.21	0.701	0.46	-0.01	0.225	0.716	-0.02	-0.65	0.11	-0.1	-0.165	0.314
YMR047C_ORF	YMR047C	ORF	NUP116	mRNA export from nucleus*	structural molecule activity	nuclear pore		0.21	0.21	0.701	1.02	-0.29	0.365	0.814				-0.38	-0.38	0.122
YDL198C_ORF	YDL198C	ORF	GGC1	mitochondrial genome maintenance*	guanine nucleotide transporter activity	mitochondrion*	0.26	0.16	0.21	0.701	-0.16	-0.17	-0.165	0.353	0.28	-0.42	0.26	0.27	0.0975	0.634
YNL066W_TIL_7_109__ORF	YNL066W	TIL	SUN4	mitochondrion organization and biogenesis	glucosidase activity	chitin- and beta-glucan-containing cell wall*	0.56	-0.14	0.21	0.701	0.29	0.1	0.195	0.691	0.2	0.6	0.12	0.45	0.3425	0.836
YBR302C_OCH__ORF	YBR302C	OCH	COS2	biological_process	molecular_function	vacuole, cell cycle-correlated morphology	0.01	0.4	0.205	0.699	0	0.32	0.16	0.659	0.2	0.27	0.37	0.34	0.295	0.806
YLL035W_ORF	YLL035W	ORF	GRC3	ribosome biogenesis and assembly*	molecular_function	cellular_component	0.18	0.23	0.205	0.699	-0.14	-0.25	-0.195	0.326	-0.4	-0.43	0.06	0.35	-0.105	0.386
YCR083W_ORF	YCR083W	ORF	TRX3	response to oxidative stress	thiol-disulfide exchange intermediate activity	mitochondrion	0.3	0.11	0.205	0.699	0.38	0.38	0.38	0.822	0.09	0.14	0.43	0.55	0.3025	0.812
YFR013W_ORF	YFR013W	ORF	IOC3	chromatin remodeling	protein binding	ISW1 complex	0.21	0.2	0.205	0.699	0.11		0.11	0.616	-0.16	0.37	0.11	0.09	0.1025	0.639
YHR154W_ORF	YHR154W	ORF	RTT107	double-strand break repair*	molecular_function	nucleus	0.18	0.23	0.205	0.699	0.44	-0.28	0.08	0.586	-0.61	-0.48	-0.36	0.03	-0.355	0.139
YLR372W_ORF	YLR372W	ORF	SUR4	telomere maintenance*	fatty acid elongase activity	endoplasmic reticulum*	0.3	0.11	0.205	0.699	0.27	-0.04	0.115	0.62	0.06	0.4	0.06	0.14	0.165	0.699
YPL050C_ORF	YPL050C	ORF	MNN9	protein amino acid N-linked glycosylation*	mannosyltransferase activity	membrane*	0.14	0.27	0.205	0.699	-0.19	-0.2	-0.195	0.326	-0.3	-0.31	-0.44	-0.24	-0.3225	0.164
YGR207C_ORF	YGR207C	ORF	YGR207C_ORF	biological_process	molecular_function	mitochondrion	0.55	-0.14	0.205	0.699	0.23	0.25	0.24	0.727	-0.05	0.44	0.1	0.28	0.1925	0.726
YER017C_ORF	YER017C	ORF	AFG3	translation*	ATPase activity*	mitochondrion*	-0.32	0.73	0.205	0.699	-0.26	-0.09	-0.175	0.342	-0.38	-0.17	0	-0.03	-0.145	0.339
YHL021C_ORF	YHL021C	ORF	YHL021C_ORF	biological_process	molecular_function	mitochondrion	0.23	0.18	0.205	0.699	-0.17		-0.17	0.346	-0.36		-0.35	-1.28	-0.663333	0.028
YHR039C-A_ORF	YHR039C-A	ORF	VMA10	vacuolar acidification*	hydrogen ion transporting ATPase activity, rotational mechanism	hydrogen ion transporting ATPase V1 domain	0.27	0.14	0.205	0.699	0.18	-0.13	0.025	0.533	0.78	0.72	0.59	0.51	0.65	0.945
YHR143W_TIL_6_223__ORF	YHR143W	TIL	DSE2	cell wall organization and biogenesis*	glucan 1,3-beta-glucosidase activity	chitin- and beta-glucan-containing cell wall*	0.48	-0.07	0.205	0.699	0.34	-0.13	0.105	0.611	0.06	0.2	0.1	0.43	0.1975	0.73
YFR024C-A_JXN_IE_1_ORF	YFR024C-A	JXN	LSB3	actin filament organization	molecular_function	cytoplasm*		0.2	0.2	0.695	0.89	0.07	0.48	0.871	-0.74	-0.64	0.14	0.34	-0.225	0.247
YPL198W_JXN_EE20_2_ORF	YPL198W	JXN	RPL7B	translation	structural constituent of ribosome	cytosolic large ribosomal subunit (sensu Eukaryota)	0.18	0.22	0.2	0.695	0.14	0.29	0.215	0.709	0.67	1.76	0.68	0.55	0.915	0.982
YBR233W_ORF	YBR233W	ORF	PBP2	biological_process	molecular_function	cytoplasm		0.2	0.2	0.695	0.48	0.59	0.535	0.893	0.3	0.29	-0.07	0.19	0.1775	0.711
YBR229C_ORF	YBR229C	ORF	ROT2	chitin- and beta-glucan-containing cell wall biogenesis	alpha-glucosidase activity	mitochondrion*	0.1	0.3	0.2	0.695	0.2	0.31	0.255	0.74	-0.46	-0.19	-0.06	0.13	-0.145	0.339
YHR013C_ORF	YHR013C	ORF	ARD1	telomere maintenance*	peptide alpha-N-acetyltransferase activity	cytosolic ribosome (sensu Eukaryota)*	0.32	0.08	0.2	0.695	-0.1	0.24	0.07	0.575	-0.02	-0.14	0.26	0.26	0.09	0.625
YDR083W_ORF	YDR083W	ORF	RRP8	telomere maintenance*	methyltransferase activity	nucleolus	0.05	0.35	0.2	0.695	-0.11	0.49	0.19	0.685	0.08	0.2	0.48	0.86	0.405	0.867
YCR087C-A_ORF	YCR087C-A	ORF	YCR087C-A_ORF	biological_process	molecular_function	nucleolus	0.17	0.23	0.2	0.695	0.14	0.53	0.335	0.793	0.8	0.74	0.84	1.26	0.91	0.982
YNL327W_ORF	YNL327W	ORF	EGT2	cytokinesis	cellulase activity	chitin- and beta-glucan-containing cell wall*	0.33	0.07	0.2	0.695	0.52	0.47	0.495	0.878	-0.42	-0.24	0.03	-0.1	-0.1825	0.296
YCL061C_ORF	YCL061C	ORF	MRC1	telomere maintenance*	molecular_function	nucleus*	0.2		0.2	0.695	0.05	-0.08	-0.015	0.493	-0.54	-0.38	-0.04	0.1	-0.215	0.259
YMR273C_ORF	YMR273C	ORF	ZDS1	mRNA export from nucleus*	protein binding	cytoplasm*	0.49	-0.09	0.2	0.695	0.53	0.77	0.65	0.929	0.08	-0.08	-0.81	-1.02	-0.4575	0.086
YNL330C_ORF	YNL330C	ORF	RPD3	positive regulation of transcription from RNA polymerase II promoter*	histone deacetylase activity*	histone deacetylase complex*	0.16	0.24	0.2	0.695	0.26	0.73	0.495	0.878	-0.08	-0.06	-0.13	-0.24	-0.1275	0.359
YMR178W_ORF	YMR178W	ORF	YMR178W_ORF	biological_process	molecular_function	cytoplasm*	0.17	0.23	0.2	0.695	0.14	0.43	0.285	0.763	-0.43	-0.27	-0.1	-0.24	-0.26	0.213
YGL094C_ORF	YGL094C	ORF	PAN2	postreplication repair*	poly(A)-specific ribonuclease activity	cytoplasm*		0.2	0.2	0.695	0.34		0.34	0.796		-0.14	-0.65	-0.08	-0.29	0.188
YPL129W_ORF	YPL129W	ORF	TAF14	chromatin remodeling*	general RNA polymerase II transcription factor activity*	mediator complex*	0.42	-0.02	0.2	0.695	0.02	-0.24	-0.11	0.403	0.21	0.01	0.07	0.2	0.1225	0.66
YDR169C_ORF	YDR169C	ORF	STB3	biological_process	molecular_function	cytoplasm		0.2	0.2	0.695	0.3		0.3	0.772			-0.52	0.11	-0.205	0.27
YMR211W_ORF	YMR211W	ORF	DML1	mitochondrial genome maintenance*	structural molecule activity	cytoplasm*	0.37	0.03	0.2	0.695	-0.49	-0.19	-0.34	0.211	-0.49	-0.35	-0.1	-0.25	-0.2975	0.182
YNL246W_ORF	YNL246W	ORF	VPS75	telomere maintenance*	histone binding	nucleus*		0.2	0.2	0.695	0.29	0.61	0.45	0.858	-0.07	0.16	0.39	0.32	0.2	0.732
YFR047C_ORF	YFR047C	ORF	BNA6	NAD biosynthetic process	nicotinate-nucleotide diphosphorylase (carboxylating) activity	cytoplasm*	0.11	0.29	0.2	0.695	-0.27	0.2	-0.035	0.473	-0.2	-0.33	0.09	-0.06	-0.125	0.362
YDL077C_ORF	YDL077C	ORF	VAM6	telomere maintenance*	Rab guanyl-nucleotide exchange factor activity	vacuole, cell cycle-correlated morphology*	0.18	0.22	0.2	0.695	-0.29	-0.28	-0.285	0.253		-0.78		-0.28	-0.53	0.055
YLR036C_ORF	YLR036C	ORF	YLR036C_ORF	biological_process	molecular_function	cellular_component	0.2		0.2	0.695	0.32	-0.21	0.055	0.562			-0.69	-0.62	-0.655	0.029
YKR013W_ORF	YKR013W	ORF	PRY2	biological_process	molecular_function	vacuole, cell cycle-correlated morphology*	0.47	-0.07	0.2	0.695	0.22	-0.22	0	0.508	0.05	0.02	-0.06	0.8	0.2025	0.735
YDR077W_ORF	YDR077W	ORF	SED1	cell wall organization and biogenesis*	structural constituent of cell wall	mitochondrion*	0.22	0.18	0.2	0.695	0.75	-0.35	0.2	0.695	-0.21	-0.17	-0.06	0	-0.11	0.379
YGL055W_ORF	YGL055W	ORF	OLE1	mitochondrion inheritance*	stearoyl-CoA 9-desaturase activity	endoplasmic reticulum membrane	0.01	0.39	0.2	0.695	-0.82	-0.72	-0.77	0.043	-0.31	-0.08	-0.19	0.35	-0.0575	0.446
YLR409C_ORF	YLR409C	ORF	UTP21	ribosome biogenesis and assembly*	snoRNA binding	nucleus*	0.01	0.39	0.2	0.695	-0.17	0.19	0.01	0.519	-0.5	-0.21	-0.12	-0.09	-0.23	0.242
YAL017W_ORF	YAL017W	ORF	PSK1	protein amino acid phosphorylation*	protein serine/threonine kinase activity	cytoplasm		0.2	0.2	0.695	0.2	-0.03	0.085	0.592	0.01	-0.19	-0.02	0.24	0.01	0.528
YDL056W_ORF	YDL056W	ORF	MBP1	DNA replication*	DNA binding*	nucleus		0.2	0.2	0.695	0.1	-0.08	0.01	0.519	0	-0.06	0.1	0.2	0.06	0.589
YKL151C_ORF	YKL151C	ORF	YKL151C_ORF	biological_process	molecular_function	cytoplasm		0.2	0.2	0.695	0.58	0.47	0.525	0.89	0.12	-0.25	0.37	0	0.06	0.589
YOR116C_TIL_3601_3900_210_ORF	YOR116C	TIL	RPO31	transcription from RNA polymerase III promoter	DNA-directed RNA polymerase activity	DNA-directed RNA polymerase III complex	0.2		0.2	0.695	0.01	0.06	0.035	0.543	-0.77	-0.51	-0.21	-0.47	-0.49	0.072
YDR457W_TIL_4501_4800_217_ORF	YDR457W	TIL	TOM1	regulation of cell size*	ubiquitin-protein ligase activity	nucleus*	0.2		0.2	0.695	-0.29	-0.5	-0.395	0.18		-0.76	0.25	-0.26	-0.256667	0.218
YNL074C_ORF	YNL074C	ORF	MLF3	response to drug	molecular_function	cytoplasm	0.37	0.02	0.195	0.691	0.38	0.34	0.36	0.81	-0.08	0.05	0.18	0.08	0.0575	0.586
YLR197W_ORF	YLR197W	ORF	SIK1	ribosome biogenesis and assembly*	molecular_function	nucleus*	0.09	0.3	0.195	0.691	0.31	0.72	0.515	0.886	0.09	0.28	0.21	0.44	0.255	0.779
YDR194C_ORF	YDR194C	ORF	MSS116	RNA splicing	RNA binding*	mitochondrion*	0.55	-0.16	0.195	0.691	-0.17	-0.84	-0.505	0.123	0.06	0.11	0.03	0.15	0.0875	0.623
YDL137W_ORF	YDL137W	ORF	ARF2	ER to Golgi vesicle-mediated transport*	GTPase activity	cytosol*	0.18	0.21	0.195	0.691	0.48	0.57	0.525	0.89	0.49	0.65	0.46	0.27	0.4675	0.894
YDL205C_ORF	YDL205C	ORF	HEM3	heme biosynthetic process	hydroxymethylbilane synthase activity	cytoplasm*	-0.15	0.54	0.195	0.691	-0.04	2	0.98	0.981	0.27	0.29	0.5	0.12	0.295	0.806
YGL203C_ORF	YGL203C	ORF	KEX1	protein processing	carboxypeptidase D activity	trans-Golgi network	0.15	0.24	0.195	0.691	0.17	0.32	0.245	0.732	-0.32	0.04	0.24	-0.04	-0.02	0.491
YJR024C_ORF	YJR024C	ORF	YJR024C_ORF	biological_process	molecular_function	cytoplasm	0.11	0.28	0.195	0.691	-0.04	0.26	0.11	0.616	-0.15	0.01	0.41	0.27	0.135	0.671
YBR079C_ORF	YBR079C	ORF	RPG1	translational initiation	translation initiation factor activity	cytoplasm*	-0.2	0.59	0.195	0.691	0.13	0.26	0.195	0.691	-0.14	0.03	0.34	0.27	0.125	0.662
YBR255W_ORF	YBR255W	ORF	YBR255W_ORF	biological_process	molecular_function	cytoplasm	0.09	0.3	0.195	0.691	0.33	0.36	0.345	0.8			0.24		0.24	0.766
YPR098C_ORF	YPR098C	ORF	YPR098C_ORF	biological_process	molecular_function	mitochondrion*	0.27	0.12	0.195	0.691	0.34	0.12	0.23	0.719	-0.07	0.35	0.42	0.44	0.285	0.8
YDL035C_ORF	YDL035C	ORF	GPR1	pseudohyphal growth*	G-protein coupled receptor activity	plasma membrane	0.46	-0.07	0.195	0.691	0.18	-0.69	-0.255	0.275		-0.45	-0.49	-0.18	-0.373333	0.128
YJR130C_ORF	YJR130C	ORF	STR2	sulfur metabolic process	cystathionine gamma-synthase activity	cytoplasm*	0.08	0.31	0.195	0.691	0.3	0.1	0.2	0.695	0.08	0.24	-0.19	0.15	0.07	0.601
YDR046C_ORF	YDR046C	ORF	BAP3	amino acid transport	amino acid transporter activity	mitochondrion*	0.07	0.32	0.195	0.691	0.14	0.12	0.13	0.633	0.02	0.09	-0.03	0.13	0.0525	0.581
YMR004W_ORF	YMR004W	ORF	MVP1	protein targeting to vacuole	phosphatidylinositol 3-phosphate binding	cytoplasm	0.76	-0.37	0.195	0.691	-0.25	-0.08	-0.165	0.353	-0.2	-0.17	0.02	0.17	-0.045	0.462
YBR170C_ORF	YBR170C	ORF	NPL4	ER-associated protein catabolic process	molecular_function	endoplasmic reticulum*	0.22	0.17	0.195	0.691	-0.55	0.04	-0.255	0.275	-0.61	-0.4	0.03	-1.05	-0.5075	0.065
YHR100C_ORF	YHR100C	ORF	YHR100C_ORF	biological_process	molecular_function	mitochondrion	0.3	0.09	0.195	0.691	-0.55	0.35	-0.1	0.41	-0.35	-0.23	0.7	0.59	0.1775	0.711
YKR014C_ORF	YKR014C	ORF	YPT52	endocytosis*	GTPase activity	late endosome	0.19	0.2	0.195	0.691	0.33	0.65	0.49	0.875	0.16	0.27	0.33	0.52	0.32	0.822
YJR065C_ORF	YJR065C	ORF	ARP3	actin filament organization*	structural constituent of cytoskeleton*	Arp2/3 protein complex	0.29	0.1	0.195	0.691	0.69	0.55	0.62	0.919	-0.07	0	0.06	0.08	0.0175	0.54
YDR177W_ORF	YDR177W	ORF	UBC1	endocytosis*	ubiquitin-protein ligase activity	proteasome complex (sensu Eukaryota)	0.58	-0.19	0.195	0.691	-0.01	0.16	0.075	0.582	-0.18	0.13	0.08	-0.13	-0.025	0.486
YOR109W_ORF	YOR109W	ORF	INP53	cell wall organization and biogenesis*	phosphoinositide 5-phosphatase activity*	membrane fraction*	0.29	0.1	0.195	0.691	-0.06	-0.33	-0.195	0.326	-0.61	-0.55	-0.1	-0.59	-0.4625	0.083
YHR044C_ORF	YHR044C	ORF	DOG1	glucose metabolic process	2-deoxyglucose-6-phosphatase activity	cellular_component	0.08	0.31	0.195	0.691	0.09	0.16	0.125	0.629	0.09	0.18	0.36	0.2	0.2075	0.741
YEL002C_ORF	YEL002C	ORF	WBP1	protein amino acid N-linked glycosylation*	dolichyl-diphosphooligosaccharide-protein glycotransferase activity	endoplasmic reticulum*	0.14	0.25	0.195	0.691	0.29	0.53	0.41	0.839	0.18	0.06	0.33	0.34	0.2275	0.758
YDR033W_TIL_5_89__ORF	YDR033W	TIL	MRH1	biological_process	molecular_function	mitochondrion*	-0.21	0.6	0.195	0.691	-0.3	-0.07	-0.185	0.334	-0.07	0.06	-0.12	-0.14	-0.0675	0.435
YPR003C_AAA_0_NCR	YPR003C	AAA	YPR003C_AAA_0_NCR	biological_process	molecular_function	endoplasmic reticulum		0.19	0.19	0.687	0.38	0.08	0.23	0.719			0.03	-0.05	-0.01	0.503
YOR248W_ORF	YOR248W	ORF	YOR248W_ORF				0.23	0.15	0.19	0.687	0.43	0.29	0.36	0.81	0.04	0.17	0.42	0.42	0.2625	0.784
YML028W_ORF	YML028W	ORF	TSA1	response to oxidative stress*	unfolded protein binding*	cytoplasm	0.16	0.22	0.19	0.687	0.29	0.5	0.395	0.83	0.28	-0.06	0.16	0.23	0.1525	0.686
YGR205W_ORF	YGR205W	ORF	YGR205W_ORF	biological_process	ATP binding	cytoplasm*	0.02	0.36	0.19	0.687	0.35	0.5	0.425	0.846			1.36	0.05	0.705	0.955
YDR422C_ORF	YDR422C	ORF	SIP1	protein amino acid phosphorylation*	AMP-activated protein kinase activity	vacuole*	0.19		0.19	0.687		0.63	0.63	0.923
YOL039W_ORF	YOL039W	ORF	RPP2A	translational elongation*	structural constituent of ribosome	cytosolic large ribosomal subunit (sensu Eukaryota)	0.61	-0.23	0.19	0.687	0.05	0.55	0.3	0.772	1.1	1.04	0.93	1.01	1.02	0.987
YEL013W_ORF	YEL013W	ORF	VAC8	protein targeting to vacuole*	protein binding	vacuole, cell cycle-correlated morphology	0.64	-0.26	0.19	0.687	0.07	0.01	0.04	0.546	-0.14	0	-0.33	-0.34	-0.2025	0.273
YER070W_ORF	YER070W	ORF	RNR1	telomere maintenance*	ribonucleoside-diphosphate reductase activity	cytoplasm*	0.36	0.02	0.19	0.687	0.19	0.04	0.115	0.62	0.6	0.71	-0.12	0	0.2975	0.808
YCL064C_ORF	YCL064C	ORF	CHA1	threonine catabolic process*	L-serine ammonia-lyase activity*	mitochondrion*	0.12	0.26	0.19	0.687	-0.1	0.1	0	0.508	-0.31	0.35	-0.1	0.38	0.08	0.611
YBR298C_ORF	YBR298C	ORF	MAL31	alpha-glucoside transport	alpha-glucoside:hydrogen symporter activity	membrane fraction	0.79	-0.41	0.19	0.687	0.43	-0.05	0.19	0.685		0.04	-0.02	0.02	0.0133333	0.535
YMR251W-A_ORF	YMR251W-A	ORF	HOR7	response to stress	molecular_function	endoplasmic reticulum*	0.32	0.06	0.19	0.687	0.64	0.07	0.355	0.807	0.69	1.15	0.43	1	0.8175	0.974
YLR440C_ORF	YLR440C	ORF	SEC39	secretory pathway	molecular_function	endoplasmic reticulum*		0.19	0.19	0.687	0.4	0.45	0.425	0.846	-0.04	0.23	0.07	0.21	0.1175	0.655
YOL163W_ORF	YOL163W	ORF	YOL163W_ORF	transport	transporter activity	membrane		0.19	0.19	0.687	0.47	0.55	0.51	0.884	-0.11		0.8	-0.15	0.18	0.712
YNR021W_ORF	YNR021W	ORF	YNR021W_ORF	biological_process	molecular_function	endoplasmic reticulum	0.28	0.1	0.19	0.687	-0.35	0.09	-0.13	0.384	0.71	0.68	0.71	0.56	0.665	0.947
YGL196W_ORF	YGL196W	ORF	YGL196W_ORF	biological_process	molecular_function	cellular_component	0.39	-0.01	0.19	0.687	0.21	0	0.105	0.611	-0.11	0.15	-0.75	-0.5	-0.3025	0.178
YBR263W_ORF	YBR263W	ORF	SHM1	one-carbon compound metabolic process	glycine hydroxymethyltransferase activity	mitochondrion	-0.1	0.48	0.19	0.687	0.21	0.35	0.28	0.758	-0.19	-0.03	0.1	-0.1	-0.055	0.45
YJR020W_ORF	YJR020W	ORF	YJR020W_ORF				0.19		0.19	0.687
YBL105C_ORF	YBL105C	ORF	PKC1	cell wall organization and biogenesis*	protein kinase C activity	cytoplasm*	0.12	0.26	0.19	0.687	-0.05	-0.5	-0.275	0.259	0	0.41	0.27	0.3	0.245	0.77
YLR309C_ORF	YLR309C	ORF	IMH1	vesicle-mediated transport*	molecular_function	cytosol*	-0.11	0.49	0.19	0.687	0.58	0.11	0.345	0.8	-0.67		0.02	-0.05	-0.233333	0.24
YPL169C_ORF	YPL169C	ORF	MEX67	mRNA export from nucleus	protein binding*	cytoplasm*		0.19	0.19	0.687	0.32		0.32	0.782	-0.06		-0.13	-0.02	-0.07	0.43
YHL049C_ORF	YHL049C	ORF	YHL049C_ORF	biological_process	molecular_function	cellular_component		0.19	0.19	0.687	0.26	-0.63	-0.185	0.334	-0.12	-0.13	0.24	-0.02	-0.0075	0.508
YMR238W_ORF	YMR238W	ORF	DFG5	pseudohyphal growth*	mannosidase activity	anchored to plasma membrane		0.19	0.19	0.687	0.31	0.14	0.225	0.716	-0.11	-0.59	0.38	0.14	-0.045	0.462
YMR181C_TIL_6_183__ORF	YMR181C	TIL	YMR181C_TIL_6_183__ORF	biological_process	molecular_function	cellular_component	0.14	0.24	0.19	0.687	0.85	1.08	0.965	0.979	0.18	0.61	0.37	0.15	0.3275	0.827
YDL209C_TIL_8_123__ORF	YDL209C	TIL	CWC2	nuclear mRNA splicing, via spliceosome	molecular_function	spliceosome	0.19		0.19	0.687								-0.4	-0.4	0.11
YKR042W_TIL_6_126__ORF	YKR042W	TIL	UTH1	mitochondrion organization and biogenesis*	molecular_function	chitin- and beta-glucan-containing cell wall*	-0.09	0.47	0.19	0.687	0.83	0.79	0.81	0.961	0.28	0.64	0.29	0.73	0.485	0.9
YOR247W_TIL_3_130__ORF	YOR247W	TIL	SRL1	nucleobase, nucleoside, nucleotide and nucleic acid metabolic process	molecular_function	cytoplasm*	0.5	-0.12	0.19	0.687	0.68	0	0.34	0.796	0.12	0.41	0.17	0.55	0.3125	0.818
IGX_YB_279784W							0.19		0.19	0.687	-0.45		-0.45	0.149
YGR085C_OCH_DS100_ORF	YGR085C	OCH	RPL11B	translation*	structural constituent of ribosome	cytosolic large ribosomal subunit (sensu Eukaryota)	0.47	-0.1	0.185	0.684	-0.23	0.06	-0.085	0.426	0.77	0.79	0.27	0.2	0.5075	0.908
YJR123W_ORF	YJR123W	ORF	RPS5	translation	structural constituent of ribosome	cytosolic small ribosomal subunit (sensu Eukaryota)	0.2	0.17	0.185	0.684	0.1	0.36	0.23	0.719	0.63	0.57	0.37	0.41	0.495	0.904
YGR033C_ORF	YGR033C	ORF	TIM21	protein import into mitochondrial matrix	molecular_function	mitochondrion*	0.2	0.17	0.185	0.684	-0.49	-0.33	-0.41	0.171	-0.05	0.2	0.14	0.16	0.1125	0.65
YPL036W_ORF	YPL036W	ORF	PMA2	regulation of pH*	hydrogen-exporting ATPase activity, phosphorylative mechanism	mitochondrion*	0.36	0.01	0.185	0.684	0.26	0.56	0.41	0.839	0.12	0.21	0.03	-0.02	0.085	0.619
YMR201C_ORF	YMR201C	ORF	RAD14	nucleotide-excision repair, DNA damage recognition	damaged DNA binding*	nucleus*	0.07	0.3	0.185	0.684	0.16	0.73	0.445	0.855	0.02		0.39	0.49	0.3	0.809
YNL207W_ORF	YNL207W	ORF	RIO2	processing of 2S pre-rRNA	protein kinase activity*	cytoplasm*	0.68	-0.31	0.185	0.684	0.21	-0.11	0.05	0.556	-0.12	-0.13	-0.13	0.67	0.0725	0.605
YPR016C_ORF	YPR016C	ORF	TIF6	35S primary transcript processing*	ribosomal large subunit binding	cytoplasm*	-0.18	0.55	0.185	0.684	0.07	0.26	0.165	0.664	0.18	0.32	-0.31	0.31	0.125	0.662
YOR076C_ORF	YOR076C	ORF	SKI7	mRNA catabolic process*	protein binding	cytoplasm*	0.4	-0.03	0.185	0.684	0	-0.36	-0.18	0.337	0.07	0.1	-0.05	0.01	0.0325	0.556
YGR135W_ORF	YGR135W	ORF	PRE9	ubiquitin-dependent protein catabolic process*	endopeptidase activity	proteasome core complex, alpha-subunit complex (sensu Eukaryota)	0.35	0.02	0.185	0.684	0.14	0.26	0.2	0.695	-0.13	-0.44	0.09	0.13	-0.0875	0.41
YOL029C_ORF	YOL029C	ORF	YOL029C_ORF	biological_process	molecular_function	cellular_component	0.15	0.22	0.185	0.684	0.17	0.27	0.22	0.712	0.09	0.3	0.15	0.65	0.2975	0.808
YIL056W_ORF	YIL056W	ORF	VHR1	regulation of transcription from RNA polymerase II promoter*	DNA binding*	cytoplasm*	0.25	0.12	0.185	0.684	0.15	0.36	0.255	0.74	-0.04	-0.03	-0.05	0	-0.03	0.48
YDR468C_ORF	YDR468C	ORF	TLG1	vesicle fusion	v-SNARE activity*	trans-Golgi network*	0.15	0.22	0.185	0.684	0.39	0.49	0.44	0.852	0.31	0.2	0.28	0.36	0.2875	0.803
YFL034W_ORF	YFL034W	ORF	YFL034W_ORF	biological_process	molecular_function	integral to membrane	0.13	0.24	0.185	0.684	0.39	0.05	0.22	0.712	0.09		0.12	0.09	0.1	0.636
YLR352W_ORF	YLR352W	ORF	YLR352W_ORF	biological_process	molecular_function	cellular_component	0.26	0.11	0.185	0.684	0.13	-0.54	-0.205	0.316
SNR51_SNORNA	SNR51	SNORNA	SNR51				-0.14	0.51	0.185	0.684	-0.87	-0.99	-0.93	0.025	-0.93	-0.8	-2.59	-2.49	-1.7025	0.002
YMR116C_JXN_EI_1_ORF	YMR116C	JXN	ASC1	telomere maintenance*	molecular_function	cytoplasm*	0.26	0.1	0.18	0.681	-0.05	0.42	0.185	0.681	0.35	0.56	0.32	0.41	0.41	0.87
YDR418W_OCH_DS100_ORF	YDR418W	OCH	RPL12B	translation*	structural constituent of ribosome	cytosolic large ribosomal subunit (sensu Eukaryota)	0.36	0	0.18	0.681	0.24	0.23	0.235	0.724	1	0.71	0.84	0.68	0.8075	0.972
YPR013C_ORF	YPR013C	ORF	YPR013C_ORF	biological_process	molecular_function	cellular_component	0.18		0.18	0.681	-0.67	-0.34	-0.505	0.123	-0.62	-0.07	-0.4	-0.58	-0.4175	0.103
YLR297W_ORF	YLR297W	ORF	YLR297W_ORF	biological_process	molecular_function	vacuole, cell cycle-correlated morphology	0.18		0.18	0.681	-0.23	-0.31	-0.27	0.263		-0.38	-0.17	-0.36	-0.303333	0.178
YLR002C_ORF	YLR002C	ORF	NOC3	ribosome biogenesis and assembly*	protein binding*	nucleus*	0.13	0.23	0.18	0.681	-0.1	0.63	0.265	0.747	0.2	0.51	0.08	0.4	0.2975	0.808
YPL158C_ORF	YPL158C	ORF	YPL158C_ORF	biological_process	molecular_function	bud neck	0.36	0	0.18	0.681	0.08	0.09	0.085	0.592	0.31	0.01	0.19	0.09	0.15	0.684
YDR534C_ORF	YDR534C	ORF	FIT1	siderophore transport	molecular_function	chitin- and beta-glucan-containing cell wall	0.18		0.18	0.681	0.38		0.38	0.822
YER063W_ORF	YER063W	ORF	THO1	transcription, DNA-dependent	molecular_function	nucleus	0.24	0.12	0.18	0.681	0.21	0.45	0.33	0.788	0.38	0.52	0.41	0.68	0.4975	0.905
YDR260C_ORF	YDR260C	ORF	SWM1	spore wall assembly (sensu Fungi)*	molecular_function	nucleus*	0.16	0.2	0.18	0.681	0.09	0.13	0.11	0.616	0.14	-0.09	-0.47	-0.12	-0.135	0.351
YIL067C_ORF	YIL067C	ORF	YIL067C_ORF	biological_process	molecular_function	vacuole, cell cycle-correlated morphology		0.18	0.18	0.681	-0.03	0.72	0.345	0.8	-0.25	-0.28	0.23	0.1	-0.05	0.455
YKL112W_ORF	YKL112W	ORF	ABF1	positive regulation of transcription from RNA polymerase II promoter*	DNA binding*	nucleus*	0.54	-0.18	0.18	0.681	0.36	-0.58	-0.11	0.403		-0.33	-0.65	-0.33	-0.436667	0.096
YMR231W_ORF	YMR231W	ORF	PEP5	vacuole fusion, non-autophagic*	molecular_function	membrane of vacuole with cell cycle-correlated morphology*		0.18	0.18	0.681	0.21	-0.74	-0.265	0.268			-0.39	-0.43	-0.41	0.106
YNL073W_ORF	YNL073W	ORF	MSK1	lysyl-tRNA aminoacylation	lysine-tRNA ligase activity	mitochondrion		0.18	0.18	0.681	0.12	-0.01	0.055	0.562	0.4	0.28	0.17	0.12	0.2425	0.769
YOL017W_ORF	YOL017W	ORF	ESC8	chromatin silencing	molecular_function	nucleus		0.18	0.18	0.681	0.04	0.17	0.105	0.611	-0.04	0.01	0.29	0.45	0.1775	0.711
YJL012C-A_ORF	YJL012C-A	ORF	YJL012C-A_ORF				-0.03	0.39	0.18	0.681	0.14	0.07	0.105	0.611	-0.12	-0.3	0.2	0.1	-0.03	0.48
YHR020W_ORF	YHR020W	ORF	YHR020W_ORF	tRNA aminoacylation for protein translation	proline-tRNA ligase activity	ribosome	-0.01	0.37	0.18	0.681	0.36	0.45	0.405	0.835	-0.24	0.52	0.34	0.51	0.2825	0.799
YOR158W_ORF	YOR158W	ORF	PET123	translation	structural constituent of ribosome	mitochondrion*	0.33	0.03	0.18	0.681	-0.54	-0.03	-0.285	0.253	-0.2	-0.06	-0.01	-0.2	-0.1175	0.372
YGR188C_ORF	YGR188C	ORF	BUB1	protein amino acid phosphorylation*	protein binding*	nucleus*	0.18		0.18	0.681	0.28	0.5	0.39	0.827	-0.19	-0.44	-0.08	0.2	-0.1275	0.359
YOR161C_ORF	YOR161C	ORF	PNS1	biological_process	molecular_function*	integral to plasma membrane		0.18	0.18	0.681	0.01	0.14	0.075	0.582	-0.04	-0.18	0.1	-0.58	-0.175	0.305
NTS1-2_RRNA	NTS1-2	RRNA	NTS1-2				0.18		0.18	0.681	-0.09		-0.09	0.42		-0.78	0.62	0.4	0.08	0.611
YBR162C_TIL_1_87__ORF	YBR162C	TIL	TOS1	response to drug	molecular_function	chitin- and beta-glucan-containing cell wall*	0.18		0.18	0.681	0.16		0.16	0.659
YPR165W_ORF	YPR165W	ORF	RHO1	cell wall organization and biogenesis*	GTPase activity*	mitochondrion*	0.14	0.21	0.175	0.678	0.47	0.72	0.595	0.912	0.32	0.42	0.34	0.02	0.275	0.792
YLR293C_ORF	YLR293C	ORF	GSP1	rRNA processing*	GTPase activity	cytoplasm*	0.38	-0.03	0.175	0.678	-0.19	0.61	0.21	0.705	0.31	0.36	0.36	0.33	0.34	0.835
YML007W_ORF	YML007W	ORF	YAP1	response to drug*	transcription factor activity	cytoplasm*	0.34	0.01	0.175	0.678	0.3	0.47	0.385	0.825	-0.21	-0.37	-0.2	-0.21	-0.2475	0.227
YEL075W-A_ORF	YEL075W-A	ORF	YEL075W-A_ORF				0.37	-0.02	0.175	0.678	0.34	0.37	0.355	0.807	0.3	0.39	0.27	0.46	0.355	0.844
YPR103W_ORF	YPR103W	ORF	PRE2	ubiquitin-dependent protein catabolic process	endopeptidase activity	proteasome core complex, beta-subunit complex (sensu Eukaryota)	0.47	-0.12	0.175	0.678	0.23	0.46	0.345	0.8	-0.03	0.03	0.14	-0.22	-0.02	0.491
YJL074C_ORF	YJL074C	ORF	SMC3	sporulation (sensu Fungi)*	ATPase activity	nucleus*	0.27	0.08	0.175	0.678	0.3	0.07	0.185	0.681			-0.29	-0.33	-0.31	0.173
YMR136W_ORF	YMR136W	ORF	GAT2	transcription	transcription factor activity	nucleus	0.77	-0.42	0.175	0.678	0.29	-0.21	0.04	0.546	0.08	0.07	0.26	0.25	0.165	0.699
YJL165C_ORF	YJL165C	ORF	HAL5	cation homeostasis	protein kinase activity	cellular_component	0.34	0.01	0.175	0.678	0.04	-0.14	-0.05	0.458	-0.11	-0.07	0.14	-0.04	-0.02	0.491
YLL029W_ORF	YLL029W	ORF	YLL029W_ORF	biological_process	molecular_function	cytoplasm	-0.22	0.57	0.175	0.678	-0.11	0.02	-0.045	0.462	-0.16	-0.12	0.01	-0.02	-0.0725	0.429
YOR117W_ORF	YOR117W	ORF	RPT5	ubiquitin-dependent protein catabolic process	ATPase activity*	proteasome regulatory particle, base subcomplex (sensu Eukaryota)	0.21	0.14	0.175	0.678	0.32	0.44	0.38	0.822	0.24	-0.06	-0.09	-0.14	-0.0125	0.5
YIL010W_ORF	YIL010W	ORF	DOT5	response to oxidative stress*	thioredoxin peroxidase activity	nucleus	0.24	0.11	0.175	0.678	0.1		0.1	0.606	0.07	0.54	0.61	0.4	0.405	0.867
YEL003W_ORF	YEL003W	ORF	GIM4	tubulin folding	tubulin binding	cytoplasm*	0.28	0.07	0.175	0.678	-0.22	0.18	-0.02	0.487	0.13	0.1	0.46	0.21	0.225	0.755
YMR220W_ORF	YMR220W	ORF	ERG8	ergosterol biosynthetic process*	phosphomevalonate kinase activity	cytosol	0.2	0.15	0.175	0.678	-0.11	0.27	0.08	0.586	0.26	0.41	0.57	0.54	0.445	0.886
YLR301W_ORF	YLR301W	ORF	YLR301W_ORF	cotranslational protein targeting to membrane	molecular_function	endoplasmic reticulum membrane	0.12	0.23	0.175	0.678	-0.02	-0.12	-0.07	0.439	0.17	0.41	0.18	0.03	0.1975	0.73
YLR305C_ORF	YLR305C	ORF	STT4	actin cytoskeleton organization and biogenesis*	1-phosphatidylinositol 4-kinase activity	mitochondrion*	-0.08	0.43	0.175	0.678	0.62	-0.14	0.24	0.727	-0.4	-0.17	0.12	0.05	-0.1	0.393
IGR_CHR03:(285256..285936)_522							0.37	-0.02	0.175	0.678	0.63	-1.24	-0.305	0.238	-0.69	-0.38	-0.69	-0.28	-0.51	0.063
YHR216W_OCH__ORF	YHR216W	OCH	IMD2	GTP biosynthetic process	IMP dehydrogenase activity	cytoplasm	0.17		0.17	0.675	-0.19		-0.19	0.329
YJR096W_ORF	YJR096W	ORF	YJR096W_ORF	arabinose catabolic process*	aldo-keto reductase activity*	cytoplasm*	0.38	-0.04	0.17	0.675	-0.48	-0.16	-0.32	0.227	-0.42	-0.27	0.68	0.21	0.05	0.577
YDL156W_ORF	YDL156W	ORF	YDL156W_ORF	biological_process	molecular_function	cytoplasm*	0.23	0.11	0.17	0.675	0.27	-0.4	-0.065	0.446		-0.26	-0.23	-0.03	-0.173333	0.307
YHR202W_ORF	YHR202W	ORF	YHR202W_ORF	biological_process	molecular_function	vacuole, cell cycle-correlated morphology*	0.28	0.06	0.17	0.675	-0.01	0.19	0.09	0.596	0.41	0.35	0.37	0.05	0.295	0.806
YJL117W_ORF	YJL117W	ORF	PHO86	protein folding*	molecular_function	endoplasmic reticulum	0.43	-0.09	0.17	0.675	0.07	0.17	0.12	0.625	0.22	0.24	0.23	0.19	0.22	0.749
YGR109W-B_ORF	YGR109W-B	ORF	YGR109W-B_ORF				0.59	-0.25	0.17	0.675	0.38	0.26	0.32	0.782	-0.88	-0.53	-0.81	-0.37	-0.6475	0.032
YNL149C_ORF	YNL149C	ORF	PGA2	mitochondrion organization and biogenesis*	molecular_function	endoplasmic reticulum*	0.3	0.04	0.17	0.675	0.69	0.46	0.575	0.907	0.76	0.7	0.44	0.62	0.63	0.94
YDL081C_ORF	YDL081C	ORF	RPP1A	translational elongation*	structural constituent of ribosome	cytosolic large ribosomal subunit (sensu Eukaryota)	0.18	0.16	0.17	0.675	0.21	0.37	0.29	0.766	0.97	0.76	0.77	1.17	0.9175	0.983
YJL156C_ORF	YJL156C	ORF	SSY5	protein processing*	serine-type endopeptidase activity	extrinsic to plasma membrane	0.17		0.17	0.675	-0.14	-0.1	-0.12	0.392		-0.43	-0.05	-0.32	-0.266667	0.207
YLR057W_ORF	YLR057W	ORF	YLR057W_ORF	biological_process	molecular_function	cellular_component	0.17		0.17	0.675	0.19	0.34	0.265	0.747	-0.02	-0.11	-0.31	0.29	-0.0375	0.474
YNL091W_ORF	YNL091W	ORF	NST1	response to salt stress	molecular_function	cytoplasm	0.12	0.22	0.17	0.675	0.2	-0.28	-0.04	0.467	-0.03	0.17	-0.12	-0.22	-0.05	0.455
YLR356W_ORF	YLR356W	ORF	YLR356W_ORF	biological_process	molecular_function	mitochondrion	0.1	0.24	0.17	0.675	0.2	-0.17	0.015	0.523		0.18	0.06	-0.14	0.0333333	0.559
YIL048W_ORF	YIL048W	ORF	NEO1	endocytosis*	phospholipid-translocating ATPase activity*	Golgi apparatus*		0.17	0.17	0.675	0	0.05	0.025	0.533	0.04	-0.34	-0.01	-0.34	-0.1625	0.317
YCL011C_ORF	YCL011C	ORF	GBP2	telomere maintenance*	RNA binding*	nucleus		0.17	0.17	0.675	0.46	0.12	0.29	0.766	0.23	-0.15	0.18	0.4	0.165	0.699
SNR78_SNORNA	SNR78	SNORNA	SNR78				0.17		0.17	0.675	-1.26		-1.26	0.009		-1.19	-1.83		-1.51	0.003
UNKNOWN_2_ORF								0.17	0.17	0.675	0.24	0.48	0.36	0.81	0.13	-0.27	-0.04	0.39	0.0525	0.581
IGX_YM_859338C							0.3	0.04	0.17	0.675	0.3	-0.22	0.04	0.546	-0.07	0.2	0.06	-0.03	0.04	0.565
YIL005W_ORF	YIL005W	ORF	EPS1	protein retention in ER	protein disulfide isomerase activity*	endoplasmic reticulum membrane	0.36	-0.03	0.165	0.674	0.28		0.28	0.758	0.07	-0.23	0.02	0.12	-0.005	0.51
YMR276W_ORF	YMR276W	ORF	DSK2	ER-associated protein catabolic process*	protein binding, bridging	nucleus	0.34	-0.01	0.165	0.674	0.32	0.43	0.375	0.82	0.09	-0.14	0.11	0.25	0.0775	0.609
[truncated: 5,317 more rows]

## Sheet: Annotation info
Annotation information about type of the oligo
Type	Explanation
AAA	sequences selected from the downstream of polyA site
ARS	autonomous replicating sequence
CEN	centromere
PLD	plasmid
CAS	control antisense
CDP	control doping
CMM	control mismatch
CMO	control mismatch morf
IGR	intergenic region
IGX	intergenic region 2
INT	intron
JXN	intron junction
LTR	long terminal repeat transposon
NCR	noncoding RNA
OCH	operon cross hybridization
ONO	ORFs not included in aros set
RET	retrotransposon
RRN	ribosomal RNA
SNO	snoRNA
TAG	tag
TIL	tiled genes
TRN	tRNA

## Sheet: Correlations
	Rpl16a-ZZ in SC (1)	Rpl16a-ZZ in SC (2)	Rpl16b-ZZ in SC (1)	Rpl16b-ZZ in SC (2)	Rpl16a-ZZ Gradient (1)	Rpl16a-ZZ Gradient (2)	Rpl16a-ZZ Gradient (3)	Rpl16a-ZZ Gradient (4)
Rpl16a-ZZ in SC (1)	1
Rpl16a-ZZ in SC (2)	0.704782	1
Rpl16b-ZZ in SC (1)	0.654105	0.611581	1
Rpl16b-ZZ in SC (2)	0.644619	0.644738	0.668864	1
Rpl16a-ZZ Gradient (1)	0.291573	0.217002	0.270944	0.43001	1
Rpl16a-ZZ Gradient (2)	0.300534	0.233751	0.391026	0.485451	0.772214	1
Rpl16a-ZZ Gradient (3)	0.174709	0.108178	0.25793	0.395441	0.480746	0.49835	1
Rpl16a-ZZ Gradient (4)	0.149422	0.0788223	0.307707	0.337546	0.534165	0.573957	0.716875	1
	Av 16a-ZZ IP	Av 16b-ZZ IP	Av Gradient
Av 16a-ZZ IP	1
Av 16b-ZZ IP	0.728941	1
Av Gradient	0.28074	0.477471	1
	Av IPs (a+b)	Av Gradient
Av IPs (a+b)	1
Av Gradient	0.413867	1
