# Supplementary material for: Stress-Dependent Coordination of Transcriptome and Translatome in Yeast
Source: PLoS Biol. 2009 May 5;7(5):e1000105. doi: 10.1371/journal.pbio.1000105 (PMC2675909; doi:10.1371/journal.pbio.1000105)
Supplement: Dataset S2 — Each worksheet contains normalized data sampling relative changes of total RNA expression (Total) or ribosome associations (RA) of stress-treated cells and of untreated cells (t = 0; see Materials and Methods for experimental design). Worksheets are designated the following: AA10: amino acid starvation for 10 min; AA20: amino acid starvation for 20 min; Sorbitol; CFW100: treatment with 100 μg/ml CFW; CFW10: treatment with 10 μg/ml CFW; Menadione. Columns in each worksheet indicate the following (from left to right): YORF; gene name; GO annotations; log2 ratio (expression of sample versus common reference) of three to four independent biological replicates; average log2-ratio from at least three independent experiments; log2 ratios (sample versus reference) of five biological replicates from untreated (t = 0) cells; average log2 ratio of at least three t = 0 experiments; average log2 ratios of untreated control samples subtracted from average log2 ratios of stress-treated samples; p-values comparing stress-treated versus untreated controls determined with a two-tailed, unpaired Student t-test. (16.87 MB XLS) [file pbio.1000105.sd002.xls]

## Sheet: AA20 total
YORF	Gene Name	Process	Function	AAs starvation RPL16a-ZZ total vs reference||	AAs starvation RPL16a-ZZ total vs reference (5b)||	AAs starvation RPL16a-ZZ total vs reference (6)||	AA20 Total Mean	RPL16a-ZZ total vs reference||	RPL16a-ZZ total vs reference (2)||	RPL16a-ZZ total vs reference (3)||	RPL16a-ZZ total vs reference (4)||	RPL16a-ZZ total vs reference (5)||	t=0 Total Mean	Δlog2 AA20 total	p-value
YBR019C	GAL10	galactose metabolism	UDP-glucose 4-epimerase activity	-5.74	-4.71	-5.7	-5.38333	-7.01	-8.2	-6.62	-5.96	-6.53	-6.864	1.48067	0.0373249
YLR081W	GAL2	galactose metabolism*	glucose transporter activity*	-5.95	-4.73	-5.31	-5.33	-6.43	-7.35	-5.85	-6.16	-5.32	-6.222	0.892	0.13572
YGL255W	ZRT1	high-affinity zinc ion transport	high affinity zinc uptake transporter activity	-4.18	-4.51	-3.78	-4.15667	0.92	-2.41	-3.95	0.56	-2.52	-1.48	-2.67667	0.0802179
YGR160W				-3.75	-4.06	-3.45	-3.75333	-0.04	-1.19	-0.52	-1.42	-0.28	-0.69	-3.06333	0.000183219
YHR139C	SPS100	telomere maintenance*	molecular function unknown	-4.08	-3.95	-3.13	-3.72	-4.78	-5.55	-5.07	-5.14	f	-5.135	1.415	0.00617587
YGR159C	NSR1	telomere maintenance*	RNA binding*	-3.92	-4	-2.88	-3.6	-0.22	-0.42	-0.31	-1.09	-0.56	-0.52	-3.08	9.10236e-05
YPL223C	GRE1	response to stress*	molecular function unknown	-3.76	-3.02	-3.55	-3.44333	-5.6	-6.65	-5.3	-5.88	-4.91	-5.668	2.22467	0.00190706
YNL112W	DBP2	mRNA catabolism, nonsense-mediated decay	RNA helicase activity	-3.79	-3.1	-3.37	-3.42	-0.86	-1.16	-0.75	-1.13	-0.77	-0.934	-2.486	1.15464e-05
YGL055W	OLE1	mitochondrion inheritance*	stearoyl-CoA 9-desaturase activity	-3.37	-3.47	-3.26	-3.36667	-1.68	-1.54	-1.89	-2.1	-0.89	-1.62	-1.74667	0.000753627
YOR310C	NOP58	rRNA modification*	molecular function unknown	-3.23	-3.43	-2.5	-3.05333	0.34	0.5	0.22	-0.7	0.29	0.13	-3.18333	0.000100169
YDL037C	BSC1	biological process unknown	molecular function unknown	-3.12	-2.52	-3.21	-2.95	-4.08	-3.83	-4.11	-3.05	-3.68	-3.75	0.8	0.0377611
YIL133C	RPL16A	translation	structural constituent of ribosome*	-2.91	-3.01	-2.85	-2.92333	-0.86	-1.23	-0.52	-1	-0.72	-0.866	-2.05733	1.60028e-05
YMR217W	GUA1	GMP metabolism	GMP synthase (glutamine-hydrolyzing) activity	-3.23	-2.98	-2.56	-2.92333	-0.14	-0.21	0.01	-1.05	-0.35	-0.348	-2.57533	0.00010252
YLR214W	FRE1	iron ion transport*	ferric-chelate reductase activity	-2.91	-2.93	-2.91	-2.91667	-2.16	-2.22	-2.46	-1.37	-2.29	-2.1	-0.816667	0.0177937
YPL126W	NAN1	processing of 20S pre-rRNA	snoRNA binding	-3.02	-3.16	-2.42	-2.86667	-0.52	-0.36	-0.38	-1.38	-0.48	-0.624	-2.24267	0.000319539
YDL039C	PRM7	conjugation with cellular fusion	molecular function unknown	-2.52	-2.83	-2.86	-2.73667	-3.58	-4	-3.37	-3.37	f	-3.58	0.843333	0.00799301
FRAGYIL100C				-2.78	-2.59	-2.67	-2.68	-0.87	-0.41	-0.99	-1.75	-0.79	-0.962	-1.718	0.0011382
YBR034C	HMT1	mRNA export from nucleus*	protein-arginine N-methyltransferase activity	-2.67	-3.13	-2.21	-2.67	-0.72	-0.72	-1.25	-2.08	-1.04	-1.162	-1.508	0.00795493
YOL154W	ZPS1	biological process unknown	molecular function unknown	-2.13	-3.54	-2.3	-2.65667	1.1	-4.43	-3.98	-2.08	-4.16	-2.71	0.0533333	0.971313
YOR206W	NOC2	ribosome assembly*	molecular function unknown	-2.6	-3.21	-2.03	-2.61333	0.14	0.39	-0.03	-0.28	0.4	0.124	-2.73733	0.000102414
YEL026W	SNU13	nuclear mRNA splicing, via spliceosome*	RNA binding*	-2.9	-2.64	-2.25	-2.59667	-0.39	-0.2	-0.3	-0.91	-0.52	-0.464	-2.13267	6.00439e-05
YMR011W	HXT2	hexose transport	glucose transporter activity*	-2.22	-2.56	-2.86	-2.54667	-1.24	-2.25	-1.58	-1.97	-1.16	-1.64	-0.906667	0.0264186
YGR234W	YHB1	response to stress	nitric oxide reductase activity	-2.7	-2.23	-2.61	-2.51333	-0.5	-0.08	0.41	-0.86	0.56	-0.094	-2.41933	0.000630629
YPR124W	CTR1	copper ion import	copper uptake transporter activity	-2.61	-2.42	-2.44	-2.49	-1.63	-2.23	-1.93	-2.33	-1.37	-1.898	-0.592	0.0514888
YLR197W	SIK1	rRNA modification*	molecular function unknown	-3.06	-2.15	-2.24	-2.48333	0.24	-0.07	0.34	-0.3	0.75	0.192	-2.67533	0.000158105
FRAGYML056C				-2.53	-2.68	-2.1	-2.43667	0.27	-0.1	-0.42	-0.97	-0.09	-0.262	-2.17467	0.00038298
YPL226W	NEW1	biological process unknown	ATPase activity*	-2.32	-2.68	-2.11	-2.37	-0.5	0	-0.25	-1.14	-0.39	-0.456	-1.914	0.00049454
YML123C	PHO84	phosphate transport*	manganese ion transporter activity*	-3.83	-1.8	-1.43	-2.35333	-3.03	-2.22	0.1	-4.21	-0.04	-1.88	-0.473333	0.717471
YLR432W	IMD3	GTP biosynthesis	IMP dehydrogenase activity	-2.6	-2.24	-2.19	-2.34333	-0.25	-0.4	-0.36	-0.88	-0.09	-0.396	-1.94733	6.76763e-05
YOR204W	DED1	translational initiation	RNA helicase activity	-2.31	-2.57	-2.12	-2.33333	-1.52	-1.6	-0.75	-1.21	-0.74	-1.164	-1.16933	0.00426803
YOR341W	RPA190	transcription from RNA polymerase I promoter	DNA-directed RNA polymerase activity	-2.47	-2.33	-2.16	-2.32	0.2	0.76	0.63	0.16	0.74	0.498	-2.818	5.48235e-06
YLR056W	ERG3	endocytosis*	C-5 sterol desaturase activity	-2.4	-2.88	-1.61	-2.29667	-0.6	-0.8	-0.89	-1.31	-0.78	-0.876	-1.42067	0.00393826
YMR229C	RRP5	35S primary transcript processing*	RNA binding*	-2.39	-2.48	-2	-2.29	0.55	0.49	0.55	0.1	0.83	0.504	-2.794	6.12293e-06
YNL209W	SSB2	protein biosynthesis*	ATPase activity*	-2.94	-2.02	-1.91	-2.29	-0.21	-0.26	0.14	-0.08	-0.49	-0.18	-2.11	0.000260368
YOL077C	BRX1	ribosomal large subunit assembly and maintenance*	rRNA primary transcript binding*	-2.55	-2.22	-2.08	-2.28333	0.17	0.36	0.38	-0.07	0.47	0.262	-2.54533	4.49956e-06
YJR070C	LIA1	microtubule cytoskeleton organization and biogenesis*	protein binding*	-2.46	-2.36	-2	-2.27333	0.95	1	0.64	-0.22	0.61	0.596	-2.86933	8.80963e-05
YHR092C	HXT4	hexose transport	glucose transporter activity*	-1.38	-2.67	-2.72	-2.25667	-2.62	-3.84	-2.68	-2.98	-2.03	-2.83	0.573333	0.302162
YLL024C	SSA2	response to stress*	ATPase activity*	-2.25	-2.05	-2.45	-2.25	-0.15	-0.19	0.87	0.39	1.05	0.394	-2.644	0.000276937
YLR048W	RPS0B	translation*	structural constituent of ribosome	-2.73	-2.19	-1.79	-2.23667	0.02	0.01	0.2	-0.4	-0.23	-0.08	-2.15667	0.000114935
YGL253W	HXK2	regulation of cell size*	hexokinase activity	-2.12	-2.28	-2.3	-2.23333	0	-0.62	0.05	-0.24	0.3	-0.102	-2.13133	5.50281e-05
YMR049C	ERB1	rRNA processing	molecular function unknown	-2.56	-2.6	-1.53	-2.23	0.37	0.22	0.32	-0.18	0.8	0.306	-2.536	0.000255612
YLR196W	PWP1	rRNA processing	molecular function unknown	-2.05	-2.93	-1.71	-2.23	0.32	0.7	0.08	-0.63	-0.09	0.076	-2.306	0.00113364
YDL218W		biological process unknown	molecular function unknown	-2.22	-2.67	-1.76	-2.21667	-2.87	-3.43	-3.08	-2.41	-2.99	-2.956	0.739333	0.0446858
YJL116C	NCA3	mitochondrion organization and biogenesis	molecular function unknown	-2.21	-2.27	-2.14	-2.20667	-2.92	-3.14	-2.52	-2.13	-2.39	-2.62	0.413333	0.14172
YNL069C	RPL16B	translation	structural constituent of ribosome*	-2.11	-2.65	-1.74	-2.16667	0.23	0.54	0.06	-1.12	-0.04	-0.066	-2.10067	0.00250001
YLR129W	DIP2	processing of 20S pre-rRNA	snoRNA binding	-1.97	-2.43	-2.01	-2.13667	0.64	0.71	-0.09	-0.4	0.59	0.29	-2.42667	0.0002652
YDL228C				-1.96	-3	-1.45	-2.13667	-0.86	0.72	0.12	0.56	-0.26	0.056	-2.19267	0.0049333
SNR8				-1.95	-0.81	-3.63	-2.13	-2.92	-1.14	-1.44	-1.26	-1.82	-1.716	-0.414	0.59436
YOR382W	FIT2	siderophore transport	molecular function unknown	-1.34	-2.4	-2.61	-2.11667	-2	-2.43	-2.54	-1.17	-2	-2.028	-0.0886667	0.843756
YHR089C	GAR1	rRNA modification*	RNA binding	-2.47	-2.3	-1.55	-2.10667	0.72	0.63	0.44	-0.78	0.06	0.214	-2.32067	0.00145413
SNR128				-3.03	-0.97	-2.25	-2.08333	-3.57	-1.36	-2.72	-2.71	-1.75	-2.422	0.338667	0.637149
YLR222C	UTP13	processing of 20S pre-rRNA	snoRNA binding	-1.82	-2.46	-1.94	-2.07333	0.36	0.01	-0.08	-0.42	0.12	-0.002	-2.07133	8.75978e-05
FRAGYNL069C				-2.25	-2.34	-1.61	-2.06667	0.49	0.39	-0.25	-0.68	0.02	-0.006	-2.06067	0.000796808
YCR055C				-1.94	-2.36	-1.88	-2.06	0.82	-0.18	0.17	-0.02	0.88	0.334	-2.394	0.000251408
YNL065W	AQR1	drug transport*	monocarboxylic acid transporter activity*	-1.62	-2.84	-1.67	-2.04333	-0.72	-1.36	-1.54	-1.87	-1.35	-1.368	-0.675333	0.128777
YMR290C	HAS1	rRNA processing	RNA binding*	-2.02	-2.12	-1.96	-2.03333	0.21	-0.13	0.01	-0.81	0.04	-0.136	-1.89733	0.000209401
RUF3	SNR83			-2.72	-1	-2.38	-2.03333	-2.13	-0.1	-2.4	-1.83	-1.88	-1.668	-0.365333	0.601275
YNL064C	YDJ1	ER-associated protein catabolism*	chaperone regulator activity*	-2.08	-2.15	-1.81	-2.01333	1.29	0.61	1	0.35	1.12	0.874	-2.88733	2.09348e-05
YPL220W	RPL1A	translation	structural constituent of ribosome	-2.27	-2.03	-1.73	-2.01	0.39	0.12	0.58	-0.34	-0.49	0.052	-2.062	0.000441707
YDL038C		biological process unknown	molecular function unknown	-1.71	-2.31	-2	-2.00667	-3.44	-4.41	-4.3	-2.13	-3.06	-3.468	1.46133	0.0439465
YNL132W	KRE33	biological process unknown	molecular function unknown	-2.03	-2.23	-1.75	-2.00333	0.22	0.16	0.17	-0.19	0.6	0.192	-2.19533	2.99897e-05
YCR057C	PWP2	35S primary transcript processing*	snoRNA binding	-1.96	-2.34	-1.71	-2.00333	0.59	-0.47	-0.32	0.04	0.72	0.112	-2.11533	0.000845318
YEL054C	RPL12A	translation*	structural constituent of ribosome	-2.58	-2.17	-1.25	-2	0.47	0.66	0.65	0.17	-0.07	0.376	-2.376	0.000457584
YCR072C	RSA4	ribosomal large subunit assembly and maintenance	molecular function unknown	-1.97	-2.25	-1.75	-1.99	0.34	0.2	0.02	-0.35	-0.13	0.016	-2.006	4.66639e-05
FRAGYMR116C				-1.88	-2.46	-1.61	-1.98333	-0.15	0.43	-0.15	-1.17	0.08	-0.192	-1.79133	0.00418953
YBR072W	HSP26	response to stress*	unfolded protein binding	-2.62	-2.25	-1.08	-1.98333	-3.68	-4.45	-3.36	-1.52	-3.54	-3.31	1.32667	0.11889
YDR101C	ARX1	ribosome biogenesis*	molecular function unknown	-1.96	-1.85	-2.13	-1.98	-0.04	-0.21	-0.21	-0.78	-0.12	-0.272	-1.708	8.94597e-05
YAR073W	IMD1			-1.86	-2.25	-1.81	-1.97333	0.14	-0.15	-0.25	-0.72	-0.18	-0.232	-1.74133	0.000172559
YMR093W	UTP15	processing of 20S pre-rRNA	snoRNA binding	-2.24	-2.25	-1.42	-1.97	0.95	0.5	0.34	0.16	0.87	0.564	-2.534	0.000112783
YBR054W	YRO2	biological process unknown	molecular function unknown	-1.34	-2.25	-2.32	-1.97	-1.26	-2.25	-1.52	-1.52	-1.2	-1.55	-0.42	0.262186
FRAGYDL080C				-2.19	-2.37	-1.31	-1.95667	0.43	0.39	0.18	-1.06	0	-0.012	-1.94467	0.00426836
YMR307W	GAS1	cell wall organization and biogenesis*	1,3-beta-glucanosyltransferase activity	-2.19	-1.87	-1.76	-1.94	-0.24	-0.23	-0.31	-1.01	-0.27	-0.412	-1.528	0.000455538
YPR112C	MRD1	35S primary transcript processing	snoRNA binding*	-2.19	-1.91	-1.71	-1.93667	0.22	0.26	0.5	-0.24	0.87	0.322	-2.25867	0.000137082
YJL190C	RPS22A	telomere maintenance*	structural constituent of ribosome	-2.64	-1.39	-1.77	-1.93333	0.22	1.04	0.53	0.02	-0.35	0.292	-2.22533	0.0017046
YBR069C	TAT1	amino acid transport	amino acid transporter activity	-2.24	-1.73	-1.82	-1.93	0.34	-0.11	-0.48	-0.42	0.58	-0.018	-1.912	0.000710292
YJR094W-A	RPL43B	translation	structural constituent of ribosome	-2.4	-1.97	-1.39	-1.92	0.2	0.11	-0.12	-0.26	0.14	0.014	-1.934	0.000211313
YCR021C	HSP30	response to stress	molecular function unknown	-1.73	-2.09	-1.94	-1.92	-2.45	-2.74	-2.27	-1.97	-1.29	-2.144	0.224	0.532814
YMR131C	RRB1	ribosome biogenesis	molecular function unknown	-2.17	-1.61	-1.94	-1.90667	0.43	0.67	0.18	-0.19	0.48	0.314	-2.22067	7.17685e-05
YLR198C				-1.64	-2.55	-1.53	-1.90667	0.29	0.26	0.36	-0.5	0.52	0.186	-2.09267	0.00076856
YAR075W				-2.17	-1.77	-1.78	-1.90667	0	0.13	-0.4	-0.93	-0.13	-0.266	-1.64067	0.000870452
FRAGYIL069C				-2.12	-2.23	-1.35	-1.9	0.64	0.81	0.63	-1.05	-0.12	0.182	-2.082	0.00622017
YPL211W	NIP7	rRNA processing*	molecular function unknown	-2.56	-1.15	-1.94	-1.88333	-0.02	0.36	-0.14	-0.39	-0.18	-0.074	-1.80933	0.00181034
YJR063W	RPA12	transcription from RNA polymerase I promoter	DNA-directed RNA polymerase activity	-1.75	-2.26	-1.63	-1.88	-0.1	0.24	-0.44	-0.75	-0.35	-0.28	-1.6	0.000896379
YER006W	NUG1	rRNA processing	GTPase activity	-1.87	-1.77	-1.99	-1.87667	0.19	0.16	-0.04	-1.01	0.2	-0.1	-1.77667	0.00127423
YEL065W	SIT1	iron ion homeostasis*	siderophore-iron (ferrioxamine) uptake transporter activity	-1.44	-2.17	-2	-1.87	-0.61	-0.47	-0.91	0.28	-0.37	-0.416	-1.454	0.00322347
YGR211W	ZPR1	regulation of progression through cell cycle*	protein binding	-1.85	-2.27	-1.47	-1.86333	0.88	1.23	0.71	0.04	0.77	0.726	-2.58933	0.000155791
YKR059W	TIF1	telomere maintenance*	translation initiation factor activity	-1.97	-2	-1.62	-1.86333	-0.15	0.06	0.08	-0.75	-0.34	-0.22	-1.64333	0.000317523
YBR238C		biological process unknown	molecular function unknown	-2.24	-1.18	-2.11	-1.84333	-1.52	-1.04	-1.34	-1.03	-0.54	-1.094	-0.749333	0.0635462
YOR145C	PNO1	35S primary transcript processing*	unfolded protein binding	-2.15	-1.85	-1.48	-1.82667	0.49	0.38	0.15	-0.34	0.47	0.23	-2.05667	0.000174978
YNL141W	AAH1	ribosome biogenesis*	adenine deaminase activity	-1.84	-2.01	-1.62	-1.82333	-0.3	-0.82	-0.3	-1.36	-0.8	-0.716	-1.10733	0.0069883
YJL138C	TIF2	translational initiation*	translation initiation factor activity*	-2.33	-1.88	-1.25	-1.82	-0.37	0.04	0.11	-0.35	-0.17	-0.148	-1.672	0.000717604
YOL010W	RCL1	35S primary transcript processing	molecular function unknown*	-1.83	-2.25	-1.38	-1.82	0.84	0.26	-0.06	-0.38	0.27	0.186	-2.006	0.000852237
YBR142W	MAK5	rRNA processing*	ATP-dependent RNA helicase activity	-2.19	-2.05	-1.22	-1.82	-0.03	0.2	-0.06	-0.54	-0.4	-0.166	-1.654	0.00112941
YAL003W	EFB1	translational elongation	translation elongation factor activity	-2.71	-1.57	-1.18	-1.82	0.36	0.33	1.3	0.21	0.33	0.506	-2.326	0.00161994
SNR42				-2.19	-1.15	-2.11	-1.81667	-2.25	-1.92	-1.61	-1.03	-2.56	-1.874	0.0573333	0.897944
YLR175W	CBF5	rRNA modification*	pseudouridylate synthase activity	-2.09	-1.83	-1.52	-1.81333	1.04	0.67	0.96	0.23	1.08	0.796	-2.60933	3.88534e-05
YGR123C	PPT1	protein amino acid dephosphorylation	protein serine/threonine phosphatase activity	-2.25	-2.15	-1.02	-1.80667	-0.25	-0.27	-0.38	-0.26	-0.25	-0.282	-1.52467	0.00190309
YMR145C	NDE1	chronological cell aging*	NADH dehydrogenase activity	-1.69	-1.7	-2.02	-1.80333	-0.05	-0.01	-0.91	-0.95	0.28	-0.328	-1.47533	0.00527359
YLR409C	UTP21	35S primary transcript processing	snoRNA binding	-1.87	-1.86	-1.66	-1.79667	0.4	0.74	-0.05	-0.21	0.67	0.31	-2.10667	0.000182828
YNL061W	NOP2	rRNA processing	S-adenosylmethionine-dependent methyltransferase activity*	-2.31	-1.98	-1.08	-1.79	0.8	0.8	0.64	-0.13	0.79	0.58	-2.37	0.000590923
YPR110C	RPC40	transcription from RNA polymerase I promoter*	DNA-directed RNA polymerase activity	-2.34	-1.67	-1.36	-1.79	0.27	-0.04	0.01	-0.51	0.5	0.046	-1.836	0.00101949
YNL182C	IPI3	35S primary transcript processing*	molecular function unknown	-2.07	-1.57	-1.72	-1.78667	0.03	-0.17	-0.22	-0.5	-0.03	-0.178	-1.60867	6.45062e-05
SNR4				-2.4	-0.44	-2.5	-1.78	-2.07	-0.66	-1.12	-0.31	-1.58	-1.148	-0.632	0.364813
YGL120C	PRP43	U2-type spliceosome disassembly	RNA splicing factor activity, transesterification mechanism*	-1.9	-2.06	-1.37	-1.77667	-0.07	0.09	0.51	-0.34	-0.19	0	-1.77667	0.000364259
YBR092C	PHO3	phosphate metabolism*	acid phosphatase activity	-2.35	-1.71	-1.27	-1.77667	0.58	0.62	0.35	-0.42	0.43	0.312	-2.08867	0.000864578
YLR372W	SUR4	telomere maintenance*	fatty acid elongase activity	-2.08	-2.13	-1.12	-1.77667	0.09	-0.19	-0.41	-0.46	-0.35	-0.264	-1.51267	0.00149223
YER126C	NSA2	ribosomal large subunit biogenesis	molecular function unknown	-2.23	-1.6	-1.48	-1.77	0.52	0.67	0.39	-0.11	0.2	0.334	-2.104	0.000145732
YOR272W	YTM1	ribosomal large subunit biogenesis*	molecular function unknown	-1.66	-2.21	-1.44	-1.77	-0.07	0.33	-0.11	-0.49	-0.17	-0.102	-1.668	0.000457922
YDL063C		biological process unknown	molecular function unknown	-1.78	-1.68	-1.82	-1.76	0.36	0.11	0.21	-0.43	-0.24	0.002	-1.762	0.000110497
YDL130W	RPP1B	translational elongation*	structural constituent of ribosome	-1.85	-2.07	-1.3	-1.74	0.56	0.67	0.65	-0.2	0.13	0.362	-2.102	0.000306722
YNL067W	RPL9B	translation	structural constituent of ribosome	-1.93	-2.17	-1.11	-1.73667	0.17	0.56	0.55	-0.59	0.01	0.14	-1.87667	0.00218417
YGR245C	SDA1	actin cytoskeleton organization and biogenesis*	molecular function unknown	-1.82	-1.83	-1.55	-1.73333	0.3	0.33	0.8	-0.42	-0.14	0.174	-1.90733	0.000572499
YMR309C	NIP1	translational initiation	translation initiation factor activity	-2.02	-2.13	-1.05	-1.73333	-0.16	0	-0.29	-0.89	0.22	-0.224	-1.50933	0.00526456
YHR216W	IMD2	GTP biosynthesis	IMP dehydrogenase activity	-1.63	-1.83	-1.71	-1.72333	-0.05	-0.16	-0.01	-0.7	-0.44	-0.272	-1.45133	0.000191324
FRAGYFR031C-A				-1.92	-2	-1.24	-1.72	0.8	0.63	0.15	-0.46	-0.18	0.188	-1.908	0.00188591
YJL153C	INO1	myo-inositol metabolism	inositol-3-phosphate synthase activity	-2.1	-1.35	-1.71	-1.72	-2.27	-1.25	-2.28	-2.08	-1.38	-1.852	0.132	0.708694
YGR079W		biological process unknown	molecular function unknown	-1.58	-2.14	-1.42	-1.71333	0.35	0.38	-0.1	-0.71	-0.19	-0.054	-1.65933	0.00177002
YDR418W	RPL12B	telomere maintenance*	structural constituent of ribosome	-2.4	-1.39	-1.35	-1.71333	-0.91	0.94	0.06	-0.26	0.14	-0.006	-1.70733	0.0111732
YLL045C	RPL8B	translation	structural constituent of ribosome	-2.23	-1.72	-1.14	-1.69667	0.63	0.65	0.77	-0.24	-0.29	0.304	-2.00067	0.00208091
YBR189W	RPS9B	translation*	structural constituent of ribosome	-2.16	-1.88	-1.04	-1.69333	0.99	1.05	0.8	0.09	0.65	0.716	-2.40933	0.000370948
YDR064W	RPS13	translation	structural constituent of ribosome	-1.65	-2.01	-1.42	-1.69333	0.79	0.32	0.27	-0.62	-0.07	0.138	-1.83133	0.00158765
SPL2YLR128W				-2.71	-0.83	-1.53	-1.69	-2.29	0.83	-0.42	1.17	-0.56	-0.254	-1.436	0.164843
YDL083C	RPS16B	telomere maintenance*	structural constituent of ribosome	-1.87	-1.88	-1.3	-1.68333	0.89	0.16	0.75	-0.01	0.54	0.466	-2.14933	0.000199692
YCL037C	SRO9	protein biosynthesis	RNA binding	-2.05	-1.55	-1.43	-1.67667	1.15	1.53	1.11	0.91	1.72	1.284	-2.96067	1.78498e-05
YOR340C	RPA43	transcription from RNA polymerase I promoter	DNA-directed RNA polymerase activity	-1.68	-1.83	-1.52	-1.67667	1.01	1.33	0.65	0.1	0.99	0.816	-2.49267	0.000126184
YFR031C-A	RPL2A	translation	structural constituent of ribosome	-1.78	-2.25	-0.98	-1.67	0.47	1.05	0.64	-0.4	0.58	0.468	-2.138	0.00217044
YGR103W	NOP7	processing of 20S pre-rRNA*	molecular function unknown	-1.62	-1.81	-1.57	-1.66667	0.67	0.41	0.82	-0.39	0.19	0.34	-2.00667	0.000432445
YHR179W	OYE2	biological process unknown	NADPH dehydrogenase activity	-1.44	-2.01	-1.55	-1.66667	0.56	-0.1	0.16	-0.51	0.62	0.146	-1.81267	0.00107433
YCL054W	SPB1	processing of 27S pre-rRNA*	rRNA (uridine-2'-O-)-methyltransferase activity*	-1.45	-2.34	-1.18	-1.65667	0.69	0.94	0.57	-0.12	0.76	0.568	-2.22467	0.000742078
YOR096W	RPS7A	translation	structural constituent of ribosome	-1.63	-2.06	-1.28	-1.65667	0.62	0.66	0.86	-0.41	-0.21	0.304	-1.96067	0.00206471
YDR165W	TRM82	tRNA methylation	protein binding*	-1.86	-1.52	-1.57	-1.65	0.77	0.45	0.39	-0.01	0.9	0.5	-2.15	7.70782e-05
YOL120C	RPL18A	translation	structural constituent of ribosome	-1.81	-2.02	-1.12	-1.65	0.19	0.85	0.45	-0.29	0.05	0.25	-1.9	0.00108157
YMR310C		biological process unknown	molecular function unknown	-1.77	-2.02	-1.15	-1.64667	0.22	0.12	-0.38	-0.75	-0.41	-0.24	-1.40667	0.00368404
YDL229W	SSB1	protein biosynthesis*	ATPase activity*	-1.63	-1.82	-1.48	-1.64333	-0.2	-0.07	0.09	0.04	-0.71	-0.17	-1.47333	0.000365827
FRAGYBL087C				-2.13	-1.96	-0.84	-1.64333	0.82	0.41	0.4	-0.01	0.17	0.358	-2.00133	0.00122349
YJL050W	MTR4	35S primary transcript processing*	ATP-dependent RNA helicase activity	-1.55	-1.99	-1.36	-1.63333	0.26	0.64	0.38	-0.2	0.19	0.254	-1.88733	0.00016761
YLR448W	RPL6B	translation*	structural constituent of ribosome*	-1.92	-2	-0.98	-1.63333	0.56	0.7	0.45	-0.93	-0.03	0.15	-1.78333	0.00837467
YOR004W	UTP23	35S primary transcript processing*	molecular function unknown	-1.85	-1.29	-1.75	-1.63	0.42	0.75	0.03	-0.28	0.09	0.202	-1.832	0.000469814
YKR081C	RPF2	ribosomal large subunit assembly and maintenance*	rRNA binding*	-1.28	-2.1	-1.51	-1.63	0.08	0.11	0.08	-0.45	-0.15	-0.066	-1.564	0.000474978
RDN18-1				-2.12	-1.58	-1.16	-1.62	-2.59	2.24	-0.59	0.56	-0.73	-0.222	-1.398	0.243336
YNL119W	NCS2	pseudohyphal growth*	molecular function unknown	-1.64	-2.05	-1.16	-1.61667	0.61	1.17	0.56	-0.38	0.42	0.476	-2.09267	0.00154059
SNR13				-1.7	-1.22	-1.93	-1.61667	-1.73	-1.2	-1.85	-1.31	-1.28	-1.474	-0.142667	0.562259
YGL076C	RPL7A	translation	structural constituent of ribosome	-2.05	-1.7	-1.09	-1.61333	0.5	0.72	1	-0.06	0.46	0.524	-2.13733	0.000461668
SNR17B				-2.29	-0.95	-1.6	-1.61333	-2.56	-2.07	-2.49	-2.09	-2.12	-2.266	0.652667	0.0846386
YNL301C	RPL18B	translation	structural constituent of ribosome	-1.91	-1.95	-0.97	-1.61	0.1	0.1	0.02	-0.44	0.06	-0.032	-1.578	0.00113332
YMR175W	SIP18	response to osmotic stress*	phospholipid binding	-1.69	-0.95	-2.19	-1.61	-3.25	-3.8	-1.84	-2.26	-2.61	-2.752	1.142	0.0766751
YCL064C	CHA1	threonine catabolism*	L-serine ammonia-lyase activity*	-1.49	-1.96	-1.38	-1.61	-1.04	-0.87	-2.18	-1.98	-1.27	-1.468	-0.142	0.714261
FRAGYNL301C				-1.74	-1.93	-1.15	-1.60667	0.56	0.41	-0.04	-0.93	-0.11	-0.022	-1.58467	0.00642868
YOL127W	RPL25	translation*	structural constituent of ribosome*	-1.94	-1.64	-1.23	-1.60333	0.44	0.75	0.4	0.09	0.67	0.47	-2.07333	7.22472e-05
YPL198W	RPL7B	translation	structural constituent of ribosome	-1.9	-1.81	-1.1	-1.60333	0.47	0.74	0.53	-0.14	0.49	0.418	-2.02133	0.000292904
YPR187W	RPO26	transcription from RNA polymerase II promoter*	DNA-directed RNA polymerase activity	-1.53	-2.23	-1.05	-1.60333	0.58	0.16	0.21	-0.86	0.06	0.03	-1.63333	0.00688972
YJL148W	RPA34	transcription from RNA polymerase I promoter	DNA-directed RNA polymerase activity	-1.7	-1.94	-1.15	-1.59667	0.55	0.73	0.82	-0.07	0.75	0.556	-2.15267	0.00023463
YGL135W	RPL1B	telomere maintenance*	structural constituent of ribosome	-1.82	-1.89	-1.06	-1.59	0.8	0.04	0.5	0.02	0.13	0.298	-1.888	0.000529087
FRAGYJR145C				-1.87	-2.1	-0.79	-1.58667	0.37	0.53	0.67	-0.2	0.07	0.288	-1.87467	0.00206094
SNR17A				-2.21	-0.8	-1.74	-1.58333	-2.34	-1.74	-2.24	-1.53	-1.59	-1.888	0.304667	0.449723
YKL056C	TMA19	translation	molecular function unknown	-1.92	-1.3	-1.52	-1.58	0.03	0.35	0.11	-0.57	-0.14	-0.044	-1.536	0.000743151
YLR367W	RPS22B	translation	structural constituent of ribosome	-1.66	-1.57	-1.5	-1.57667	0.41	0.92	0.22	-0.08	0.46	0.386	-1.96267	0.000113087
YJL122W	ALB1	ribosomal large subunit biogenesis	molecular function unknown	-1.97	-1.52	-1.23	-1.57333	0.28	0.48	0.33	-0.24	0.4	0.25	-1.82333	0.000219761
YLR062C	BUD28			-1.85	-1.68	-1.19	-1.57333	0.68	0.56	0.64	-0.31	0.36	0.386	-1.95933	0.000449743
YLR186W	EMG1	35S primary transcript processing*	molecular function unknown	-1.51	-1.98	-1.23	-1.57333	0.5	0.9	-0.1	-0.57	0.19	0.184	-1.75733	0.00320481
FRAGYNL302C				-1.64	-1.96	-1.12	-1.57333	0.59	0.66	0.29	-0.58	0.22	0.236	-1.80933	0.00191032
YNL002C	RLP7	ribosomal large subunit biogenesis*	rRNA binding	-1.87	-1.47	-1.38	-1.57333	0.43	0.21	0.01	-0.8	0.28	0.026	-1.59933	0.00209191
YLL044W				-2.02	-1.22	-1.47	-1.57	0.75	0.96	0.52	0.16	0.46	0.57	-2.14	0.00013901
YHR021C	RPS27B	telomere maintenance*	structural constituent of ribosome	-1.61	-1.81	-1.28	-1.56667	0.11	-0.07	-0.68	-1.52	-0.44	-0.52	-1.04667	0.0387847
YML125C		biological process unknown	molecular function unknown	-1.74	-1.59	-1.36	-1.56333	0.12	0.21	-0.14	-0.81	-0.15	-0.154	-1.40933	0.00137516
YMR242C	RPL20A	translation	structural constituent of ribosome	-2.05	-1.26	-1.37	-1.56	0.36	0.43	0.39	0	0.29	0.294	-1.854	0.000109879
YPL090C	RPS6A	translation	structural constituent of ribosome	-1.9	-1.81	-0.97	-1.56	0.59	0.3	0.39	0.21	0.5	0.398	-1.958	0.000160234
YJL109C	UTP10	processing of 20S pre-rRNA	snoRNA binding	-1.37	-1.73	-1.56	-1.55333	0.29	0.26	0.3	-0.14	0.09	0.16	-1.71333	1.49321e-05
YCR034W	FEN1	vesicle-mediated transport*	fatty acid elongase activity	-1.3	-2.25	-1.11	-1.55333	0.11	-0.14	-0.22	-0.47	-0.12	-0.168	-1.38533	0.0028707
YDR297W	SUR2	sphingolipid biosynthesis*	sphingosine hydroxylase activity	-1.77	-1.05	-1.84	-1.55333	-0.63	-1.39	-0.77	-0.78	-0.52	-0.818	-0.735333	0.0358143
YOR293W	RPS10A	translation	structural constituent of ribosome	-1.5	-1.42	-1.73	-1.55	-0.25	0.27	0.62	0.24	0.75	0.326	-1.876	0.000243701
YML056C	IMD4	biological process unknown	IMP dehydrogenase activity	-1.61	-2.3	-0.74	-1.55	0.22	0.61	0.19	-0.61	0.6	0.202	-1.752	0.00748873
YGR162W	TIF4631	translational initiation	translation initiation factor activity	-1.31	-1.63	-1.7	-1.54667	0.63	0.41	1.47	0.99	1.07	0.914	-2.46067	7.91891e-05
YOR312C	RPL20B	translation	structural constituent of ribosome	-1.59	-2.15	-0.86	-1.53333	0.04	0.58	0.24	-0.53	0.35	0.136	-1.66933	0.00407372
YBL087C	RPL23A	translation	structural constituent of ribosome	-1.85	-1.86	-0.88	-1.53	0.63	0.48	0.51	-0.33	-0.05	0.248	-1.778	0.00205298
YDR158W	HOM2	methionine metabolism*	aspartate-semialdehyde dehydrogenase activity	-2.49	-1.02	-1.08	-1.53	-2.56	2.03	-0.53	0.62	-0.81	-0.25	-1.28	0.279851
YKR024C	DBP7	35S primary transcript processing*	ATP-dependent RNA helicase activity	-1.49	-1.7	-1.39	-1.52667	-0.07	-0.27	0.02	-0.19	0.01	-0.1	-1.42667	7.8027e-06
YMR305C	SCW10	conjugation with cellular fusion	glucosidase activity	-1.93	-1.36	-1.29	-1.52667	-0.04	0.31	-0.69	-1.04	0.12	-0.268	-1.25867	0.0148
YDL061C	RPS29B	translation	structural constituent of ribosome	-1.68	-1.48	-1.41	-1.52333	0.4	0.52	-0.32	-0.72	-0.1	-0.044	-1.47933	0.00315592
YPL086C	ELP3	regulation of transcription from RNA polymerase II promoter	RNA polymerase II transcription elongation factor activity*	-1.78	-1.6	-1.18	-1.52	0.36	0.03	-0.15	0	0.37	0.122	-1.642	0.000131302
YOR344C	TYE7	transcription*	transcription factor activity	-1.34	-1.68	-1.54	-1.52	-0.53	-0.23	-0.27	-1.36	-0.39	-0.556	-0.964	0.0150619
YGL147C	RPL9A	translation	structural constituent of ribosome	-1.68	-1.93	-0.94	-1.51667	0.36	0.28	0.98	0.28	0.28	0.436	-1.95267	0.000463083
YGL088W				-1.7	-1.01	-1.84	-1.51667	-1.65	-0.9	-2	-1.89	-1.16	-1.52	0.00333333	0.992474
YGR214W	RPS0A	translation*	structural constituent of ribosome	-2.15	-1.23	-1.16	-1.51333	0.67	0.86	0.86	0.32	0.95	0.732	-2.24533	0.000189831
YHL011C	PRS3	telomere maintenance*	ribose phosphate diphosphokinase activity	-1.66	-1.81	-1.07	-1.51333	0.38	0.66	-0.26	-0.71	0.1	0.034	-1.54733	0.00513599
YPR010C	RPA135	transcription from RNA polymerase I promoter	DNA-directed RNA polymerase activity	-1.33	-1.72	-1.48	-1.51	0.32	-0.27	0.26	-0.05	0.86	0.224	-1.734	0.000654447
YKL216W	URA1	'de novo' pyrimidine base biosynthesis	dihydroorotate dehydrogenase activity	-1.52	-1.77	-1.24	-1.51	0.24	0.46	0.81	-0.47	0.04	0.216	-1.726	0.00133605
FRAGYBR181C				-1.8	-1.79	-0.93	-1.50667	0.94	0.68	0.65	-0.11	0.55	0.542	-2.04867	0.000624593
YGR236C	SPG1	biological process unknown	molecular function unknown	-1.38	-1.2	-1.94	-1.50667	-2.65	-3.42	-1.98	-1.77	f	-2.455	0.948333	0.104288
YFR053C	HXK1	glucose metabolism*	hexokinase activity	-1.61	-0.59	-2.32	-1.50667	-1.55	-1.4	-1.57	-1.39	-0.62	-1.306	-0.200667	0.660788
YLR344W	RPL26A	translation	structural constituent of ribosome*	-1.64	-1.92	-0.95	-1.50333	1.06	0.22	0.41	-0.67	0.08	0.22	-1.72333	0.0068394
SPL2YML124C				-0.96	-2.11	-1.42	-1.49667	-0.4	-2.28	-0.62	1.53	f	-0.4425	-1.05417	0.324163
YHR215W	PHO12	biological process unknown	acid phosphatase activity	-2.25	-1.29	-0.95	-1.49667	-1.64	-1.01	-0.06	-2.6	-0.2	-1.102	-0.394667	0.587911
YPL043W	NOP4	rRNA processing	RNA binding	-1.24	-1.93	-1.31	-1.49333	1.02	1.15	0.38	-0.06	0.71	0.64	-2.13333	0.000693681
YHR010W	RPL27A	translation	structural constituent of ribosome	-1.71	-1.55	-1.22	-1.49333	0.75	0.39	0.44	-0.02	0.55	0.422	-1.91533	7.20198e-05
YLR325C	RPL38	translation	structural constituent of ribosome	-1.88	-1.37	-1.22	-1.49	0.44	0.39	0.69	0.25	0.67	0.488	-1.978	3.85816e-05
YIL018W	RPL2B	translation	structural constituent of ribosome	-1.76	-1.31	-1.39	-1.48667	0.58	0.11	0.89	0.29	0.48	0.47	-1.95667	7.24087e-05
FRAGYHR141C				-1.7	-1.75	-0.98	-1.47667	0.47	0.31	0.69	-0.41	-0.06	0.2	-1.67667	0.00187204
YOR207C	RET1	transcription from RNA polymerase III promoter	DNA-directed RNA polymerase activity	-1.53	-1.31	-1.58	-1.47333	-0.21	0.12	-0.31	-0.64	0.39	-0.13	-1.34333	0.0015262
YPL081W	RPS9A	translation*	structural constituent of ribosome	-1.21	-1.99	-1.21	-1.47	1.5	0.52	0.82	0.01	0.84	0.738	-2.208	0.0010625
YPL079W	RPL21B	translation	structural constituent of ribosome	-1.35	-1.88	-1.18	-1.47	0.81	0.07	0.82	-0.42	0.59	0.374	-1.844	0.00205239
YAL005C	SSA1	translation*	ATPase activity*	-1.95	-1.12	-1.34	-1.47	-0.35	-0.27	0.82	-0.02	0.31	0.098	-1.568	0.00354957
YJR071W				-0.52	-2.37	-1.51	-1.46667	-0.03	0.56	0.5	-0.27	0.03	0.158	-1.62467	0.0106919
FRAGYOR312C				-1.92	-1.51	-0.97	-1.46667	0.38	0.46	1.1	-0.01	-0.21	0.344	-1.81067	0.002441
YOR294W	RRS1	rRNA processing*	molecular function unknown	-1.89	-0.94	-1.56	-1.46333	-0.4	0.16	0.17	-0.2	0.53	0.052	-1.51533	0.00218772
YCR031C	RPS14A	telomere maintenance*	structural constituent of ribosome*	-1.75	-1.55	-1.09	-1.46333	0.38	0.08	0.57	0.1	0.59	0.344	-1.80733	0.000117117
YDL049C	KNH1	1,6-beta-glucan biosynthesis	molecular function unknown	-1.51	-1.43	-1.43	-1.45667	-0.99	-0.24	-1.04	-1.24	-0.47	-0.796	-0.660667	0.0394545
SNR10				-2.04	-0.5	-1.83	-1.45667	-1.65	-0.69	-1.54	-1.5	-0.94	-1.264	-0.192667	0.67202
FRAGYHR021C				-1.63	-1.49	-1.24	-1.45333	0.32	-0.59	-0.61	-1.1	-0.59	-0.514	-0.939333	0.0254905
YML024W	RPS17A	telomere maintenance*	structural constituent of ribosome	-1.52	-1.86	-0.97	-1.45	0.61	0.75	0.92	0.31	0.74	0.666	-2.116	9.98506e-05
YHR148W	IMP3	rRNA modification*	snoRNA binding	-1.68	-1.68	-0.99	-1.45	0.47	1.09	0.38	0.17	0.43	0.508	-1.958	0.000320074
FRAGYDR500C				-1.78	-1.39	-1.18	-1.45	0.88	0.94	0.34	-0.38	0.5	0.456	-1.906	0.00140966
YNL217W		biological process unknown	phosphoric monoester hydrolase activity	-1.63	-1.51	-1.21	-1.45	-0.52	0.02	-0.26	-0.88	0.02	-0.324	-1.126	0.00379647
SNR59				-2.55	-0.73	-1.07	-1.45	-2.56	0.95	-0.6	1.07	-0.78	-0.384	-1.066	0.316404
YBL072C	RPS8A	translation	structural constituent of ribosome	-2.03	-1.33	-0.98	-1.44667	0.42	0.48	0.84	0.1	0.67	0.502	-1.94867	0.000438284
YIL069C	RPS24B	translation	structural constituent of ribosome	-1.75	-1.48	-1.1	-1.44333	0.84	1.04	1.06	0.32	0.73	0.798	-2.24133	6.09473e-05
YKL006W	RPL14A	translation	structural constituent of ribosome*	-1.85	-1.32	-1.16	-1.44333	0.74	0.69	0.48	-0.32	0.38	0.394	-1.83733	0.000806348
YHR066W	SSF1	ribosomal large subunit assembly and maintenance*	rRNA binding	-1.61	-2.09	-0.63	-1.44333	0.44	0.67	0.82	-0.03	0.3	0.44	-1.88333	0.00226194
YOR101W	RAS1	Ras protein signal transduction*	GTPase activity	-1.79	-0.98	-1.55	-1.44	-0.26	0.19	-0.3	-0.27	0.15	-0.098	-1.342	0.0010782
YPR123C				-1.26	-1.58	-1.48	-1.44	-1.19	-1.5	-1.35	-1.62	-1.59	-1.45	0.01	0.939923
FRAGYPL090C				-1.6	-1.85	-0.85	-1.43333	0.83	0.65	0.87	-0.43	0.15	0.414	-1.84733	0.00343141
YHR169W	DBP8	35S primary transcript processing*	ATP-dependent RNA helicase activity	-1.25	-1.56	-1.48	-1.43	0.49	0.44	-0.01	-0.23	0.47	0.232	-1.662	0.000209008
SNR78				-2.12	-0.25	-1.92	-1.43	-2.9	-0.21	-1.34	-0.65	-0.59	-1.138	-0.292	0.717252
YDR354W	TRP4	tryptophan biosynthesis	anthranilate phosphoribosyltransferase activity	-1.66	-1.73	-0.88	-1.42333	0.29	0.9	0.58	0.26	-0.2	0.366	-1.78933	0.00127486
YMR205C	PFK2	glycolysis	6-phosphofructokinase activity	-1.59	-1.37	-1.31	-1.42333	-1.25	-0.82	-0.87	-1.12	-0.8	-0.972	-0.451333	0.0156623
YNL174W				-1.49	-1.41	-1.36	-1.42	0.08	0.07	0.23	-0.45	0.76	0.138	-1.558	0.000961631
YNR038W	DBP6	35S primary transcript processing*	ATP-dependent RNA helicase activity	-1.73	-1.53	-1	-1.42	-0.05	0.19	-0.02	-0.88	-0.33	-0.218	-1.202	0.00639306
YML022W	APT1	AMP biosynthesis*	adenine phosphoribosyltransferase activity	-1.54	-1.12	-1.6	-1.42	0.21	-0.55	-0.6	-1.65	-0.67	-0.652	-0.768	0.110054
YHR196W	UTP9	processing of 20S pre-rRNA	snoRNA binding	-1.95	-2	-0.3	-1.41667	1.09	1.56	0.62	0.11	0.37	0.75	-2.16667	0.00669975
FRAGYML026C				-1.65	-1.69	-0.9	-1.41333	0.79	0.77	0.96	0.31	0.32	0.63	-2.04333	0.000214999
YFR031BC				-1.65	-1.37	-1.22	-1.41333	0.89	-0.03	0.95	-0.07	-0.18	0.312	-1.72533	0.00246054
YDR184C	ATC1	telomere maintenance*	molecular function unknown	-0.96	-1.92	-1.36	-1.41333	-0.55	-0.1	-0.17	-0.57	-0.1	-0.298	-1.11533	0.00419339
YMR058W	FET3	high affinity iron ion transport*	ferroxidase activity	-0.94	-1.83	-1.47	-1.41333	-0.26	-0.83	-0.19	0.03	0.61	-0.128	-1.28533	0.012244
YPL266W	DIM1	rRNA modification*	rRNA (adenine-N6,N6-)-dimethyltransferase activity	-1.58	-1.59	-1.06	-1.41	0.64	0.55	0.48	-0.23	-0.02	0.284	-1.694	0.000658532
YNL024C		biological process unknown	S-adenosylmethionine-dependent methyltransferase activity	-1.68	-1	-1.55	-1.41	-0.99	-1.3	-0.95	-1.1	-1.4	-1.148	-0.262	0.220835
YAL004W				-1.42	-1.19	-1.61	-1.40667	0.11	0.29	0.74	0.1	0.12	0.272	-1.67867	0.000101797
YPL142C				-1.9	-1.49	-0.83	-1.40667	0.9	0.68	0.62	-0.04	0.1	0.452	-1.85867	0.00135357
YHR064C	SSZ1	protein biosynthesis*	unfolded protein binding	-1.83	-1.96	-0.43	-1.40667	-0.05	0.02	0.6	-0.25	0.53	0.17	-1.57667	0.00964069
YDR385W	EFT2	translational elongation	translation elongation factor activity	-1.81	-1.22	-1.18	-1.40333	0.55	-0.05	0.78	0.38	0.55	0.442	-1.84533	0.000236851
YOR359W	VTS1	protein targeting to vacuole	RNA binding*	-1.29	-1.5	-1.42	-1.40333	0.48	-0.11	0.12	-0.49	0.27	0.054	-1.45733	0.000668457
YLR388W	RPS29A	translation	structural constituent of ribosome	-1.6	-1.39	-1.19	-1.39333	0.59	0.63	0.07	-0.29	0.57	0.314	-1.70733	0.000575795
YJL136C	RPS21B	translation	structural constituent of ribosome	-1.97	-1.36	-0.85	-1.39333	0.26	0.58	0.57	0.01	0.78	0.44	-1.83333	0.000843712
YPR174C		biological process unknown	molecular function unknown	-1.32	-1.58	-1.27	-1.39	1.02	0.02	0.34	-0.59	0.67	0.292	-1.682	0.00417143
YOL136C	PFK27	fructose 2,6-bisphosphate metabolism*	6-phosphofructo-2-kinase activity	-1.28	-2.12	-0.76	-1.38667	-1.05	-0.72	-1.46	-1.66	-0.7	-1.118	-0.268667	0.514161
YOL040C	RPS15	translation*	structural constituent of ribosome	-1.95	-1.26	-0.94	-1.38333	0.77	0.01	0.68	0.37	0.03	0.372	-1.75533	0.00116229
RDN25-1				-3.1	-0.32	-0.72	-1.38	-2.4	1.97	0.21	1.41	-0.29	0.18	-1.56	0.240179
FRAGYOL120C				-1.42	-1.64	-1.07	-1.37667	0.48	0.37	0.15	-0.54	0.2	0.132	-1.50867	0.00130804
FRAGYGL076C-1				-1.83	-1.18	-1.12	-1.37667	0.56	1.02	0.57	-0.73	0.26	0.336	-1.71267	0.00682738
YOR168W	GLN4	glutaminyl-tRNA aminoacylation	glutamine-tRNA ligase activity	-1.64	-1.3	-1.18	-1.37333	-0.03	0.07	-0.1	-0.47	0.03	-0.1	-1.27333	0.000237681
YPR102C	RPL11A	translation*	structural constituent of ribosome	-1.82	-1.41	-0.88	-1.37	0.66	0.39	0.82	0.4	0.04	0.462	-1.832	0.000466648
YGL030W	RPL30	translation*	structural constituent of ribosome	-1.8	-1.48	-0.82	-1.36667	0.37	0.85	0.65	-0.49	0.06	0.288	-1.65467	0.00470128
YKL081W	TEF4	translational elongation	translation elongation factor activity	-1.6	-1.55	-0.93	-1.36	0.7	0.49	0.76	-0.52	0.62	0.41	-1.77	0.00241266
YMR116C	ASC1	telomere maintenance*	molecular function unknown	-1.98	-1.07	-1.03	-1.36	0.09	-0.77	0.1	-0.77	0.16	-0.238	-1.122	0.022548
YER102W	RPS8B	translation	structural constituent of ribosome	-1.93	-1.11	-1.03	-1.35667	0.51	0.04	1.14	0.37	0.73	0.558	-1.91467	0.00102052
YKR057W	RPS21A	telomere maintenance*	structural constituent of ribosome	-1.88	-1.31	-0.88	-1.35667	0.32	0.98	0.49	-0.3	0.78	0.454	-1.81067	0.00244678
FRAGYMR142C				-1.68	-1.6	-0.78	-1.35333	1.19	0.38	0.75	0.56	0.29	0.634	-1.98733	0.000562264
SNR39B				-2.13	-0.89	-1.03	-1.35	-2.15	0.98	-0.31	1.29	-0.54	-0.146	-1.204	0.214139
YHL033C	RPL8A	translation	structural constituent of ribosome	-1.6	-1.4	-1.03	-1.34333	1.1	0.71	0.92	0.18	0.15	0.612	-1.95533	0.000466801
YBR191W	RPL21A	translation*	structural constituent of ribosome	-1.71	-1.42	-0.88	-1.33667	0.59	0.67	0.13	-0.17	0.21	0.286	-1.62267	0.000995442
YOL039W	RPP2A	translational elongation*	structural constituent of ribosome	-1.64	-1.26	-1.11	-1.33667	0.59	1.31	0.43	-0.69	-0.17	0.294	-1.63067	0.0131541
RDN37-1A				-2.06	-0.8	-1.14	-1.33333	-1.38	0.25	0.64	0.53	-0.73	-0.138	-1.19533	0.0900782
YAR071W	PHO11	phosphate metabolism	acid phosphatase activity	-2.27	-0.85	-0.87	-1.33	-1.3	-0.99	0.63	-1.4	0.05	-0.602	-0.728	0.29559
YPL217C	BMS1	35S primary transcript processing*	GTP binding	-1.07	-1.71	-1.2	-1.32667	0.9	0.51	1.01	0.04	0.88	0.668	-1.99467	0.000363905
YDR405W	MRP20	translation	structural constituent of ribosome	-0.97	-1.65	-1.36	-1.32667	-0.04	-0.18	0.54	0.34	-0.44	0.044	-1.37067	0.00254391
YJR002W	MPP10	35S primary transcript processing*	molecular function unknown	-1.46	-1.55	-0.97	-1.32667	0.75	0.34	0.66	-0.35	-0.69	0.142	-1.46867	0.010514
YIL162W	SUC2	sucrose catabolism	beta-fructofuranosidase activity	-1.56	-0.97	-1.44	-1.32333	-2.16	-2.32	-2.17	-2.13	-1.6	-2.076	0.752667	0.0117501
YOR133W	EFT1	translational elongation	translation elongation factor activity	-1.84	-0.47	-1.66	-1.32333	-0.6	0.11	0.01	-0.38	-0.04	-0.18	-1.14333	0.0193508
SNR37				-1.92	-0.87	-1.18	-1.32333	-1.71	-1.25	-1.01	-0.35	-1.27	-1.118	-0.205333	0.602914
YHL001W	RPL14B	translation	structural constituent of ribosome*	-1.57	-1.78	-0.61	-1.32	0.57	0.6	0.92	0	0.42	0.502	-1.822	0.0014876
YHL039W		biological process unknown	molecular function unknown	-1.46	-1.38	-1.12	-1.32	0.65	0.1	0.18	-0.79	-0.39	-0.05	-1.27	0.00953386
YAR074C				-1.64	-0.72	-1.57	-1.31	0.45	-0.15	0.27	0.14	-0.07	0.128	-1.438	0.00149498
YPR178W	PRP4	nuclear mRNA splicing, via spliceosome	RNA splicing factor activity, transesterification mechanism	-1.52	-1.04	-1.37	-1.31	0.1	0.02	-0.06	-0.56	0.61	0.022	-1.332	0.00260367
YDR033W	MRH1	biological process unknown	molecular function unknown	-1.28	-0.96	-1.68	-1.30667	-0.3	-0.44	-0.11	-0.27	0.13	-0.198	-1.10867	0.00145296
YOR369C	RPS12	translation	structural constituent of ribosome	-1.45	-1.63	-0.83	-1.30333	0.81	-0.09	0.73	-0.02	0.09	0.304	-1.60733	0.00211496
YGR027C	RPS25A	translation	structural constituent of ribosome	-1.6	-1.58	-0.73	-1.30333	0.42	0.66	0.67	-0.38	0.18	0.31	-1.61333	0.00288344
SPL2SNR19 U1				-1.24	-1.32	-1.34	-1.3	-1.73	-1.4	-1.45	-1.14	-1.7	-1.484	0.184	0.253937
YMR318C	ADH6	aldehyde metabolism*	alcohol dehydrogenase (NADP+) activity	-1.32	-1.66	-0.92	-1.3	-1.31	-1.42	-1.56	-1.85	-1.56	-1.54	0.24	0.269829
FRAGYJL136C				-1.38	-1.45	-1.06	-1.29667	0.59	0.45	0.4	-0.35	0.89	0.396	-1.69267	0.00105811
YHR094C	HXT1	hexose transport	glucose transporter activity*	-1.3	-1.16	-1.43	-1.29667	-0.44	-1.01	-1.75	-1.46	-0.01	-0.934	-0.362667	0.43159
YNR053C	NOG2	ribosome assembly*	GTPase activity	-1.33	-1.2	-1.35	-1.29333	0.65	0.6	0.43	0.17	0.9	0.55	-1.84333	3.09191e-05
YBR093C	PHO5	regulation of cell size*	acid phosphatase activity*	-1.86	-0.86	-1.16	-1.29333	-0.76	-0.93	0.39	-1.43	0.27	-0.492	-0.801333	0.173443
YJL026W	RNR2	DNA replication	ribonucleoside-diphosphate reductase activity	-1.02	-1.48	-1.36	-1.28667	-0.28	-1.19	-0.95	-1.46	-0.29	-0.834	-0.452667	0.223111
YKL180W	RPL17A	translation	structural constituent of ribosome	-1.69	-1.35	-0.82	-1.28667	0.76	0.71	0.97	0.32	0.09	0.57	-1.85667	0.000586555
YJR123W	RPS5	translation	structural constituent of ribosome	-1.88	-0.98	-1	-1.28667	0.43	0.35	0.73	0.08	0	0.318	-1.60467	0.00118024
SNR44				-1.43	-0.99	-1.44	-1.28667	-1.1	-1.05	-0.68	-0.56	-1.37	-0.952	-0.334667	0.186272
YHR203C	RPS4B	telomere maintenance*	structural constituent of ribosome	-1.87	-0.88	-1.08	-1.27667	0.31	0.77	0.79	0.14	0.56	0.514	-1.79067	0.000670624
YEL004W	YEA4	cell wall chitin biosynthesis*	UDP-N-acetylglucosamine transporter activity	-2.14	-0.63	-1.05	-1.27333	-2.03	1.91	-0.47	1.25	-0.51	0.03	-1.30333	0.235997
9S_RRNA				-0.64	-1.58	-1.6	-1.27333	-2.08	-2.74	-0.81	-0.96	-1.16	-1.55	0.276667	0.630075
YHR141C	RPL42B	translation	structural constituent of ribosome	-1.66	-1.45	-0.71	-1.27333	0.59	0.35	0.47	0.29	0.16	0.372	-1.64533	0.000397744
YLR002C	NOC3	rRNA processing*	protein binding*	-1.04	-1.54	-1.22	-1.26667	-0.02	0.34	0.18	0.04	-0.26	0.056	-1.32267	0.000247714
YLL008W	DRS1	35S primary transcript processing*	ATP-dependent RNA helicase activity	-1.05	-1.52	-1.22	-1.26333	0.59	0.23	0.62	0.26	1.08	0.556	-1.81933	0.000208504
YOR338W		biological process unknown	molecular function unknown	-1.25	-2	-0.54	-1.26333	-2.48	-1.95	-1.98	-1.67	-2.06	-2.028	0.764667	0.0739237
FRAGYOL121C				-1.57	-1.24	-0.97	-1.26	0.74	0.69	0.56	0.02	0.47	0.496	-1.756	0.000170941
SNR19				-1.38	-0.86	-1.54	-1.26	-2.13	-1	-1.41	-0.89	-2.44	-1.574	0.314	0.498258
YBR266C	SLM6			-1.06	-1.47	-1.24	-1.25667	0.78	0.59	0.57	0.36	0.58	0.576	-1.83267	6.03226e-06
YHR068W	DYS1	hypusine biosynthesis from peptidyl-lysine	transferase activity, transferring alkyl or aryl (other than methyl) groups	-1.41	-1.55	-0.81	-1.25667	0.25	0.11	0.08	-0.41	-0.06	-0.006	-1.25067	0.0013838
YBL039C	URA7	phospholipid biosynthesis*	CTP synthase activity	-1.09	-1.55	-1.12	-1.25333	0.59	0.57	0.54	-0.35	-0.06	0.258	-1.51133	0.00170814
YNL110C	NOP15	ribosomal large subunit biogenesis*	molecular function unknown	-1.35	-0.98	-1.43	-1.25333	0.21	0.39	0.4	0.13	1.24	0.474	-1.72733	0.000885559
YLR014C	PPR1	regulation of transcription, DNA-dependent*	transcription factor activity	-1	-0.8	-1.96	-1.25333	-0.51	-0.61	0.07	-0.57	-0.3	-0.384	-0.869333	0.0311288
YDR233C	RTN1	biological process unknown	molecular function unknown	-1.29	-1.38	-1.08	-1.25	0.14	0.35	0	-0.47	0.29	0.062	-1.312	0.000695359
YPL146C	NOP53	processing of 27S pre-rRNA*	rRNA binding	-1.55	-1.11	-1.09	-1.25	0.11	0.24	0.14	-0.34	0.64	0.158	-1.408	0.000986571
YOR234C	RPL33B	translation	structural constituent of ribosome	-1.49	-1.38	-0.88	-1.25	0.16	0.5	0.23	-0.69	0.39	0.118	-1.368	0.0046788
FRAGYKR094C				-1.74	-1.48	-0.53	-1.25	0.06	0.24	0.36	-0.47	0.5	0.138	-1.388	0.00740018
YOR342C		biological process unknown	molecular function unknown	-1.31	-1.5	-0.93	-1.24667	0.71	1.46	0.35	-0.03	0.92	0.682	-1.92867	0.00170333
YOR243C	PUS7	tRNA modification*	pseudouridine synthase activity	-1.45	-1.16	-1.13	-1.24667	0.54	0.07	0.34	0.03	0.83	0.362	-1.60867	0.000277766
YML026C	RPS18B	translation	structural constituent of ribosome	-1.73	-1.28	-0.71	-1.24	0.22	0.54	1.07	0.25	0.71	0.558	-1.798	0.000982233
YPL131W	RPL5	translation*	structural constituent of ribosome*	-1.57	-1.07	-1.08	-1.24	0.86	-0.27	0.74	-0.24	-0.06	0.206	-1.446	0.0060796
YOR298W	MUM3	spore wall assembly (sensu Fungi)*	acyltransferase activity	-1.31	-0.86	-1.55	-1.24	-1.92	-2.07	-1.39	-1	-2.16	-1.708	0.468	0.2064
YMR143W	RPS16A	telomere maintenance*	structural constituent of ribosome	-1.27	-1.9	-0.54	-1.23667	0.63	0.96	0.8	0	0.51	0.58	-1.81667	0.00236257
YBR048W	RPS11B	telomere maintenance*	structural constituent of ribosome	-1.38	-1.74	-0.59	-1.23667	0.52	0.57	0.38	-0.56	0.15	0.212	-1.44867	0.00787894
YBR267W	REI1	ribosomal large subunit biogenesis*	molecular function unknown	-0.97	-1.52	-1.21	-1.23333	0.38	0.92	0.3	0.05	0.21	0.372	-1.60533	0.000415503
YKL099C	UTP11	processing of 20S pre-rRNA	snoRNA binding	-1.7	-0.71	-1.29	-1.23333	-0.28	0.53	-0.4	-0.35	f	-0.125	-1.10833	0.0259328
YNL302C	RPS19B	translation*	structural constituent of ribosome	-1.55	-1.22	-0.92	-1.23	0.84	1.1	0.69	0.34	0.9	0.774	-2.004	8.65979e-05
YLR073C		biological process unknown	molecular function unknown	-1.25	-1.3	-1.14	-1.23	1.43	1.06	0.14	-0.05	0.54	0.624	-1.854	0.00245996
YMR246W	FAA4	lipid metabolism*	long-chain-fatty-acid-CoA ligase activity	-1.52	-1.09	-1.08	-1.23	0.04	0.71	-0.3	-0.52	0.53	0.092	-1.322	0.00714592
SNR51				-1.83	-0.24	-1.61	-1.22667	-2.44	-1.14	-1.74	-1.87	-0.6	-1.558	0.331333	0.57341
YNL062C	GCD10	translational initiation*	tRNA binding*	-1.06	-1.23	-1.39	-1.22667	0.71	0.53	0.48	0.03	0.33	0.416	-1.64267	6.39976e-05
YGR164W				-0.45	-2.1	-1.12	-1.22333	-0.46	-0.98	0.42	-0.15	-0.11	-0.256	-0.967333	0.0827047
YEL042W	GDA1	protein amino acid glycosylation	guanosine-diphosphatase activity*	-1.51	-1.19	-0.96	-1.22	0.18	0.04	-0.06	-0.34	-0.05	-0.046	-1.174	0.000358744
YLR003C		regulation of DNA replication	molecular function unknown	-1.23	-1.42	-1.01	-1.22	0.56	0.93	0.14	-0.16	0.35	0.364	-1.584	0.000913186
YGR128C	UTP8	processing of 20S pre-rRNA	snoRNA binding	-1.22	-1.56	-0.87	-1.21667	0.51	0.68	0.59	-0.01	0.68	0.49	-1.70667	0.000274573
YDR025W	RPS11A	translation*	structural constituent of ribosome	-1.68	-1.01	-0.96	-1.21667	0.7	0.74	1.01	0.64	0.82	0.782	-1.99867	4.3128e-05
YLR333C	RPS25B	translation	structural constituent of ribosome	-1.43	-1.34	-0.88	-1.21667	0.79	0	0.49	-0.05	0.13	0.272	-1.48867	0.000947111
IYLR162W-A				-2.46	-0.97	-0.22	-1.21667	-3.2	2.52	-0.04	1.06	-0.99	-0.13	-1.08667	0.458851
YDR312W	SSF2	ribosomal large subunit assembly and maintenance*	rRNA binding	-0.67	-0.72	-2.26	-1.21667	-1.37	-1.23	-0.12	0.24	-1.66	-0.828	-0.388667	0.558163
YHR126C		biological process unknown	molecular function unknown	-0.5	-1.76	-1.39	-1.21667	-1.84	-3.06	-0.9	-0.73	f	-1.6325	0.415833	0.581398
YHR128W	FUR1	pyrimidine salvage	uracil phosphoribosyltransferase activity	-0.89	-1.39	-1.35	-1.21	-0.21	-0.33	0.45	-0.09	-1.12	-0.26	-0.95	0.0374985
YGR034W	RPL26B	translation	structural constituent of ribosome*	-1.56	-0.94	-1.12	-1.20667	0.87	0.68	0.74	0.22	0.73	0.648	-1.85467	9.01113e-05
YDL055C	PSA1	protein amino acid glycosylation*	mannose-1-phosphate guanylyltransferase activity	-1.76	-0.75	-1.11	-1.20667	-0.07	0.11	-0.07	-0.88	-0.22	-0.226	-0.980667	0.0206566
FRAGYHR203C				-1.45	-1.15	-1.02	-1.20667	0.61	0.19	0.75	-0.02	-0.3	0.246	-1.45267	0.00188874
YDL082W	RPL13A	translation	structural constituent of ribosome	-1.81	-1.33	-0.47	-1.20333	0.79	0.83	1	0.59	0.65	0.772	-1.97533	0.000609637
YPL057C	SUR1	sphingolipid biosynthesis*	mannosyltransferase activity*	-1.44	-0.78	-1.39	-1.20333	-1.01	-0.69	-1.54	-1.85	-0.61	-1.14	-0.0633333	0.865059
YLR172C	DPH5	peptidyl-diphthamide biosynthesis from peptidyl-histidine	diphthine synthase activity	-1.42	-1.27	-0.91	-1.2	0.55	0.24	0.23	-0.4	0.23	0.17	-1.37	0.00110952
YPR163C	TIF3	translational initiation	translation initiation factor activity	-1.59	-1.36	-0.65	-1.2	0.52	0.83	0.8	-0.11	0.29	0.466	-1.666	0.00174053
FRAGYCR031C				-1.74	-1.04	-0.82	-1.2	0.7	0.3	0.67	0.01	-0.22	0.292	-1.492	0.00317776
YHL035C		transport	ATPase activity, coupled to transmembrane movement of substances	-1.14	-1.43	-1.02	-1.19667	0.76	0.48	0.49	-0.11	-0.28	0.268	-1.46467	0.00187975
YDL152W				-0.6	-1.4	-1.58	-1.19333	-0.04	0.53	0.25	-0.09	0.04	0.138	-1.33133	0.00249961
YDL208W	NHP2	rRNA modification*	RNA binding	-1.44	-1.76	-0.38	-1.19333	1	0.9	0.65	-0.2	0.42	0.554	-1.74733	0.00575817
YDR362C	TFC6	transcription initiation from RNA polymerase III promoter	RNA polymerase III transcription factor activity	-1.5	-1.83	-0.25	-1.19333	-0.67	-0.61	-0.82	-0.92	-0.73	-0.75	-0.443333	0.262961
YLR185W	RPL37A	translation	structural constituent of ribosome	-1.63	-0.94	-1	-1.19	0.69	0.89	0.43	0.09	0.74	0.568	-1.758	0.000389234
FRAGYML073C				-1.49	-1.42	-0.66	-1.19	1.01	1.3	0.87	-0.13	0.47	0.704	-1.894	0.00259151
FRAGYDR447C				-1.19	-1.39	-0.99	-1.19	0.67	0.66	0.23	-1.57	-0.01	-0.004	-1.186	0.077028
YOL121C	RPS19A	telomere maintenance*	structural constituent of ribosome	-1.44	-1.52	-0.6	-1.18667	0.6	0.86	0.96	0.68	0.74	0.768	-1.95467	0.000149694
YGR138C	TPO2	polyamine transport	spermine transporter activity	-1.07	-1.42	-1.07	-1.18667	-0.59	-1.13	-1.63	-1.49	-0.14	-0.996	-0.190667	0.635615
YCL059C	KRR1	35S primary transcript processing*	molecular function unknown	-1.51	-0.87	-1.18	-1.18667	0.48	0.11	0.04	-0.13	0.15	0.13	-1.31667	0.000440551
SNR77				-0.86	-0.82	-1.88	-1.18667	-1.81	-0.69	-0.48	-0.93	-0.33	-0.848	-0.338667	0.461173
YML073C	RPL6A	translation*	structural constituent of ribosome*	-1.38	-1.57	-0.6	-1.18333	0.83	0.99	0.54	-0.1	0.39	0.53	-1.71333	0.00212174
YLR083C	EMP70	transport	transporter activity	-1.27	-1.07	-1.21	-1.18333	-0.04	-0.27	-0.79	-0.91	0.1	-0.382	-0.801333	0.0254972
YOL152W	FRE7	biological process unknown	ferric-chelate reductase activity	-0.93	-1.42	-1.2	-1.18333	-1.15	-1.8	-1.53	-2.1	-1.98	-1.712	0.528667	0.0782761
YJL191W	RPS14B	translation*	structural constituent of ribosome*	-1.52	-0.97	-1.05	-1.18	0.69	0.24	0.53	0	0.29	0.35	-1.53	0.000281483
YLR009W	RLP24	ribosomal large subunit biogenesis	molecular function unknown	-1.31	-0.72	-1.51	-1.18	0.46	0.35	0.33	-0.36	0.33	0.222	-1.402	0.00174406
YLR017W	MEU1	glutamate biosynthesis*	S-methyl-5-thioadenosine phosphorylase activity	-1.42	-0.79	-1.33	-1.18	-0.09	-0.36	0.01	-0.73	-0.09	-0.252	-0.928	0.00679986
YBL054W		biological process unknown	molecular function unknown	-1.37	-0.82	-1.35	-1.18	-0.42	0.15	-0.1	0.07	-0.97	-0.254	-0.926	0.0220769
SNR32				-1.54	-0.44	-1.56	-1.18	-1.67	-1.4	-0.72	-0.48	-1.43	-1.14	-0.04	0.924964
YER074W	RPS24A	translation	structural constituent of ribosome	-1.4	-1.26	-0.87	-1.17667	0.6	0.73	0.9	0	0.56	0.558	-1.73467	0.000302286
YOR254C	SEC63	posttranslational protein targeting to membrane*	protein transporter activity	-1.08	-1.56	-0.89	-1.17667	-0.29	0.41	-0.11	-0.36	0.3	-0.01	-1.16667	0.00367003
YPL106C	SSE1	telomere maintenance*	ATP binding*	-1.42	-1.32	-0.78	-1.17333	-0.11	-0.08	0.28	-0.7	0.1	-0.102	-1.07133	0.00662341
YCL053C				-1.49	-0.71	-1.31	-1.17	0.53	0.47	0.03	0.43	0.63	0.418	-1.588	0.000358314
YPR144C	NOC4	35S primary transcript processing*	molecular function unknown	-1.23	-1.28	-1	-1.17	0.52	0.5	-0.28	-0.04	0.69	0.278	-1.448	0.00129954
YLR449W	FPR4	biological process unknown	peptidyl-prolyl cis-trans isomerase activity	-1.7	-0.56	-1.25	-1.17	0.98	0.94	0.89	0.02	1.21	0.808	-1.978	0.00162544
SPL2YJL191W				-0.93	-1.76	-0.81	-1.16667	0.73	-0.05	-0.28	-0.18	-0.03	0.038	-1.20467	0.00976748
YPL239W	YAR1	response to osmotic stress*	molecular function unknown	-1.52	-0.98	-0.99	-1.16333	0.41	0.47	0.46	0.32	0.92	0.516	-1.67933	0.000118889
YCL050C	APA1	nucleotide metabolism	bis(5'-nucleosyl)-tetraphosphatase activity	-1.42	-1.15	-0.92	-1.16333	-0.1	0.74	0.24	0.14	0.19	0.242	-1.40533	0.000561361
YPR041W	TIF5	regulation of translational initiation*	translation initiation factor activity*	-1.46	-1.34	-0.69	-1.16333	0.7	1.38	0.69	0.13	1.19	0.818	-1.98133	0.00112494
SNR30				-1.46	-0.95	-1.08	-1.16333	-0.94	-0.29	-0.82	-0.46	-1.35	-0.772	-0.391333	0.200848
YBR025C		biological process unknown	molecular function unknown	-1.52	-0.75	-1.21	-1.16	0.49	0.23	0.64	0.15	0.6	0.422	-1.582	0.000281619
YOR001W	RRP6	35S primary transcript processing*	3'-5'-exoribonuclease activity	-1.33	-1.32	-0.83	-1.16	0.37	0.52	-0.06	0.01	0.54	0.276	-1.436	0.000452392
YNL162W	RPL42A	translation	structural constituent of ribosome	-1.45	-1.07	-0.96	-1.16	0.44	0.9	0.27	-0.07	0.53	0.414	-1.574	0.000576035
YMR243C	ZRC1	zinc ion homeostasis*	di-, tri-valent inorganic cation transporter activity*	-1.26	-1.41	-0.81	-1.16	0.15	0.17	-0.69	-1.01	-0.26	-0.328	-0.832	0.0481925
YMR006C	PLB2	glycerophospholipid metabolism	lysophospholipase activity	-1.05	-1.09	-1.34	-1.16	-0.34	-1.09	-0.93	-0.88	-0.03	-0.654	-0.506	0.116059
YKR056W	TRM2	tRNA modification	tRNA (m5U54) methyltransferase activity	-1.45	-1.13	-0.89	-1.15667	0.51	0.02	-0.07	0.18	0.1	0.148	-1.30467	0.000328828
YHR205W	SCH9	protein amino acid phosphorylation*	protein serine/threonine kinase activity	-1.44	-0.92	-1.08	-1.14667	-0.25	-0.09	0.27	0.12	-0.24	-0.038	-1.10867	0.00075554
YKL078W	DHR2	ribosome biogenesis	RNA helicase activity	-0.64	-1.41	-1.39	-1.14667	0.05	-1.04	-0.2	-0.67	-0.55	-0.482	-0.664667	0.0775904
FRAGYBR084C-A				-1.79	-1.17	-0.47	-1.14333	0.68	0.76	0.86	0.4	0.67	0.674	-1.81733	0.000863065
YLL052C	AQY2	water transport	water channel activity	-1.24	-0.97	-1.21	-1.14	-0.67	-0.47	-0.39	-0.65	-0.33	-0.502	-0.638	0.00117256
YLR244C	MAP1	proteolysis	methionyl aminopeptidase activity	-1.27	-1.29	-0.85	-1.13667	0.29	0.53	0.57	-0.46	0.44	0.274	-1.41067	0.00210959
YML063W	RPS1B	translation	structural constituent of ribosome	-1.6	-1.11	-0.7	-1.13667	0.53	1.11	1.06	0.14	0.13	0.594	-1.73067	0.00230594
YGL103W	RPL28	translation	structural constituent of ribosome*	-1.77	-0.99	-0.65	-1.13667	0.86	0.47	0.82	0.6	0.83	0.716	-1.85267	0.000408971
YOR252W	TMA16	biological process unknown	molecular function unknown	-1.07	-1.52	-0.81	-1.13333	-0.76	0.26	-0.11	-0.49	0.15	-0.19	-0.943333	0.0193665
SPL2YPL081W				-1.26	-1.34	-0.79	-1.13	0.46	0.24	0.26	-0.73	-0.18	0.01	-1.14	0.0103012
YER043C	SAH1	methionine metabolism*	adenosylhomocysteinase activity	-1.23	-0.86	-1.29	-1.12667	-0.3	0.06	0.52	-0.17	0.92	0.206	-1.33267	0.00572015
YPR156C	TPO3	polyamine transport	spermine transporter activity	-1.1	-0.82	-1.46	-1.12667	-0.7	-1.12	-1.59	-1.32	-0.24	-0.994	-0.132667	0.713752
YIL078W	THS1	protein biosynthesis	threonine-tRNA ligase activity	-1.17	-1.33	-0.87	-1.12333	-0.01	-0.59	0.36	0.28	0.04	0.016	-1.13933	0.00338155
YNL178W	RPS3	translation*	structural constituent of ribosome	-1.34	-1.12	-0.9	-1.12	0.43	0.16	0.55	-0.12	0.48	0.3	-1.42	0.000293185
YBL092W	RPL32	translation	structural constituent of ribosome	-1.5	-0.83	-1.01	-1.11333	0.43	0.53	0.5	0.31	0.79	0.512	-1.62533	0.000104338
YDL014W	NOP1	rRNA modification*	methyltransferase activity	-1.09	-1.29	-0.96	-1.11333	-0.14	0.44	0.26	-0.28	-0.25	0.006	-1.11933	0.00160661
YMR304C-A				-1.18	-1.19	-0.97	-1.11333	0.03	-0.07	-0.31	-0.54	-0.59	-0.296	-0.817333	0.00318882
YNL060C				-1.34	-0.72	-1.27	-1.11	0.84	0.55	0.58	0.42	0.54	0.586	-1.696	5.92166e-05
YMR290W-A				-1.32	-1.15	-0.85	-1.10667	-0.26	-0.62	0.56	-0.1	0.2	-0.044	-1.06267	0.00987948
YKR093W	PTR2	peptide transport	peptide transporter activity	-1.02	-1.19	-1.11	-1.10667	-0.33	0.07	-1.14	-0.88	-0.35	-0.526	-0.580667	0.0914921
YNL066W	SUN4	mitochondrion organization and biogenesis	glucosidase activity	-1.46	-1.09	-0.77	-1.10667	-0.5	-0.47	-1.01	-1.4	-0.27	-0.73	-0.376667	0.273299
YDR404C	RPB7	transcription from RNA polymerase II promoter	DNA-directed RNA polymerase activity	-1.37	-1.1	-0.84	-1.10333	0.2	0.65	0.5	0.03	0.41	0.358	-1.46133	0.00021225
YHL012W		biological process unknown*	molecular function unknown	-0.81	-1.28	-1.21	-1.1	-0.98	-1.77	-1.48	-0.87	-1.48	-1.316	0.216	0.419904
YIL148W	RPL40A	translation*	structural constituent of ribosome*	-1.26	-1.12	-0.91	-1.09667	0.35	0.59	0.6	-0.04	0.73	0.446	-1.54267	0.000223267
YOL139C	CDC33	translational initiation*	translation initiation factor activity	-1.29	-1.31	-0.69	-1.09667	0.53	0.17	0.5	0.21	0.87	0.456	-1.55267	0.000457239
YGR085C	RPL11B	translation*	structural constituent of ribosome	-1.68	-0.95	-0.66	-1.09667	0.78	1.02	1.03	0.33	0.45	0.722	-1.81867	0.000809631
YJR041C	URB2	ribosome biogenesis*	molecular function unknown	-1.58	-1.56	-0.15	-1.09667	-0.05	0.03	0.29	-0.52	-0.35	-0.12	-0.976667	0.0481776
SPL2YKL081W				-0.87	-1.17	-1.25	-1.09667	-0.97	-2.34	-0.73	-0.74	-0.93	-1.142	0.0453333	0.916227
YLL011W	SOF1	rRNA modification*	snoRNA binding	-1.1	-1.05	-1.13	-1.09333	0.14	0.43	0.01	-0.21	0.23	0.12	-1.21333	0.000151656
YAL060W	BDH1	glucose catabolism to butanediol	(R,R)-butanediol dehydrogenase activity	-2.18	-1.35	0.25	-1.09333	-4.71	f	-3.08	-1.28	-1.15	-2.555	1.46167	0.263926
YPR119W	CLB2	G2/M transition of mitotic cell cycle*	cyclin-dependent protein kinase regulator activity	-0.64	-1.38	-1.26	-1.09333	-0.33	-0.75	-1.06	-1.7	-0.54	-0.876	-0.217333	0.567784
YHR143W-A	RPC10	transcription from RNA polymerase II promoter*	DNA-directed RNA polymerase activity	-0.99	-1.64	-0.65	-1.09333	0.56	0.95	0.24	-0.43	0.31	0.326	-1.41933	0.00846509
YER025W	GCD11	translational initiation	translation initiation factor activity	-1.39	-0.77	-1.11	-1.09	0.68	0.26	0.6	0.24	1.26	0.608	-1.698	0.000905715
YAL025C	MAK16	ribosomal large subunit biogenesis	molecular function unknown	-1.3	-1.07	-0.9	-1.09	0.36	1.04	0.38	0.07	1.26	0.622	-1.712	0.00153009
YNL144C		biological process unknown	molecular function unknown	-1.12	-0.81	-1.34	-1.09	-1.79	-2.69	-1.57	-1.51	-1.98	-1.908	0.818	0.0363502
YBR181C	RPS6B	translation	structural constituent of ribosome	-1.37	-1.19	-0.7	-1.08667	1.01	0.97	0.97	0.57	0.69	0.842	-1.92867	5.03901e-05
YMR259C		biological process unknown	molecular function unknown	-0.85	-1.19	-1.22	-1.08667	-0.23	-0.04	-0.37	-0.34	-0.35	-0.266	-0.820667	0.000465983
YER131W	RPS26B	translation	structural constituent of ribosome	-1.66	-0.88	-0.72	-1.08667	0.92	1.18	0.81	0.01	0	0.584	-1.67067	0.0050742
YNL075W	IMP4	rRNA modification*	rRNA primary transcript binding	-0.98	-1.69	-0.54	-1.07	0.33	0.85	0	-0.53	0.26	0.182	-1.252	0.0178548
YOR306C	MCH5	transport	transporter activity*	-1.24	-1.03	-0.93	-1.06667	-0.78	-0.14	-0.65	-0.52	-0.56	-0.53	-0.536667	0.014472
YPR043W	RPL43A	translation	structural constituent of ribosome	-1.16	-1.36	-0.67	-1.06333	0.83	1.46	0.59	0.16	1.02	0.812	-1.87533	0.00118694
YMR312W	ELP6	regulation of transcription from RNA polymerase II promoter	RNA polymerase II transcription elongation factor activity	-1.09	-1.17	-0.93	-1.06333	-0.04	-0.14	-0.45	-0.71	-0.53	-0.374	-0.689333	0.0073673
YJR145C	RPS4A	telomere maintenance*	structural constituent of ribosome	-1.31	-0.89	-0.98	-1.06	0.41	-0.28	0.73	-0.01	0.38	0.246	-1.306	0.00208338
YDR495C	VPS3	telomere maintenance*	molecular function unknown	-0.74	-1.52	-0.9	-1.05333	0.85	0.28	0.44	0.14	0.45	0.432	-1.48533	0.000737995
YLR061W	RPL22A	translation	structural constituent of ribosome	-1.01	-1.11	-1.03	-1.05	1.66	1.07	0.83	-0.06	1.2	0.94	-1.99	0.00193253
YBL068W	PRS4	histidine biosynthesis*	ribose phosphate diphosphokinase activity	-1.15	-0.94	-1.06	-1.05	0.35	0.01	0.03	-0.08	-0.57	-0.052	-0.998	0.00266511
YJL177W	RPL17B	translation	structural constituent of ribosome	-1.29	-1.01	-0.84	-1.04667	1.24	0.82	0.98	0.01	1.03	0.816	-1.86267	0.000790508
YPR132W	RPS23B	telomere maintenance*	structural constituent of ribosome	-1.15	-1.4	-0.57	-1.04	1.35	0.33	1.33	0.26	0.79	0.812	-1.852	0.00212632
YMR146C	TIF34	translational initiation	translation initiation factor activity	-1.39	-1.06	-0.67	-1.04	0.21	0.15	0.58	0.01	1.13	0.416	-1.456	0.00328784
SPL2SNR7-L U5				-0.88	-1.25	-0.99	-1.04	-1.13	-0.79	-0.94	-0.54	f	-0.85	-0.19	0.323719
YLR150W	STM1	telomere maintenance*	DNA binding*	-1.57	-1	-0.54	-1.03667	0.58	0.69	0.89	0.41	-0.13	0.488	-1.52467	0.00297668
YCR056W				-1.54	-1.61	0.04	-1.03667	-0.19	-0.45	-0.08	-0.33	-0.01	-0.212	-0.824667	0.0896001
RDN58-1				-1.38	-0.65	-1.08	-1.03667	-0.99	1.11	0.64	-0.04	0.89	0.322	-1.35867	0.0428508
YNL247W		cysteine metabolism*	cysteine-tRNA ligase activity	-1.23	-1.18	-0.69	-1.03333	-0.31	0.36	0.16	-0.1	0.6	0.142	-1.17533	0.0032691
YGR173W	RBG2	biological process unknown	GTP binding	-1.64	-1.36	-0.1	-1.03333	1.19	0.94	0.29	0.61	0.79	0.764	-1.79733	0.0041739
YIL096C		biological process unknown	molecular function unknown	-0.89	-1.33	-0.88	-1.03333	-0.5	0.41	-0.21	-0.15	-0.35	-0.16	-0.873333	0.00954757
YNL213C		mitochondrion organization and biogenesis	molecular function unknown	-1.08	-1.23	-0.79	-1.03333	-0.34	0.34	-0.29	-0.56	0.3	-0.11	-0.923333	0.0119843
YMR215W	GAS3	biological process unknown	1,3-beta-glucanosyltransferase activity	-1.33	-0.86	-0.91	-1.03333	-0.26	-0.44	-0.62	-1.27	-0.2	-0.558	-0.475333	0.139182
YNL114C				-1.32	-0.83	-0.95	-1.03333	-0.19	0.49	-0.06	0	0.29	0.106	-1.13933	0.00117978
YDR300C	PRO1	telomere maintenance*	glutamate 5-kinase activity	-1.01	-1.32	-0.76	-1.03	0.38	-0.06	0.7	0.04	-0.18	0.176	-1.206	0.00264287
YOR167C	RPS28A	translation	structural constituent of ribosome	-1.4	-0.89	-0.8	-1.03	0.67	0.69	0.13	-0.46	0.15	0.236	-1.266	0.00683358
YKL172W	EBP2	rRNA processing*	molecular function unknown	-1.13	-1.4	-0.56	-1.03	0.49	1.01	0.66	-0.46	0.46	0.432	-1.462	0.00767668
YNL120C				-1.06	-1.26	-0.76	-1.02667	0.58	0.85	-0.23	-0.01	0.15	0.268	-1.29467	0.00380087
YNL313C		karyogamy	molecular function unknown	-1.48	-1.26	-0.34	-1.02667	0.01	0.89	0	-0.26	0.27	0.182	-1.20867	0.016171
YAL035W	FUN12	translational initiation	GTPase activity*	-1.04	-1.09	-0.95	-1.02667	0.72	0.86	-0.26	-0.86	0.79	0.25	-1.27667	0.0323515
RDN37-1				-1.11	-0.87	-1.09	-1.02333	-1.04	0.13	0.58	0.01	0.64	0.064	-1.08733	0.0368086
YDR161W		biological process unknown	molecular function unknown	-1.02	-1.03	-1.02	-1.02333	0.8	-0.07	0.51	0.16	0.49	0.378	-1.40133	0.000437608
YLR167W	RPS31	translation*	structural constituent of ribosome*	-1.62	-0.57	-0.88	-1.02333	0.46	0.15	0.87	-0.28	0.14	0.268	-1.29133	0.00916493
YMR142C	RPL13B	telomere maintenance*	structural constituent of ribosome	-1.54	-1.16	-0.36	-1.02	0.79	0.72	1.51	0.86	1.15	1.006	-2.026	0.000723076
YLR224W		ubiquitin-dependent protein catabolism	protein binding	-1.17	-0.79	-1.1	-1.02	-1.8	-1.88	-1.16	0.25	-1.08	-1.134	0.114	0.832625
YPR044C				-1.44	-0.72	-0.89	-1.01667	0.97	1.06	0.52	0.47	0.83	0.77	-1.78667	0.000205829
SPL2YBR078W				-1.2	-1.25	-0.6	-1.01667	0.25	0.72	0.06	-0.71	0.25	0.114	-1.13067	0.0171062
YPR134W	MSS18	Group I intron splicing	molecular function unknown	-0.82	-1.39	-0.84	-1.01667	0.23	-0.05	0.17	-0.14	0.74	0.19	-1.20667	0.00269157
YMR128W	ECM16	processing of 20S pre-rRNA*	RNA helicase activity	-1.05	-1.05	-0.95	-1.01667	-0.73	-0.58	0.2	0.27	0.21	-0.126	-0.890667	0.0222471
YDR009W	GAL3	regulation of transcription, DNA-dependent*	protein binding	-1.09	-0.45	-1.51	-1.01667	-2.16	-3.09	-1.48	-1.51	-2.7	-2.188	1.17133	0.0509483
YIR026C	YVH1	sporulation (sensu Fungi)*	protein tyrosine phosphatase activity*	-0.61	-1.38	-1.05	-1.01333	0.44	-0.41	0.09	0.06	-0.07	0.022	-1.03533	0.00550757
YLR162W		biological process unknown	molecular function unknown	-1.98	-0.86	-0.2	-1.01333	-2.68	1.14	-0.53	0.52	-0.65	-0.44	-0.573333	0.567417
YBR029C	CDS1	phosphatidylglycerol biosynthesis*	phosphatidate cytidylyltransferase activity	-1.41	-0.62	-1	-1.01	0.29	0.04	0.04	0.17	0.53	0.214	-1.224	0.00103143
YGR200C	ELP2	regulation of transcription from RNA polymerase II promoter	RNA polymerase II transcription elongation factor activity	-0.77	-1.48	-0.78	-1.01	0.59	0.11	0.59	-0.14	0.81	0.392	-1.402	0.00290421
FRAGYIL052C				-1.11	-1.16	-0.76	-1.01	0.76	0.65	0.61	-0.34	1.04	0.544	-1.554	0.00303559
YKL156W	RPS27A	translation	structural constituent of ribosome	-1.46	-0.83	-0.74	-1.01	0.62	0.87	0.08	-0.28	0.51	0.36	-1.37	0.0051351
YOR276W	CAF20	negative regulation of translation	translation regulator activity	-1.17	-1.14	-0.72	-1.01	0.36	0.46	0.51	-0.54	-0.06	0.146	-1.156	0.00672555
YOL124C	TRM11	tRNA methylation	RNA binding*	-1.32	-1.64	-0.07	-1.01	0.31	0.28	-0.15	-0.39	-0.02	0.006	-1.016	0.0409945
YKL014C	URB1	rRNA processing*	molecular function unknown	-0.84	-1.31	-0.88	-1.01	-0.45	-0.61	0.59	0.23	-0.54	-0.156	-0.854	0.0446499
YOL123W	HRP1	mRNA polyadenylylation*	RNA binding	-1.22	-0.97	-0.83	-1.00667	0.56	0.74	0.18	0.23	1.03	0.548	-1.55467	0.000486135
YHR137W	ARO9	aromatic amino acid family metabolism	aromatic-amino-acid transaminase activity	-1.47	-0.85	-0.7	-1.00667	2.19	1.84	0	0.31	0.75	1.018	-2.02467	0.0145157
YGR087C	PDC6	ethanol metabolism	pyruvate decarboxylase activity	-0.99	-1.19	-0.84	-1.00667	-0.38	-0.44	0.03	-0.13	-1.27	-0.438	-0.568667	0.11491
YDR463W	STP1	positive regulation of transcription from RNA polymerase II promoter*	transcription factor activity*	-0.64	-1.41	-0.97	-1.00667	-1.46	-0.99	-0.4	-0.06	f	-0.7275	-0.279167	0.528356
YLR264W	RPS28B	telomere maintenance*	structural constituent of ribosome	-1.11	-1.55	-0.35	-1.00333	1.6	1.76	1.3	0.1	0.99	1.15	-2.15333	0.00368126
YIL072W	HOP1	meiosis*	DNA binding	0.25	-0.81	-2.45	-1.00333	-0.01	-1.02	-0.11	0.7	-1.78	-0.444	-0.559333	0.516903
YDL050C				-1.39	-1.05	-0.57	-1.00333	0.63	0.33	0.37	0.06	0.28	0.334	-1.33733	0.000743428
YDR390C	UBA2	protein sumoylation	SUMO activating enzyme activity	-0.92	-1	-1.09	-1.00333	0.48	0.74	0.38	-0.26	0.26	0.32	-1.32333	0.00102483
YKR079C	TRZ1	removal of tRNA 3'-trailer sequence	purine nucleotide binding*	-0.87	-1.13	-1.01	-1.00333	-0.47	-0.08	-0.32	-0.33	-0.51	-0.342	-0.661333	0.00118203
YPR016C	TIF6	ribosomal large subunit biogenesis*	ribosomal large subunit binding	-0.87	-1.28	-0.86	-1.00333	-0.9	-0.37	-0.36	-0.47	-0.77	-0.574	-0.429333	0.0527562
YOR315W	SFG1	pseudohyphal growth*	specific RNA polymerase II transcription factor activity	-1.38	-0.53	-1.09	-1	0.09	0.62	0.15	0.56	0.4	0.364	-1.364	0.00104522
YHR143BW				-1.33	-1.09	-0.58	-1	0.26	0.53	0.49	-0.07	-0.02	0.238	-1.238	0.00175699
YDR072C	IPT1	sphingolipid biosynthesis*	transferase activity, transferring phosphorus-containing groups	-1.48	-1.31	-0.21	-1	-0.54	-1.42	-1.64	-0.83	-1.05	-1.096	0.096	0.814947
YGR035C		biological process unknown	molecular function unknown	-1.05	-1.08	-0.87	-1	-0.94	-0.68	-0.96	-1.06	-1.49	-1.026	0.026	0.891235
YGL099W	LSG1	sporulation (sensu Fungi)*	GTPase activity	-1.2	-1.03	-0.76	-0.996667	0.76	0.33	0.69	0.58	0.63	0.598	-1.59467	2.26618e-05
YPR190C	RPC82	transcription from RNA polymerase III promoter	DNA-directed RNA polymerase activity	-1.23	-0.7	-1.06	-0.996667	-0.16	0.44	-0.13	0.17	0.45	0.154	-1.15067	0.00153845
YKR075C		biological process unknown	molecular function unknown	-1.01	-0.81	-1.17	-0.996667	-1.47	-1.62	-1.29	-1.44	-1.27	-1.418	0.421333	0.0103115
YHR197W	RIX1	35S primary transcript processing*	molecular function unknown	-0.96	-0.91	-1.12	-0.996667	-0.28	-0.53	-0.06	0.04	-0.72	-0.31	-0.686667	0.0124159
YPL183C		biological process unknown	molecular function unknown	-1.01	-0.85	-1.12	-0.993333	-0.28	-0.13	-0.16	-0.4	-0.31	-0.256	-0.737333	0.000152602
YLR441C	RPS1A	translation	structural constituent of ribosome	-1.29	-0.98	-0.71	-0.993333	0.77	-0.08	1.17	0.01	0.33	0.44	-1.43333	0.00536128
YMR012W	CLU1	translational initiation*	molecular function unknown	-0.69	-0.92	-1.37	-0.993333	-0.17	-0.1	0.38	-0.43	0.24	-0.016	-0.977333	0.00693118
YDR120C	TRM1	tRNA methylation	tRNA (guanine-N2-)-methyltransferase activity	-0.94	-1.19	-0.85	-0.993333	-1.58	-0.07	-0.54	0.52	-1.3	-0.594	-0.399333	0.472288
YOL022C		biological process unknown	molecular function unknown	-1.18	-0.88	-0.91	-0.99	0.51	0.25	0.36	0.37	0.51	0.4	-1.39	6.82547e-06
FRAGYOR234C				-1.06	-0.97	-0.94	-0.99	0.31	0.33	0.33	-0.38	0.62	0.242	-1.232	0.00146849
IYPR155C				-0.44	-1.65	-0.88	-0.99	-1.04	-1.31	-0.77	-0.93	f	-1.0125	0.0225	0.947481
YMR186W	HSC82	telomere maintenance*	unfolded protein binding*	-1.09	-0.67	-1.2	-0.986667	0.71	1.28	1.04	0.46	1.15	0.928	-1.91467	0.000173682
YNL255C	GIS2	intracellular signaling cascade	molecular function unknown	-1.42	-1.13	-0.41	-0.986667	0.32	0.41	0.44	-0.21	0.37	0.266	-1.25267	0.00366975
YDR012W	RPL4B	translation	structural constituent of ribosome	-1.22	-0.99	-0.75	-0.986667	0.14	-0.49	-0.14	-0.62	-0.17	-0.256	-0.730667	0.0120074
YHR093W	AHT1			-0.48	-1.48	-0.99	-0.983333	-1.71	-1.92	-1.25	0.05	-1.89	-1.344	0.360667	0.525076
YER064C		regulation of transcription	molecular function unknown	-1.08	-1.16	-0.7	-0.98	1.39	0.93	1.71	1.05	1	1.216	-2.196	6.05746e-05
YGL123W	RPS2	translation*	structural constituent of ribosome	-1.24	-0.86	-0.84	-0.98	0.99	0.1	1.06	0.25	0.37	0.554	-1.534	0.00153705
YJL208C	NUC1	DNA recombination*	ribonuclease activity*	-0.65	-1.59	-0.7	-0.98	0.49	0.66	0.33	-0.29	-0.13	0.212	-1.192	0.0111067
YLR286C	CTS1	cytokinesis, completion of separation*	endochitinase activity	-1.26	-0.97	-0.71	-0.98	-0.54	-0.58	-0.84	-1.4	-0.28	-0.728	-0.252	0.400648
IYCR013C				-0.34	-1.5	-1.1	-0.98	-0.12	-1.17	-0.17	-1.45	-0.53	-0.688	-0.292	0.526519
YNL163C	RIA1	ribosomal large subunit biogenesis*	GTPase activity	-0.75	-1.31	-0.87	-0.976667	0.27	1.41	0.07	-0.42	0.43	0.352	-1.32867	0.0194206
YGR280C	PXR1	35S primary transcript processing*	molecular function unknown	-1.41	-0.34	-1.18	-0.976667	0.94	0.98	0.66	0.31	0.9	0.758	-1.73467	0.000983513
YGR283C		biological process unknown	molecular function unknown	-0.49	-1.41	-1.03	-0.976667	0.36	0.73	0.09	-0.48	-0.36	0.068	-1.04467	0.0264562
YMR303C	ADH2	fermentation*	alcohol dehydrogenase activity	-1.14	-0.93	-0.84	-0.97	-0.39	-0.33	0.29	-0.57	-0.13	-0.226	-0.744	0.0112859
YGL243W	TAD1	tRNA modification	tRNA specific adenosine deaminase activity	-0.75	-1.25	-0.91	-0.97	-1.81	-2.14	-0.46	0.7	f	-0.9275	-0.0425	0.958783
YER127W	LCP5	rRNA modification*	RNA binding	-0.93	-1.35	-0.62	-0.966667	0.43	0.88	0.43	-0.03	0.18	0.378	-1.34467	0.00187753
YDL081C	RPP1A	translational elongation*	structural constituent of ribosome	-1.22	-1.14	-0.54	-0.966667	0.93	0.09	0.65	0.07	-0.27	0.294	-1.26067	0.00863574
YOR178C	GAC1	meiosis*	structural molecule activity*	-1.26	-0.82	-0.81	-0.963333	-0.75	-1.05	-1.95	-1.99	-1.31	-1.41	0.446667	0.242428
YDR375C	BCS1	aerobic respiration*	ATPase activity	-0.78	-1.29	-0.82	-0.963333	-1.25	-1.79	-0.35	0.27	f	-0.78	-0.183333	0.756697
RPR1	RPR1			-1.25	-0.57	-1.07	-0.963333	-1.25	-1.09	-0.69	-0.27	-1.06	-0.872	-0.0913333	0.753683
YNL010W		biological process unknown	molecular function unknown	-1.13	-0.8	-0.95	-0.96	0.14	-0.7	-0.15	-0.43	0.28	-0.172	-0.788	0.0197058
YCLX02C				-0.58	-0.97	-1.33	-0.96	0.31	-0.32	0.87	0.3	-0.45	0.142	-1.102	0.0213175
YPL036W	PMA2	regulation of pH*	hydrogen-exporting ATPase activity, phosphorylative mechanism	-1.02	-0.96	-0.9	-0.96	-1.4	-2.05	-1.07	-0.66	-0.39	-1.114	0.154	0.705471
YOR116C	RPO31	transcription from RNA polymerase III promoter	DNA-directed RNA polymerase activity	-0.93	-1.21	-0.73	-0.956667	-0.69	-0.21	-0.09	-0.42	-0.58	-0.398	-0.558667	0.0211136
YPL207W	TYW1	biological process unknown	molecular function unknown	-1.4	-0.79	-0.68	-0.956667	-0.05	0.01	-0.29	-0.69	0.1	-0.184	-0.772667	0.0214454
YIL057C		biological process unknown	molecular function unknown	-0.94	-0.89	-1.04	-0.956667	-2.37	-3.44	-1.75	-1.38	f	-2.235	1.27833	0.0622381
YLR300W	EXG1	cell wall organization and biogenesis*	glucan 1,3-beta-glucosidase activity	-0.96	-1.18	-0.73	-0.956667	-0.15	0.1	-0.15	-0.95	-0.07	-0.244	-0.712667	0.034132
YPR046W	MCM16	chromosome segregation	protein binding	-1.01	-1.2	-0.65	-0.953333	0.05	0.54	-0.12	0.04	0.24	0.15	-1.10333	0.00118227
YLR331C				-1.11	-0.76	-0.98	-0.95	-0.25	-0.66	-0.92	-0.97	0.03	-0.554	-0.396	0.191468
YBL071C				-1.14	-0.51	-1.2	-0.95	-0.91	-0.18	-0.89	-0.03	-0.93	-0.588	-0.362	0.287363
YHR174W	ENO2	glycolysis*	phosphopyruvate hydratase activity	-1.21	-0.94	-0.69	-0.946667	-0.09	-0.07	0.33	-0.08	-0.08	0.002	-0.948667	0.000865972
YDR541C		biological process unknown	dihydrokaempferol 4-reductase activity	-1.18	-0.8	-0.86	-0.946667	0.79	-0.08	0.26	-0.21	0.56	0.264	-1.21067	0.0038251
YBR120C	CBP6	protein biosynthesis	molecular function unknown	-1.17	-0.93	-0.74	-0.946667	-0.14	0.28	-0.46	-0.17	0.4	-0.018	-0.928667	0.00668026
YDR374C		biological process unknown	molecular function unknown	-0.49	-1.46	-0.89	-0.946667	-0.24	0.3	0.33	-0.13	-0.15	0.022	-0.968667	0.0100216
YKL110C	KTI12	carbon utilization	enzyme regulator activity	-1.28	-1.07	-0.49	-0.946667	0.3	1	-0.13	-0.13	0.18	0.244	-1.19067	0.0106332
YBR004C	GPI18	GPI anchor biosynthesis	mannosyltransferase activity	-0.83	-1.01	-1	-0.946667	-0.08	-0.34	-0.93	-0.47	-1.82	-0.728	-0.218667	0.612936
YAL040C	CLN3	G1/S transition of mitotic cell cycle*	cyclin-dependent protein kinase regulator activity	-0.94	-0.73	-1.16	-0.943333	-0.53	-0.36	-0.65	-0.76	-0.34	-0.528	-0.415333	0.0259981
YBR196C	PGI1	glycolysis*	glucose-6-phosphate isomerase activity	-0.92	-0.67	-1.24	-0.943333	-0.55	-0.68	-0.19	-0.68	0.28	-0.364	-0.579333	0.078621
YBR032W				-0.63	-1.35	-0.85	-0.943333	-0.87	-1.12	-0.87	-0.76	-1.27	-0.978	0.0346667	0.867878
YEL021W	URA3	'de novo' pyrimidine base biosynthesis*	orotidine-5'-phosphate decarboxylase activity	-0.64	-0.89	-1.29	-0.94	-2.35	-2.38	-0.61	-0.16	f	-1.375	0.435	0.563207
YBL027W	RPL19B	protein biosynthesis	structural constituent of ribosome	-1.2	-1.09	-0.52	-0.936667	1.05	0.84	1.1	0.19	0.46	0.728	-1.66467	0.00101306
SPL2YBR189W				-0.81	-1.28	-0.71	-0.933333	1.22	0.9	0.49	0.15	0.81	0.714	-1.64733	0.000980584
YNL303W				-1.14	-1.05	-0.61	-0.933333	-0.45	0.42	0.04	-0.17	-0.04	-0.04	-0.893333	0.00719842
YOR092W	ECM3	cell wall organization and biogenesis	ATPase activity	-0.99	-0.83	-0.98	-0.933333	-0.22	-0.39	-0.62	-1.28	-0.43	-0.588	-0.345333	0.21424
YPL066W		biological process unknown	molecular function unknown	-1.32	-0.82	-0.65	-0.93	-1.21	-1.23	-1.3	-1.53	-1.24	-1.302	0.372	0.0669427
YGR060W	ERG25	ergosterol biosynthesis	C-4 methylsterol oxidase activity	-0.7	-1.5	-0.58	-0.926667	-0.03	0.06	0.34	-0.01	-0.13	0.046	-0.972667	0.00621075
YLL035W	GRC3	rRNA processing	molecular function unknown	-0.87	-1.44	-0.47	-0.926667	0.28	-0.08	-0.02	-0.52	-0.06	-0.08	-0.846667	0.0193159
YJR077C	MIR1	phosphate transport	inorganic phosphate transporter activity	-0.8	-1.04	-0.94	-0.926667	0.2	-0.5	-0.79	-1.01	-0.48	-0.516	-0.410667	0.188532
YBR106W	PHO88	telomere maintenance*	phosphate transporter activity	-1.19	-1.19	-0.4	-0.926667	0.41	0.24	0.17	-0.49	-0.08	0.05	-0.976667	0.0137315
YPL240C	HSP82	response to stress*	unfolded protein binding*	-0.95	-1.12	-0.7	-0.923333	0.89	1.6	1.65	-0.13	1.67	1.136	-2.05933	0.00480393
YDR299W	BFR2	ER to Golgi vesicle-mediated transport	molecular function unknown	-0.63	-0.77	-1.37	-0.923333	-0.23	-0.82	0.51	0.57	-0.44	-0.082	-0.841333	0.0787712
YHL047C	ARN2	iron ion homeostasis*	siderophore-iron transporter activity	-0.25	-1.28	-1.24	-0.923333	-1.01	-1.84	-1.69	-0.76	-2.16	-1.492	0.568667	0.231728
YDR143C	SAN1	response to stress*	ubiquitin-protein ligase activity	-0.6	-1.22	-0.95	-0.923333	-1.5	-2.31	-0.54	-0.1	f	-1.1125	0.189167	0.766899
YJL069C	UTP18	35S primary transcript processing	molecular function unknown	-1.07	-0.71	-0.98	-0.92	1.14	0.57	0.72	0.13	1.13	0.738	-1.658	0.000757026
YDR087C	RRP1	rRNA processing	molecular function unknown	-0.74	-0.74	-1.28	-0.92	0.3	0.47	0.17	-0.21	0.73	0.292	-1.212	0.00267788
YDR344C				-0.37	-1.21	-1.18	-0.92	-1.55	-1.83	-1.08	-1.42	-1.03	-1.382	0.462	0.153439
YBR154C	RPB5	transcription from RNA polymerase II promoter*	DNA-directed RNA polymerase activity	-1.19	-0.74	-0.82	-0.916667	0.47	0.62	0.41	-0.42	-0.87	0.042	-0.958667	0.0541766
YGR284C	ERV29	ER to Golgi vesicle-mediated transport	molecular function unknown	-0.76	-0.92	-1.07	-0.916667	-0.03	-0.74	-1.07	-0.96	-0.5	-0.66	-0.256667	0.354086
YOL002C	IZH2	lipid metabolism*	metal ion binding	-0.81	-0.92	-1.02	-0.916667	-0.41	-0.63	-1.09	-0.95	-0.87	-0.79	-0.126667	0.4771
YOR360C	PDE2	cAMP-mediated signaling	3',5'-cyclic-AMP phosphodiesterase activity	-1.13	-0.91	-0.71	-0.916667	-0.37	-0.37	-1.15	-1.67	-0.89	-0.89	-0.0266667	0.94014
YLL012W	YEH1	sterol metabolism	sterol esterase activity	-0.65	-1.28	-0.81	-0.913333	-0.19	-0.31	0.04	0.04	0.15	-0.054	-0.859333	0.00294411
YGR275W	RTT102	chromosome segregation	molecular function unknown	0	-1.66	-1.08	-0.913333	-1.68	-1.8	-0.99	-0.34	f	-1.2025	0.289167	0.63403
YER087W		biological process unknown	proline-tRNA ligase activity	-0.6	-1.23	-0.91	-0.913333	-1.85	-1.53	-0.41	0.23	f	-0.89	-0.0233333	0.970137
YDR147W	EKI1	phosphatidylethanolamine biosynthesis	choline kinase activity*	-0.46	-1.38	-0.9	-0.913333	-1.3	-1.69	-0.46	-0.38	f	-0.9575	0.0441667	0.923919
YER165W	PAB1	regulation of translational initiation	poly(A) binding	-1.18	-1.1	-0.45	-0.91	0.48	0.98	0.72	0.09	0.82	0.618	-1.528	0.0012291
YLR405W	DUS4	tRNA modification	tRNA dihydrouridine synthase activity	-0.89	-1.26	-0.58	-0.91	1.12	1.38	0.25	0.2	0.97	0.784	-1.694	0.00279195
YJL034W	KAR2	ER-associated protein catabolism*	ATPase activity*	-0.87	-0.71	-1.15	-0.91	0.81	-0.28	0.73	0.33	1.26	0.57	-1.48	0.0060872
YBR297W	MAL33	regulation of transcription, DNA-dependent*	transcription factor activity	-0.75	-0.8	-1.18	-0.91	-2.06	-2.47	-1.95	-1.54	f	-2.005	1.095	0.00752575
YJL033W	HCA4	35S primary transcript processing	ATP-dependent RNA helicase activity	-0.98	-1.27	-0.48	-0.91	-0.2	-0.03	0.17	-0.53	-0.98	-0.314	-0.596	0.110018
IYLRCDELTA19				-0.69	-1.36	-0.68	-0.91	-2.42	-3.97	-2.31	-0.32	-2.44	-2.292	1.382	0.131385
YDR442W				-0.63	-1.14	-0.95	-0.906667	-0.07	-0.12	0.39	-0.02	-0.96	-0.156	-0.750667	0.0536117
YKL004W	AUR1	sphingolipid metabolism	inositol phosphoceramide synthase activity	-1.16	-1.37	-0.18	-0.903333	-0.06	-0.36	-0.4	-0.39	-0.12	-0.266	-0.637333	0.0665778
SPL2YDL083C				-0.8	-1.06	-0.85	-0.903333	-0.44	0.32	0.15	0.16	-0.13	0.012	-0.915333	0.00281042
YNL018C		biological process unknown	molecular function unknown	-1.12	-0.74	-0.85	-0.903333	-0.3	0.02	-0.44	-0.63	-0.23	-0.316	-0.587333	0.0123294
YKL217W	JEN1	lactate transport	lactate transporter activity	-0.74	-0.45	-1.52	-0.903333	-1.8	-2.21	-1.22	-0.92	-1.64	-1.558	0.654667	0.135662
FRAGYER056C-A				-1.32	-0.65	-0.73	-0.9	0.66	0.2	0.64	0.32	1.12	0.588	-1.488	0.00132238
YDR471W	RPL27B	translation	structural constituent of ribosome	-0.66	-0.7	-1.34	-0.9	-1.74	-1.6	-0.61	0.04	f	-0.9775	0.0775	0.88997
YMR308C	PSE1	mRNA export from nucleus*	protein carrier activity	-0.86	-1.2	-0.63	-0.896667	-0.08	-0.31	-0.4	-0.33	-0.11	-0.246	-0.650667	0.00454064
YLR435W	TSR2	processing of 20S pre-rRNA	molecular function unknown	-0.48	-1.23	-0.98	-0.896667	0.37	0.06	-0.06	-0.22	-0.06	0.018	-0.914667	0.00456823
YNL123W	NMA111	lipid metabolism*	serine-type peptidase activity	-0.5	-1.41	-0.78	-0.896667	-0.2	0.58	-0.04	-0.21	0.19	0.064	-0.960667	0.0136297
Q0280F				-0.5	-0.92	-1.27	-0.896667	-1.72	0.08	-1.11	-0.94	-1.39	-1.016	0.119333	0.793961
YDR467C				-0.48	-1.01	-1.2	-0.896667	-1.77	-1.5	-0.58	0.48	f	-0.8425	-0.0541667	0.934695
YOL092W		biological process unknown	molecular function unknown	-0.93	-1.09	-0.66	-0.893333	0.07	-0.08	-0.78	-1.17	-0.51	-0.494	-0.399333	0.253137
YDR060W	MAK21	ribosomal large subunit assembly and maintenance	molecular function unknown	-0.42	-1.24	-1.02	-0.893333	-0.21	-0.17	0.68	0.12	-0.26	0.032	-0.925333	0.0198862
YOL041C	NOP12	rRNA metabolism	RNA binding	-0.81	-1.13	-0.73	-0.89	-0.26	0.8	0.29	-0.1	0.13	0.172	-1.062	0.00646406
FRAGYLR287C-A				-0.78	-1.36	-0.53	-0.89	0.53	0.42	0.2	-0.88	0.52	0.158	-1.048	0.0388112
YPR157W		biological process unknown	molecular function unknown	-0.99	-1.06	-0.62	-0.89	-1.09	-1.12	-0.85	-0.97	-0.86	-0.978	0.088	0.506771
SNR60				-1.15	-0.93	-0.59	-0.89	-1.57	-0.02	-1.02	-0.64	-0.72	-0.794	-0.096	0.797483
YBR089W				-1.18	-0.81	-0.67	-0.886667	0.06	0.17	0	-0.27	0.03	-0.002	-0.884667	0.000970476
YNL014W	HEF3	translational elongation	ATPase activity*	-1.01	-0.71	-0.94	-0.886667	-1.46	-1.73	-1.28	-0.93	-1.08	-1.296	0.409333	0.0853821
SPL2YGL030W				-0.24	-1.71	-0.71	-0.886667	0.16	0.51	0.32	-0.96	0.42	0.09	-0.976667	0.0871695
YBL069W	AST1	protein targeting to membrane	molecular function unknown	-0.71	-1.15	-0.8	-0.886667	-0.1	0.03	-0.08	-0.06	-1.54	-0.35	-0.536667	0.238112
YHR033W		biological process unknown	molecular function unknown	-0.78	-1.06	-0.82	-0.886667	-0.48	-0.91	-0.91	-0.9	-1.45	-0.93	0.0433333	0.846991
YNL022C		biological process unknown	molecular function unknown	-1.38	-0.59	-0.69	-0.886667	0.47	0.48	-0.18	-0.47	0.27	0.114	-1.00067	0.0180058
YDL213C	NOP6	rRNA processing	molecular function unknown	-0.93	-0.66	-1.06	-0.883333	0.57	0.34	0.45	0.1	0.89	0.47	-1.35333	0.000432741
YIL052C	RPL34B	telomere maintenance*	structural constituent of ribosome	-1.47	-0.47	-0.71	-0.883333	0.61	0.45	1.24	0.67	0.81	0.756	-1.63933	0.00117104
YFL045C	SEC53	protein targeting to ER	phosphomannomutase activity	-1.15	-0.75	-0.75	-0.883333	0.46	0.54	0.34	-0.35	0.62	0.322	-1.20533	0.00304826
YBR050C	REG2	negative regulation of transcription from RNA polymerase II promoter	protein phosphatase type 1 regulator activity	-0.67	-1.21	-0.77	-0.883333	-0.84	-1.4	-0.59	-0.72	-0.95	-0.9	0.0166667	0.942347
YOR242C	SSP2	spore wall assembly (sensu Fungi)	molecular function unknown	-0.77	-1.18	-0.69	-0.88	-0.07	0.62	0.09	0.22	-0.29	0.114	-0.994	0.00513197
YLR184W				-0.38	-1.45	-0.81	-0.88	-0.8	-0.94	-0.34	0.02	-0.44	-0.5	-0.38	0.281971
SPL2YFL039C				-0.62	-0.92	-1.1	-0.88	-1.5	-1.79	-0.71	-0.48	-0.7	-1.036	0.156	0.67699
YKL181W	PRS1	histidine biosynthesis*	ribose phosphate diphosphokinase activity	-0.97	-1.06	-0.6	-0.876667	1.08	0.38	0.37	0.23	0.54	0.52	-1.39667	0.00076777
YCR087C-A		biological process unknown	molecular function unknown	-0.99	-1.05	-0.59	-0.876667	0.64	0.31	0.51	-0.47	-0.4	0.118	-0.994667	0.0227207
SNR73				-0.93	-0.82	-0.88	-0.876667	-1.42	-0.9	-0.65	0	-0.81	-0.756	-0.120667	0.706965
FRAGYPL249C-A				-1.07	-1.12	-0.43	-0.873333	0.98	0.62	1.15	0.33	0.05	0.626	-1.49933	0.00312094
YCRX16C				-1.02	-0.55	-1.05	-0.873333	0.52	0.59	0.33	0.26	-0.61	0.218	-1.09133	0.0126512
YOR224C	RPB8	transcription from RNA polymerase II promoter*	DNA-directed RNA polymerase activity	-1.06	-1.1	-0.46	-0.873333	0.26	0.4	-0.11	-0.66	0.08	-0.006	-0.867333	0.0239219
TLC1	TLC1			-0.78	-0.98	-0.86	-0.873333	0.01	-0.15	-0.51	-0.61	-0.71	-0.394	-0.479333	0.0445225
YJL027C		biological process unknown	molecular function unknown	-0.68	-1.09	-0.85	-0.873333	-1.49	-1.85	-1	-0.8	-2.39	-1.506	0.632667	0.158744
YOR169C				-0.96	-0.76	-0.89	-0.87	0.63	0.46	-0.12	-0.47	0.22	0.144	-1.014	0.00916949
YJR118C	ILM1	mitochondrial genome maintenance*	molecular function unknown	-0.77	-0.94	-0.89	-0.866667	0.09	0.41	-0.39	-0.62	-0.22	-0.146	-0.720667	0.0254957
YLR243W		biological process unknown	signal sequence binding	-0.97	-0.93	-0.7	-0.866667	0.26	0.14	0.27	0.19	-0.27	0.118	-0.984667	0.000530399
YOL079W				-0.97	-0.94	-0.69	-0.866667	-0.46	-0.34	0	0.28	-0.29	-0.162	-0.704667	0.00996369
YEL046C	GLY1	threonine catabolism*	threonine aldolase activity	-1.26	-0.81	-0.52	-0.863333	-0.39	-0.3	-0.63	-1.16	-0.36	-0.568	-0.295333	0.304659
YOR361C	PRT1	translational initiation	translation initiation factor activity	-1.03	-0.77	-0.79	-0.863333	0.53	0.25	0.81	0.08	0.63	0.46	-1.32333	0.000380845
YLL034C	RIX7	ribosomal large subunit export from nucleus	ATPase activity*	-1.02	-1.04	-0.53	-0.863333	0.56	-0.27	0.28	0.17	0.58	0.264	-1.12733	0.00334311
YJL206C		biological process unknown	molecular function unknown	-0.81	-0.89	-0.87	-0.856667	-0.38	-0.52	0.19	-0.91	-0.55	-0.434	-0.422667	0.127531
YNL219C	ALG9	protein amino acid glycosylation*	mannosyltransferase activity	-0.89	-0.88	-0.8	-0.856667	-0.74	-0.69	-1.04	-1.11	-0.3	-0.776	-0.0806667	0.691324
YDR131C		ubiquitin-dependent protein catabolism	protein binding	-0.76	-0.73	-1.08	-0.856667	-1.77	-1.51	-0.53	0.07	f	-0.935	0.0783333	0.885148
YNL124W	NAF1	protein complex assembly*	RNA binding	-0.87	-1.16	-0.54	-0.856667	-0.03	0.06	0.11	-0.18	-0.39	-0.086	-0.770667	0.00493552
YNL175C	NOP13	biological process unknown	RNA binding	-0.62	-1.03	-0.91	-0.853333	-0.36	0.08	0.01	-0.31	-0.41	-0.198	-0.655333	0.00665261
SPL2YDR450W				-0.58	-1.42	-0.55	-0.85	-0.53	-0.2	-0.1	0.77	-0.2	-0.052	-0.798	0.0670842
YOR021C		biological process unknown	molecular function unknown	-0.84	-1.09	-0.61	-0.846667	0.41	0.26	0.59	0.07	0.58	0.382	-1.22867	0.000314452
YDL201W	TRM8	tRNA methylation	protein binding*	-0.69	-0.79	-1.06	-0.846667	-0.15	0.06	0.46	0.33	-1.33	-0.126	-0.720667	0.147108
YKR061W	KTR2	protein amino acid N-linked glycosylation*	mannosyltransferase activity	-0.58	-1.21	-0.75	-0.846667	-0.18	0.11	-0.88	-0.82	-0.47	-0.448	-0.398667	0.212977
TN(GUU)P				-0.8	-0.78	-0.96	-0.846667	-1.43	f	-0.38	0.26	-0.52	-0.5175	-0.329167	0.46354
YJL125C	GCD14	tRNA methylation	tRNA (adenine-N1-)-methyltransferase activity	-0.79	-0.94	-0.8	-0.843333	0.96	0.63	0.44	-0.22	-0.07	0.348	-1.19133	0.00673416
YJL035C	TAD2	tRNA modification	tRNA specific adenosine deaminase activity	-0.66	-1.11	-0.76	-0.843333	-0.26	-0.35	-0.27	-0.46	-1.12	-0.492	-0.351333	0.188277
YEL040W	UTR2	cell wall organization and biogenesis	molecular function unknown	-1.21	-0.72	-0.6	-0.843333	0.57	0.31	0.56	-0.04	0.64	0.408	-1.25133	0.00114399
YNL205C				-1.06	-0.75	-0.71	-0.84	-1.47	-0.38	-0.42	0	-0.56	-0.566	-0.274	0.445418
YMR014W	BUD22	bud site selection*	molecular function unknown	-0.7	-1.38	-0.43	-0.836667	0.42	0.53	0.51	-0.2	1.16	0.484	-1.32067	0.00974663
YPR143W	RRP15	processing of 27S pre-rRNA	molecular function unknown	-0.97	-0.87	-0.67	-0.836667	0.2	0.35	0.16	-0.42	0.91	0.24	-1.07667	0.0100574
SPL2YNL162W				-0.54	-1.18	-0.79	-0.836667	0.87	1.11	0.3	-0.67	0.15	0.352	-1.18867	0.0343649
YFR054C				-0.76	-0.64	-1.11	-0.836667	-1.67	-1.5	-1.45	-0.85	f	-1.3675	0.530833	0.0799533
YGR272C		35S primary transcript processing	molecular function unknown	-0.65	-0.7	-1.16	-0.836667	-0.79	0.18	0.01	0.14	-1.83	-0.458	-0.378667	0.500092
SPL2YIL106W				-0.68	-0.72	-1.11	-0.836667	-1.42	-1.09	-0.86	-0.57	f	-0.985	0.148333	0.566338
TR(ACG)O				-0.77	-0.74	-1	-0.836667	-1.56	-0.62	-0.26	0.28	-0.84	-0.6	-0.236667	0.586592
YER112W	LSM4	nuclear mRNA splicing, via spliceosome*	RNA binding*	-0.82	-0.73	-0.96	-0.836667	-1.34	-1.49	-0.28	0.43	f	-0.67	-0.166667	0.770518
YML106W	URA5	'de novo' pyrimidine base biosynthesis	orotate phosphoribosyltransferase activity	-0.94	-1.01	-0.55	-0.833333	0.73	0.45	0.27	-0.18	0.4	0.334	-1.16733	0.00200453
YJR047C	ANB1	translational initiation	translation initiation factor activity	-0.63	-1.26	-0.61	-0.833333	0.66	0.53	1.04	-0.26	0.2	0.434	-1.26733	0.00874399
YGL068W	MNP1	translation*	molecular function unknown*	-0.94	-0.95	-0.61	-0.833333	-0.02	0.02	-0.03	-0.57	-0.59	-0.238	-0.595333	0.026492
YCR010C	ADY2	meiosis*	ammonium transporter activity*	-0.76	-0.76	-0.98	-0.833333	-1.57	-2.91	-1.36	-0.97	-1.7	-1.702	0.868667	0.0948068
YCL061C	MRC1	telomere maintenance*	molecular function unknown	-0.58	-1.06	-0.86	-0.833333	-1.1	-1.1	-0.11	0.48	f	-0.4575	-0.375833	0.4655
YGL007W				-0.63	-0.75	-1.12	-0.833333	-1.2	-0.82	-0.87	-0.24	-0.95	-0.816	-0.0173333	0.944017
YBL024W	NCL1	tRNA methylation	tRNA (cytosine-5-)-methyltransferase activity	-1.01	-0.51	-0.97	-0.83	0.75	0.62	0.6	0.15	0.73	0.57	-1.4	0.000290973
YGL102C				-1.29	-0.52	-0.68	-0.83	0.76	0.98	0.65	0.01	0.23	0.526	-1.356	0.00353614
YLR134W	PDC5	pyruvate metabolism*	pyruvate decarboxylase activity	-1.47	-0.84	-0.18	-0.83	0.08	0.41	0.93	0.52	0.77	0.542	-1.372	0.00643087
YFR032C		biological process unknown	molecular function unknown	-0.43	-1.22	-0.84	-0.83	-0.19	-1.19	-0.24	-0.33	-0.22	-0.434	-0.396	0.240028
YBR231C	SWC5	chromatin remodeling	molecular function unknown	-1	-0.49	-1	-0.83	-1.56	-1.99	-1.3	0.1	f	-1.1875	0.3575	0.546858
YGL169W	SUA5	aerobic respiration	molecular function unknown	-0.83	-1.07	-0.58	-0.826667	0.77	-0.32	-0.1	-0.18	0.11	0.056	-0.882667	0.018523
YOR048C	RAT1	35S primary transcript processing*	5'-3' exoribonuclease activity	-1.21	-0.87	-0.39	-0.823333	0.43	0.18	0.24	-0.1	0.42	0.234	-1.05733	0.00275153
YDL093W	PMT5	protein amino acid O-linked glycosylation	dolichyl-phosphate-mannose-protein mannosyltransferase activity	-0.86	-0.45	-1.16	-0.823333	-1.95	-1.77	-0.66	-0.04	f	-1.105	0.281667	0.639646
SNR18				-0.96	-0.74	-0.77	-0.823333	-1.47	-0.14	-0.66	-0.68	-0.66	-0.722	-0.101333	0.737383
Q0230				-0.6	-0.61	-1.26	-0.823333	-2.47	-2.06	-0.72	0.74	f	-1.1275	0.304167	0.743195
YER026C	CHO1	phosphatidylserine biosynthesis	CDP-diacylglycerol-serine O-phosphatidyltransferase activity	-0.33	-0.98	-1.15	-0.82	0.27	0.5	0.33	0.15	-0.05	0.24	-1.06	0.00293093
SPL2YDL106W				-0.5	-1.7	-0.26	-0.82	1.13	1.2	0.44	0.62	0.94	0.866	-1.686	0.00435613
YPL163C	SVS1	response to chemical stimulus	molecular function unknown	-1.31	-0.36	-0.79	-0.82	0.09	1.14	0.28	0.08	0.9	0.498	-1.318	0.00989653
YMR129W	POM152	mRNA export from nucleus*	structural molecule activity	-0.72	-0.66	-1.08	-0.82	-0.21	0.76	-0.26	-0.44	0.45	0.06	-0.88	0.0342739
IYPR196W				-0.35	-2.04	-0.07	-0.82	-0.69	f	0.03	0.01	f	-0.216667	-0.603333	0.411909
SNR63				-0.86	-0.42	-1.18	-0.82	-0.55	-1.27	-0.41	-0.48	-1.14	-0.77	-0.05	0.868373
YOR187W	TUF1	translational elongation	GTPase activity*	-0.63	-0.78	-1.04	-0.816667	-0.07	-0.3	-0.38	-0.53	0.23	-0.21	-0.606667	0.0218784
SPL2SNR14 U4				-0.82	-0.8	-0.83	-0.816667	-1.19	-1.21	-0.69	-1.07	-1.05	-1.042	0.225333	0.121128
YGR273C		biological process unknown	molecular function unknown	-0.33	-1.23	-0.89	-0.816667	-1.49	-1.51	-0.48	-0.05	f	-0.8825	0.0658333	0.897694
YCR016W		biological process unknown	molecular function unknown	-0.91	-0.56	-0.97	-0.813333	0.39	0.42	0.44	0.17	0.56	0.396	-1.20933	7.31362e-05
YLR293C	GSP1	rRNA processing*	GTPase activity	-1.03	-0.69	-0.72	-0.813333	0.94	0.32	0.8	0.17	0.72	0.59	-1.40333	0.000566636
YHR183W	GND1	response to oxidative stress*	phosphogluconate dehydrogenase (decarboxylating) activity	-0.3	-1.55	-0.59	-0.813333	0.06	-0.17	0.26	-0.52	-0.06	-0.086	-0.727333	0.0669572
YAL019W	FUN30	chromosome organization and biogenesis (sensu Eukaryota)	molecular function unknown	-0.96	-0.7	-0.78	-0.813333	-0.54	-0.26	0.78	0.43	-0.76	-0.07	-0.743333	0.107723
YIL030C	SSM4	ER-associated protein catabolism	ubiquitin-protein ligase activity	-0.7	-0.81	-0.93	-0.813333	-1.34	-1.31	-0.01	0.51	f	-0.5375	-0.275833	0.640426
YEL045C				-0.9	-0.66	-0.87	-0.81	-0.56	-0.54	-0.41	-0.65	-0.61	-0.554	-0.256	0.016317
YJL188C	BUD19			-1.34	-0.33	-0.76	-0.81	0.12	0.53	0.38	-0.44	1.07	0.332	-1.142	0.0272251
YKL174C	TPO5	polyamine transport	polyamine transporter activity	-0.51	-1.19	-0.73	-0.81	0.07	-0.45	-0.69	-0.57	-0.78	-0.484	-0.326	0.234999
YDR336W		biological process unknown	molecular function unknown	-0.79	-0.92	-0.72	-0.81	-1.72	-1.38	-0.38	-0.32	-1.22	-1.004	0.194	0.623057
YHR049W	FSH1	biological process unknown	serine hydrolase activity	-1.49	-0.19	-0.74	-0.806667	0.17	0.3	-0.06	-0.65	0.08	-0.032	-0.774667	0.0703357
YDR524C	AGE1	ER to Golgi vesicle-mediated transport*	ARF GTPase activator activity	-0.59	-1.02	-0.81	-0.806667	-0.22	-0.01	0.23	-0.39	-1.74	-0.426	-0.380667	0.447252
YER040W	GLN3	positive regulation of transcription from RNA polymerase II promoter*	transcription factor activity*	-0.76	-0.86	-0.8	-0.806667	-1.46	-0.63	-0.18	0.24	-0.7	-0.546	-0.260667	0.518161
YPL182C				-1.25	-0.64	-0.52	-0.803333	-0.42	0.22	-0.23	0.04	0.52	0.026	-0.829333	0.0236331
YFL052W		biological process unknown	DNA binding	-0.76	-0.63	-1.02	-0.803333	-2.34	-3.35	-1.54	-1.11	-1.72	-2.012	1.20867	0.0608392
YDR408C	ADE8	'de novo' IMP biosynthesis*	phosphoribosylglycinamide formyltransferase activity	-0.48	-1.21	-0.72	-0.803333	-0.47	0.03	0.5	0.35	-0.8	-0.078	-0.725333	0.0925186
Q0315				0.06	-1.09	-1.38	-0.803333	f	-1.25	-0.96	-0.73	f	-0.98	0.176667	0.723161
YMR194W	RPL36A	translation	structural constituent of ribosome*	-1.09	-0.91	-0.4	-0.8	1.3	0.82	1.04	0.45	1.48	1.018	-1.818	0.000693135
YLR029C	RPL15A	translation	structural constituent of ribosome*	-1.55	-0.16	-0.69	-0.8	0.03	0.22	0.43	-0.04	0.7	0.268	-1.068	0.0216064
YER036C	ARB1	ribosome biogenesis*	ATPase activity, coupled to transmembrane movement of substances	-0.93	-0.65	-0.82	-0.8	-0.81	0.48	0.1	0.35	-0.2	-0.016	-0.784	0.0458988
YDR321W	ASP1	asparagine catabolism	asparaginase activity	-0.69	-0.7	-1.01	-0.8	-1.36	-1.76	-0.39	0.52	f	-0.7475	-0.0525	0.934871
YPL249C-A	RPL36B	translation	structural constituent of ribosome*	-1.15	-0.78	-0.46	-0.796667	0.83	0.59	1.01	0.15	1.52	0.82	-1.61667	0.00294498
YOR260W	GCD1	translational initiation	translation initiation factor activity*	-0.91	-0.86	-0.62	-0.796667	0.8	1.15	0.44	-0.12	1	0.654	-1.45067	0.00338875
YKL182W	FAS1	fatty acid biosynthesis	[acyl-carrier protein] S-malonyltransferase activity*	-0.57	-1.41	-0.41	-0.796667	0.04	0.36	0.61	0	0.31	0.264	-1.06067	0.00789512
YMR319C	FET4	intracellular copper ion transport*	iron ion transporter activity	-0.95	-0.52	-0.92	-0.796667	-0.81	-1.76	-2	-1.44	-1.95	-1.592	0.795333	0.0420178
YFR030W	MET10	sulfate assimilation	sulfite reductase (NADPH) activity	-0.76	-0.73	-0.9	-0.796667	-1.77	-1.39	-0.5	-0.63	-1.45	-1.148	0.351333	0.330919
Q0220				-0.52	-0.75	-1.12	-0.796667	-1.72	-0.61	-0.77	-1.56	1.07	-0.718	-0.0786667	0.910867
YPL093W	NOG1	ribosome export from nucleus	GTP binding	-0.64	-1.08	-0.66	-0.793333	0.42	0.32	0.29	-0.15	0.44	0.264	-1.05733	0.000998376
YKR060W	UTP30	35S primary transcript processing	molecular function unknown	-1.15	-0.67	-0.56	-0.793333	0.17	0.05	0.05	0.38	0.32	0.194	-0.987333	0.000842621
YOL125W		biological process unknown	molecular function unknown	-0.97	-0.7	-0.71	-0.793333	0.71	0.39	-0.18	0.13	0.3	0.27	-1.06333	0.00209612
YER067W		biological process unknown	molecular function unknown	-0.94	0.17	-1.61	-0.793333	-2.08	-1.79	-1.41	-0.79	-1.3	-1.474	0.680667	0.205486
SPL2YDL012C				-0.85	-0.98	-0.55	-0.793333	-1.83	0.46	-0.29	0.38	-0.86	-0.428	-0.365333	0.548142
TL(GAG)G				-0.55	-0.7	-1.13	-0.793333	-1.69	-1	-0.53	0.09	-1.75	-0.976	0.182667	0.718382
YDR179C	CSN9	adaptation to pheromone during conjugation with cellular fusion*	molecular function unknown	-0.75	-0.89	-0.74	-0.793333	-1.28	-1.06	-0.69	-0.85	0.39	-0.698	-0.0953333	0.813946
YLR302C				-0.25	-1.24	-0.89	-0.793333	-0.78	-1.1	-0.42	-0.57	-1.24	-0.822	0.0286667	0.9259
YMR081C	ISF1	aerobic respiration	molecular function unknown	-0.81	-0.82	-0.74	-0.79	-1.38	-1.48	-1.26	-1.15	-1.18	-1.29	0.5	0.00104661
YLR044C	PDC1	pyruvate metabolism*	pyruvate decarboxylase activity	-1.38	-0.43	-0.56	-0.79	0.17	0.69	1.25	0.27	0.28	0.532	-1.322	0.00857187
SNR34				-0.34	-0.74	-1.29	-0.79	-1.24	-1.68	-1.1	-1.88	-1.81	-1.542	0.752	0.0410824
YGL008C	PMA1	regulation of pH*	hydrogen-exporting ATPase activity, phosphorylative mechanism	-0.73	-0.8	-0.84	-0.79	-0.88	-0.81	0.13	-0.3	0.01	-0.37	-0.42	0.179378
YDL212W	SHR3	ER to Golgi vesicle-mediated transport*	unfolded protein binding	-0.61	-1.03	-0.73	-0.79	0.01	-0.07	0.02	-0.68	-1.31	-0.406	-0.384	0.326435
YER038C	KRE29	DNA repair	molecular function unknown	-0.71	-0.94	-0.72	-0.79	-1.47	-0.69	-0.18	0.3	-0.67	-0.542	-0.248	0.555192
YLR040C		biological process unknown	molecular function unknown	-1	-0.65	-0.72	-0.79	-1.02	-0.69	-0.43	-0.73	-0.78	-0.73	-0.06	0.699457
YDR515W	SLF1	copper ion homeostasis*	RNA binding	-0.44	-0.59	-1.33	-0.786667	-1.82	-1.45	-0.35	0.19	f	-0.8575	0.0708333	0.910629
YDR281C	PHM6	biological process unknown	molecular function unknown	-0.66	-0.58	-1.12	-0.786667	-1.39	-1.8	0.15	-0.58	-0.3	-0.784	-0.00266667	0.995847
YLR041W				-1.27	0.38	-1.47	-0.786667	-1.22	-1.04	-0.79	0.04	-0.65	-0.732	-0.0546667	0.919153
YPL111W	CAR1	arginine catabolism to ornithine	zinc ion binding*	-0.43	-1.29	-0.63	-0.783333	1.66	1.18	0.36	0.55	0.69	0.888	-1.67133	0.00389555
YOR314W				-0.67	-1.56	-0.12	-0.783333	-0.23	-0.26	-0.2	0.02	-1	-0.334	-0.449333	0.286356
YDR129C	SAC6	endocytosis*	protein binding, bridging*	-0.73	-0.69	-0.93	-0.783333	-1.48	-0.74	-0.4	0.15	f	-0.6175	-0.165833	0.701369
YDR454C	GUK1	GMP metabolism	guanylate kinase activity	-0.66	-1.27	-0.42	-0.783333	f	-1.75	-0.64	0.21	-1.45	-0.9075	0.124167	0.83392
YBR150C	TBS1	biological process unknown	molecular function unknown	-0.02	-0.52	-1.81	-0.783333	-1.13	-0.5	-0.24	-0.32	-1.44	-0.726	-0.0573333	0.912738
SPL2YGL178W				-0.63	-1.17	-0.55	-0.783333	-0.6	-1.69	-1.25	-0.65	-0.47	-0.932	0.148667	0.677898
YDR359C	VID21	chromatin modification	molecular function unknown	-0.77	-0.61	-0.97	-0.783333	-1.96	-1.49	-0.07	0.72	f	-0.7	-0.0833333	0.914686
YLL054C		biological process unknown	transcriptional activator activity	-0.82	-0.58	-0.94	-0.78	-0.5	-0.21	-0.8	-0.44	-0.26	-0.442	-0.338	0.0781688
YER066C-A				-1.08	-0.2	-1.06	-0.78	-1.99	-1.41	-1.29	-1.19	-1.12	-1.4	0.62	0.0813102
YDR024W	FYV1			-0.6	-1.08	-0.66	-0.78	-0.42	-0.23	-0.12	0.15	-0.87	-0.298	-0.482	0.1046
IYPR157W				-0.35	-1.31	-0.68	-0.78	-0.85	-0.71	-0.71	-0.53	-1.49	-0.858	0.078	0.804882
YGR084C	MRP13	translation	structural constituent of ribosome	-0.54	-0.85	-0.95	-0.78	-0.99	-1.36	-0.15	-0.32	f	-0.705	-0.075	0.839381
YLR051C	FCF2	35S primary transcript processing	molecular function unknown	-0.71	-0.65	-0.97	-0.776667	0.32	0.19	-0.09	-0.04	0.37	0.15	-0.926667	0.000644705
YKL144C	RPC25	transcription from RNA polymerase III promoter	DNA-directed RNA polymerase activity	-0.96	-0.56	-0.81	-0.776667	-0.31	0.48	0.05	-0.23	-0.47	-0.096	-0.680667	0.0289005
YMR244W		biological process unknown	molecular function unknown	-0.89	-0.41	-1.03	-0.776667	-0.62	-0.29	-0.41	0.05	-0.42	-0.338	-0.438667	0.0721149
IYPR162C				-0.26	-1.05	-1.02	-0.776667	0.26	0.3	0.17	-0.68	f	0.0125	-0.789167	0.0737495
YML080W	DUS1	tRNA modification	tRNA dihydrouridine synthase activity	-0.52	-1.01	-0.8	-0.776667	0.19	-0.47	-0.36	-1.03	-0.32	-0.398	-0.378667	0.224244
YER049W		biological process unknown	molecular function unknown	-0.62	-0.81	-0.9	-0.776667	-1.83	-1.54	-0.45	-0.15	-0.86	-0.966	0.189333	0.673677
YGR274C	TAF1	protein amino acid phosphorylation*	general RNA polymerase II transcription factor activity*	-0.72	-0.93	-0.68	-0.776667	-1.12	-1.51	-0.14	0.61	-1.18	-0.668	-0.108667	0.843432
SNR5				-1.17	-0.4	-0.76	-0.776667	-0.77	-0.97	-0.83	-0.25	-0.84	-0.732	-0.0446667	0.854038
YJL052W	TDH1	glycolysis*	glyceraldehyde-3-phosphate dehydrogenase (phosphorylating) activity	-1	-0.52	-0.81	-0.776667	-0.91	-1.33	-0.18	-0.32	-0.87	-0.722	-0.0546667	0.860498
YLR221C	RSA3	ribosomal large subunit assembly and maintenance	molecular function unknown	-0.62	-0.98	-0.72	-0.773333	0.86	0.37	0.62	0.33	0.58	0.552	-1.32533	0.00011501
YDR324C	UTP4	processing of 20S pre-rRNA	snoRNA binding	-0.81	-0.32	-1.19	-0.773333	-0.44	-0.43	0.17	-0.07	-0.86	-0.326	-0.447333	0.184366
YPL095C	EEB1	medium-chain fatty acid metabolism	hydrolase activity, acting on ester bonds*	-1.11	-0.55	-0.66	-0.773333	-0.53	-0.82	-1.14	-0.9	-1.61	-1	0.226667	0.436239
YAL038W	CDC19	glycolysis*	pyruvate kinase activity	-1.34	-0.35	-0.63	-0.773333	-0.55	-0.3	0.21	-0.08	-0.35	-0.214	-0.559333	0.0891453
YDR330W	UBX5	ubiquitin-dependent protein catabolism	molecular function unknown	-1	-0.38	-0.94	-0.773333	-2.09	-1.78	-0.54	0.02	-1.09	-1.096	0.322667	0.569928
YDR085C	AFR1	pheromone-dependent signal transduction during conjugation with cellular fusion*	receptor signaling protein activity	-0.52	-0.96	-0.84	-0.773333	-1.35	-0.78	-0.41	-0.33	f	-0.7175	-0.0558333	0.85791
YDR391C		biological process unknown	molecular function unknown	-0.85	-0.55	-0.91	-0.77	0.45	0.21	0.54	0.21	0.58	0.398	-1.168	0.000124435
YGR187C	HGH1	biological process unknown	molecular function unknown	-1.37	-0.87	-0.07	-0.77	-0.41	0.68	f	-0.07	0.14	0.085	-0.855	0.0952325
YGR282C	BGL2	cell wall organization and biogenesis	glucan 1,3-beta-glucosidase activity	-1	-0.39	-0.92	-0.77	-0.4	-0.72	-0.48	-0.77	-0.48	-0.57	-0.2	0.285483
YCL076W				-0.29	-1.2	-0.82	-0.77	-1.61	-2.1	-0.69	0.39	-1.12	-1.026	0.256	0.684111
YDR145W	TAF12	transcription initiation from RNA polymerase II promoter*	general RNA polymerase II transcription factor activity	-0.3	-1.12	-0.88	-0.766667	-1.49	-1.69	-0.31	0.12	f	-0.8425	0.0758333	0.897847
FRAGYOR074C				-0.95	-0.69	-0.66	-0.766667	0.62	1.1	0.51	-0.07	0.52	0.536	-1.30267	0.00229959
YOR095C	RKI1	pentose-phosphate shunt*	ribose-5-phosphate isomerase activity	-1.17	-0.19	-0.94	-0.766667	0.54	0.64	-0.23	-0.02	0.3	0.246	-1.01267	0.0166568
YDR220C				-0.59	-0.94	-0.77	-0.766667	-1.19	-1	-0.24	-0.01	-1.28	-0.744	-0.0226667	0.950956
Q0225				-0.67	-0.59	-1.04	-0.766667	-1.86	-0.6	-0.57	0.54	-1.2	-0.738	-0.0286667	0.95931
YPR136C				-0.47	-0.91	-0.91	-0.763333	0.62	0.07	0.49	0.41	0.29	0.376	-1.13933	0.000446027
YEL017C-A	PMP2	cation transport	molecular function unknown	-0.65	-1.25	-0.39	-0.763333	0.38	0.47	-0.18	-0.44	-0.24	-0.002	-0.761333	0.0461225
YGL187C	COX4	aerobic respiration*	cytochrome-c oxidase activity	-0.79	-0.64	-0.86	-0.763333	-0.16	-0.7	-1.16	-0.81	-0.42	-0.65	-0.113333	0.642786
IYBR044C				-1.1	-0.27	-0.92	-0.763333	-2.05	-0.58	-0.53	0.33	-0.73	-0.712	-0.0513333	0.927664
YBR182C	SMP1	positive regulation of transcription from RNA polymerase II promoter*	transcription factor activity*	-0.75	-0.64	-0.9	-0.763333	-0.81	-1.24	-0.61	-0.45	f	-0.7775	0.0141667	0.949253
YJR007W	SUI2	translational initiation	translation initiation factor activity	-0.97	-0.42	-0.89	-0.76	0.38	0.24	0.06	-0.07	0.39	0.2	-0.96	0.00147501
YLR076C				-1.2	-0.97	-0.11	-0.76	0.62	0.16	0.59	0.31	-0.34	0.268	-1.028	0.0222661
YOR282W				-0.73	-0.85	-0.7	-0.76	-0.45	-0.86	-0.03	-0.28	-0.69	-0.462	-0.298	0.183797
YHR143W	DSE2	cell wall organization and biogenesis*	glucan 1,3-beta-glucosidase activity	-0.58	-1.14	-0.56	-0.76	-0.23	-0.87	-1.09	-1.15	-0.14	-0.696	-0.064	0.846953
YKL205W	LOS1	tRNA export from nucleus*	tRNA binding*	-0.83	-0.67	-0.77	-0.756667	-0.39	-0.18	0.17	0	0.17	-0.046	-0.710667	0.00294669
YBR118W	TEF2	translational elongation	translation elongation factor activity	-1.17	-0.6	-0.5	-0.756667	-0.49	-0.35	0.16	-0.17	-0.37	-0.244	-0.512667	0.0540174
YPR142C				-0.6	-0.74	-0.93	-0.756667	-0.77	-0.32	-0.27	-0.05	0.12	-0.258	-0.498667	0.0571632
SPL2YPL241C				-0.89	-0.65	-0.73	-0.756667	-1.67	-0.66	0.27	0.93	-0.38	-0.302	-0.454667	0.468242
YGL240W	DOC1	mitotic sister chromatid segregation*	enzyme regulator activity	-0.57	-0.81	-0.89	-0.756667	-1.16	-1.02	-0.33	-0.17	f	-0.67	-0.0866667	0.785897
YER032W	FIR1	mRNA polyadenylylation	molecular function unknown	-0.39	-1.16	-0.72	-0.756667	-1.22	0.14	0.07	0.1	-0.81	-0.344	-0.412667	0.352394
YBR084C-A	RPL19A	translation	structural constituent of ribosome	-0.98	-1.08	-0.2	-0.753333	0.59	0.34	0.88	-0.02	0.54	0.466	-1.21933	0.00514561
YML051W	GAL80	regulation of transcription, DNA-dependent*	transcription corepressor activity	-1.1	-0.98	-0.18	-0.753333	-0.91	-0.88	-0.99	-1.41	-1.15	-1.068	0.314667	0.251025
YLR050C		biological process unknown	molecular function unknown	-0.66	-0.97	-0.63	-0.753333	0.56	0.02	-0.2	-0.3	-0.7	-0.124	-0.629333	0.0709553
YER072W	VTC1	vacuole fusion, non-autophagic	molecular function unknown	-1.35	-0.59	-0.32	-0.753333	-0.74	0.11	1.26	-1.25	0.85	0.046	-0.799333	0.27539
YLR342W	FKS1	cell wall organization and biogenesis*	1,3-beta-glucan synthase activity	0.1	-1.35	-1.01	-0.753333	-0.28	-0.27	-0.29	-0.93	0.38	-0.278	-0.475333	0.303567
YDL178W	DLD2	lactate metabolism	actin binding*	-0.35	-0.72	-1.19	-0.753333	-1.41	-1.16	-0.1	0.4	-0.82	-0.618	-0.135333	0.7886
YPL197C				-0.95	-0.69	-0.61	-0.75	0.16	0.85	0.53	0.14	0.43	0.422	-1.172	0.000834562
YHR096C	HXT5	hexose transport	glucose transporter activity*	-0.89	-0.01	-1.35	-0.75	-2.87	-3.27	-2.55	-2.54	-2.84	-2.814	2.064	0.000876549
YER003C	PMI40	protein amino acid glycosylation*	mannose-6-phosphate isomerase activity	-1.02	-0.8	-0.43	-0.75	0.34	0.39	-0.33	-0.37	-0.03	-5.55112e-18	-0.75	0.0232895
YER095W	RAD51	meiotic recombination*	recombinase activity	-0.6	-1	-0.65	-0.75	-1.81	-1.26	-0.56	-0.05	-2.25	-1.186	0.436	0.451803
YER060W-A	FCY22	biological process unknown	cytosine-purine permease activity	-0.84	-1.06	-0.35	-0.75	-0.79	-0.47	-0.61	-0.92	-0.67	-0.692	-0.058	0.763689
YDR465C	RMT2	peptidyl-arginine methylation	protein-arginine N-methyltransferase activity	-0.47	-0.63	-1.15	-0.75	-1.66	-1.41	-0.48	0.12	f	-0.8575	0.1075	0.84379
YBR271W		biological process unknown	S-adenosylmethionine-dependent methyltransferase activity	-0.8	-0.73	-0.71	-0.746667	0.35	0.91	0.04	-0.37	-0.01	0.184	-0.930667	0.0175386
YEL055C	POL5	rRNA transcription	DNA-directed DNA polymerase activity	-0.62	-0.94	-0.68	-0.746667	-0.76	-0.02	0.09	0.33	-0.51	-0.174	-0.572667	0.0839658
YNL073W	MSK1	lysyl-tRNA aminoacylation	lysine-tRNA ligase activity	-0.93	-0.88	-0.43	-0.746667	-0.05	0.43	-0.42	-0.77	0.12	-0.138	-0.608667	0.0906534
YML130C	ERO1	protein folding*	electron carrier activity	-1.02	-0.68	-0.54	-0.746667	-0.21	-0.54	-0.55	-0.79	-0.12	-0.442	-0.304667	0.16666
YFR055W		copper ion homeostasis*	cystathionine beta-lyase activity	-1.04	-0.74	-0.46	-0.746667	-0.33	-0.67	-1.43	-1.26	-1.11	-0.96	0.213333	0.497556
YHR120W	MSH1	DNA repair	ATP binding	-0.46	-0.67	-1.11	-0.746667	-1.82	-1.83	-0.57	-0.1	-0.57	-0.978	0.231333	0.656874
YHL015W	RPS20	translation	structural constituent of ribosome	-1.13	-0.79	-0.32	-0.746667	0.08	0.83	0.83	-0.19	0.28	0.366	-1.11267	0.0133789
YMR069W	NAT4	protein amino acid acetylation	peptide alpha-N-acetyltransferase activity	-0.72	-1.29	-0.23	-0.746667	-0.84	0.36	-0.05	0.26	-0.02	-0.058	-0.688667	0.103685
YOL097C	WRS1	tryptophanyl-tRNA aminoacylation	tryptophan-tRNA ligase activity	-1.12	-0.66	-0.45	-0.743333	0.6	0.19	0.48	0.19	1.08	0.508	-1.25133	0.00308789
YBR143C	SUP45	cytokinesis*	translation release factor activity, codon specific	-0.96	-0.54	-0.73	-0.743333	0.84	0.58	0.16	-0.15	0.69	0.424	-1.16733	0.00408771
YPR082C	DIB1	nuclear mRNA splicing, via spliceosome	RNA splicing factor activity, transesterification mechanism	-0.77	-0.95	-0.51	-0.743333	0.7	0.01	0.22	-0.3	0.49	0.224	-0.967333	0.00860393
SPL2YGL103W				-0.87	-0.68	-0.68	-0.743333	1.41	1.13	0.52	-0.26	1	0.76	-1.50333	0.00872391
YMR232W	FUS2	regulation of termination of mating projection growth*	molecular function unknown	-1.03	-0.27	-0.93	-0.743333	-0.3	0.29	-0.01	0.19	0.12	0.058	-0.801333	0.0109961
YGL029W	CGR1	rRNA processing*	molecular function unknown	-0.5	-0.8	-0.93	-0.743333	0.39	-0.23	0.16	-0.4	0.49	0.082	-0.825333	0.0159619
YML082W		sulfur metabolism	carbon-sulfur lyase activity	-0.28	-1.05	-0.9	-0.743333	0.88	0.32	0.05	-0.3	0.48	0.286	-1.02933	0.0173245
Q0130	OLI1	ATP synthesis coupled proton transport	hydrogen-transporting ATP synthase activity, rotational mechanism	-0.77	-0.58	-0.88	-0.743333	-0.53	-0.85	0.01	-0.37	-0.23	-0.394	-0.349333	0.135919
YIL091C		biological process unknown	RNA helicase activity	-0.44	-0.92	-0.87	-0.743333	-0.91	-0.81	0.1	0.17	-0.76	-0.442	-0.301333	0.403148
YJL010C		rRNA processing	RNA binding	-0.96	-0.62	-0.64	-0.74	0.17	0.6	0.41	0.06	0.64	0.376	-1.116	0.000654306
YBR078W	ECM33	cell wall organization and biogenesis	molecular function unknown	-0.88	-0.66	-0.68	-0.74	-0.15	-0.68	-0.15	-0.13	-0.4	-0.302	-0.438	0.027587
YMR292W	GOT1	ER to Golgi vesicle-mediated transport*	molecular function unknown	-0.56	-1.16	-0.5	-0.74	0.3	0.12	-0.39	-0.6	-0.67	-0.248	-0.492	0.154109
YOR016C	ERP4	secretory pathway	molecular function unknown	-0.6	-1.06	-0.56	-0.74	-0.95	0.64	-0.08	-0.04	-0.35	-0.156	-0.584	0.157942
YLR434C				-0.42	-1.06	-0.74	-0.74	-0.45	-0.47	-0.44	-0.06	-0.83	-0.45	-0.29	0.218819
YBR051W				-0.82	-0.27	-1.13	-0.74	-1.46	-2.33	-0.75	0.05	-2.35	-1.368	0.628	0.367359
YOR313C	SPS4	sporulation (sensu Fungi)*	molecular function unknown	-0.55	-0.9	-0.77	-0.74	-0.91	-0.54	-0.25	0.29	-0.97	-0.476	-0.264	0.438071
YDR290W				-0.68	-0.37	-1.17	-0.74	-1.82	-1.61	-0.54	0.16	-1.1	-0.982	0.242	0.652423
YLR216C	CPR6	protein folding	unfolded protein binding*	-0.62	-0.86	-0.73	-0.736667	0.88	0.97	0.7	0.28	0.81	0.728	-1.46467	0.000127271
YOR318C				-0.8	-0.84	-0.57	-0.736667	-0.6	-0.4	-0.46	-0.27	-0.85	-0.516	-0.220667	0.18017
TK(CUU)P				-0.76	-0.63	-0.82	-0.736667	-1.54	-0.54	-0.54	0.06	-0.63	-0.638	-0.0986667	0.784496
YJR120W		mitochondrion organization and biogenesis*	molecular function unknown	-0.44	-1.04	-0.73	-0.736667	-0.86	-0.37	-0.97	-0.96	-0.61	-0.754	0.0173333	0.933652
YOR268C		biological process unknown	molecular function unknown	-0.52	-1.03	-0.66	-0.736667	-1.28	-1	-0.51	0.06	-1.08	-0.762	0.0253333	0.943106
YNL207W	RIO2	processing of 20S pre-rRNA	protein kinase activity*	-0.52	-1.22	-0.46	-0.733333	-0.52	0.59	0.14	-0.22	0.07	0.012	-0.745333	0.0503143
YGR291C				-0.4	-0.83	-0.97	-0.733333	-1.41	-1.56	-0.61	-0.45	f	-1.0075	0.274167	0.480987
YGR180C	RNR4	DNA replication	ribonucleoside-diphosphate reductase activity	-0.68	-1.18	-0.34	-0.733333	-0.79	-0.66	0.03	-0.2	0.18	-0.288	-0.445333	0.199822
SNR49				-0.9	-0.48	-0.82	-0.733333	-0.62	-0.63	-0.52	-0.35	-1	-0.624	-0.109333	0.544909
SPL2YDR064W				-0.88	-0.99	-0.32	-0.73	0.56	0.45	0.08	0.14	0.59	0.364	-1.094	0.00189421
YLR230W				-0.44	-1.06	-0.69	-0.73	0.17	0.44	-0.31	-0.64	-0.14	-0.096	-0.634	0.0657907
YMR203W	TOM40	protein import into mitochondrial matrix	protein transporter activity	-0.82	-0.73	-0.64	-0.73	-0.25	-0.24	-0.55	-0.84	-0.52	-0.48	-0.25	0.153019
YMR083W	ADH3	fermentation	alcohol dehydrogenase activity	-0.72	-1.01	-0.45	-0.726667	0.39	-0.06	-0.08	-0.13	0.52	0.128	-0.854667	0.00746199
YIL031W	ULP2	mitotic spindle checkpoint*	cysteine-type peptidase activity*	-1.48	-0.03	-0.67	-0.726667	-1.72	1.18	0.54	0.55	-0.1	0.09	-0.816667	0.305128
YDR298C	ATP5	ATP synthesis coupled proton transport	hydrogen-transporting ATP synthase activity, rotational mechanism	-0.56	-0.66	-0.96	-0.726667	-0.24	-0.46	-0.39	-1.04	-0.41	-0.508	-0.218667	0.324581
YGR226C				-0.66	-0.64	-0.88	-0.726667	-1.81	-1.24	-0.54	0.31	f	-0.82	0.0933333	0.870773
YIL011W	TIR3	biological process unknown	molecular function unknown	-0.62	-0.94	-0.62	-0.726667	-0.49	-0.81	-0.18	-0.72	-1.66	-0.772	0.0453333	0.897916
YGR144W	THI4	mitochondrial genome maintenance*	molecular function unknown	-0.62	-0.8	-0.76	-0.726667	-1.16	-2.16	-1.35	f	f	-1.55667	0.83	0.0560902
YDL166C	FAP7	processing of 20S pre-rRNA*	nucleoside-triphosphatase activity	-0.58	-0.9	-0.7	-0.726667	0.04	-0.17	0.34	0.08	-0.97	-0.136	-0.590667	0.101776
YIL127C		biological process unknown	molecular function unknown	-0.94	-0.54	-0.69	-0.723333	0.46	0.59	0.38	0.25	0.7	0.476	-1.19933	0.000113809
YLR018C	POM34	nucleocytoplasmic transport	molecular function unknown	-0.82	-0.78	-0.57	-0.723333	0.04	0.54	0.15	-0.38	0.09	0.088	-0.811333	0.0072141
YAR002C-A	ERP1	ER to Golgi vesicle-mediated transport	molecular function unknown	-0.65	-0.76	-0.76	-0.723333	-0.23	-0.04	-0.42	-0.7	-0.33	-0.344	-0.379333	0.0426623
YML081C-A	ATP18	ATP synthesis coupled proton transport	hydrogen-transporting ATP synthase activity, rotational mechanism	-0.69	-0.52	-0.96	-0.723333	-0.15	-0.49	-0.69	-0.94	-0.01	-0.456	-0.267333	0.319002
YER056C-A	RPL34A	translation	structural constituent of ribosome	-1.19	-0.32	-0.65	-0.72	0.31	0.21	0.73	-0.08	0.69	0.372	-1.092	0.00733377
YAL054C	ACS1	acetyl-CoA biosynthesis*	acetate-CoA ligase activity	-0.62	-1.15	-0.39	-0.72	-1.72	-2.1	-1.7	-0.93	-2.17	-1.724	1.004	0.0245671
SPL2SNR20 U2				-0.38	-0.93	-0.85	-0.72	-0.68	-0.36	-0.17	0.19	-0.13	-0.23	-0.49	0.0754223
YDR081C	PDC2	transcription from RNA polymerase II promoter*	transcription regulator activity	-0.54	-0.72	-0.9	-0.72	-0.98	0.03	-0.28	-0.14	f	-0.3425	-0.3775	0.230252
YDR473C	PRP3	nuclear mRNA splicing, via spliceosome	RNA splicing factor activity, transesterification mechanism	-0.52	-0.79	-0.85	-0.72	-0.65	-0.53	-0.75	-0.42	f	-0.5875	-0.1325	0.319885
YDR010C				-0.56	-0.55	-1.05	-0.72	-1.52	-1.68	-0.42	0.01	-1.55	-1.032	0.312	0.536562
YNR064C		response to toxin	epoxide hydrolase activity	-0.91	-0.74	-0.51	-0.72	-1.18	-0.87	-0.26	0.01	-0.82	-0.624	-0.096	0.76102
YDL153C	SAS10	processing of 20S pre-rRNA*	snoRNA binding	-0.53	-0.64	-0.99	-0.72	-1.45	-1.04	-0.4	0.28	-1.42	-0.806	0.086	0.855614
YKL021C	MAK11	ribosomal large subunit biogenesis	molecular function unknown	-0.98	-0.62	-0.55	-0.716667	0.17	0.38	0.34	-0.23	0.1	0.152	-0.868667	0.00250995
YMR125W	STO1	telomere maintenance*	mRNA binding	-0.54	-0.62	-0.99	-0.716667	-0.5	0.21	-0.35	-0.28	0.25	-0.134	-0.582667	0.0429335
YCLX10C				-0.65	-0.38	-1.12	-0.716667	-1.99	-3.28	-0.85	0.31	f	-1.4525	0.735833	0.463682
YLR343W	GAS2	biological process unknown	1,3-beta-glucanosyltransferase activity	-0.19	-1.22	-0.74	-0.716667	0.23	-0.77	-0.51	-0.28	-0.66	-0.398	-0.318667	0.359161
YNL052W	COX5A	mitochondrial electron transport, cytochrome c to oxygen	cytochrome-c oxidase activity	-0.46	-1.01	-0.68	-0.716667	-0.33	-0.54	-0.92	-1.38	-0.18	-0.67	-0.0466667	0.885866
YNR012W	URK1	pyrimidine salvage	uridine kinase activity	-1.2	-0.73	-0.21	-0.713333	0.59	0.47	-0.1	-0.17	0.09	0.176	-0.889333	0.0222863
YDR498C	SEC20	vesicle fusion*	v-SNARE activity	-0.44	-0.83	-0.87	-0.713333	-1.86	-2.03	-0.47	0.16	-1.51	-1.142	0.428667	0.482985
YJL220W				-0.4	-1.03	-0.71	-0.713333	-0.94	-0.44	-0.29	-0.2	-0.89	-0.552	-0.161333	0.532611
YCL027W	FUS1	conjugation with cellular fusion*	molecular function unknown	-0.77	-0.37	-1	-0.713333	-1.46	-2.54	-0.32	0.64	-1.44	-1.024	0.310667	0.688494
TT(CGU)K				-0.66	-0.49	-0.99	-0.713333	-1.78	-0.96	-0.47	0.2	-1.25	-0.852	0.138667	0.774733
FRAGYGL076C-2				-0.41	-0.94	-0.78	-0.71	0.02	-0.05	0.13	-0.4	0.14	-0.032	-0.678	0.0080941
YBR039W	ATP3	ATP synthesis coupled proton transport	hydrogen-transporting ATP synthase activity, rotational mechanism	-0.89	-0.27	-0.97	-0.71	-0.55	-0.43	-0.43	-0.7	0.16	-0.39	-0.32	0.253104
YPR014C				-0.38	-1.2	-0.55	-0.71	-0.25	f	-0.44	0.4	-1.09	-0.345	-0.365	0.423229
SPL2YJL024C				-0.85	-0.63	-0.65	-0.71	-1.4	-0.29	-0.39	0.14	-0.7	-0.528	-0.182	0.617065
YKL187C		biological process unknown	molecular function unknown	-0.72	-0.8	-0.6	-0.706667	-1.86	-2.46	-1.54	-0.73	-2.24	-1.766	1.05933	0.0403678
YDR160W	SSY1	sensory perception of chemical stimulus	amino acid binding	-0.67	-0.76	-0.69	-0.706667	-0.97	0.21	-0.47	0.06	-0.71	-0.376	-0.330667	0.312316
YDR285W	ZIP1	synapsis	chromatin binding	-0.68	-0.29	-1.15	-0.706667	-1.84	-2.32	-0.39	0.6	-2.33	-1.256	0.549333	0.517718
SPL2YDR535C				-0.49	-0.65	-0.98	-0.706667	-1.65	0.38	-0.35	0.39	-0.74	-0.394	-0.312667	0.569396
YDR291W		biological process unknown	helicase activity	-0.25	-1.01	-0.86	-0.706667	-1.62	-1.96	-0.38	0.65	-1.76	-1.014	0.307333	0.670428
TT(UGU)P				-0.81	-0.58	-0.73	-0.706667	-1.71	-0.44	-0.45	0.39	-0.97	-0.636	-0.0706667	0.883846
YGL225W	VRG4	protein amino acid N-linked glycosylation*	nucleotide-sugar transporter activity	-0.84	-0.98	-0.3	-0.706667	0.49	-0.04	-0.33	-0.08	0.34	0.076	-0.782667	0.020219
YCL074W		Ty element transposition	protein binding*	-0.36	-1.05	-0.7	-0.703333	-1.8	-3.14	-1.36	-0.18	-1.96	-1.688	0.984667	0.182985
SPL2YDL029W				-0.38	-0.92	-0.81	-0.703333	-1.02	-1.54	-0.56	-0.33	-1.3	-0.95	0.246667	0.47422
YER137C		biological process unknown	molecular function unknown	-0.37	-1.08	-0.66	-0.703333	-0.86	-0.03	-0.12	0.08	-1.89	-0.564	-0.139333	0.796267
SPL2YLR044W				-0.87	-0.59	-0.65	-0.703333	0.31	1.1	0.1	-0.39	0.48	0.32	-1.02333	0.0212578
YML126C	ERG13	ergosterol biosynthesis	hydroxymethylglutaryl-CoA synthase activity	-0.96	-0.67	-0.48	-0.703333	0.06	-0.38	-0.07	-0.33	0.34	-0.076	-0.627333	0.0215421
YDR486C	VPS60	filamentous growth*	molecular function unknown	-0.6	-0.78	-0.73	-0.703333	-1.53	-1.1	-0.3	-0.28	-1.43	-0.928	0.224667	0.557837
YCL018W	LEU2	leucine biosynthesis	3-isopropylmalate dehydrogenase activity	-0.44	-0.74	-0.93	-0.703333	-1.66	-1.36	-0.33	0.14	f	-0.8025	0.0991667	0.855083
YBR088C	POL30	nucleotide-excision repair*	DNA polymerase processivity factor activity	-1.18	-0.23	-0.69	-0.7	0.81	1.11	0.25	-0.19	1.12	0.62	-1.32	0.0158601
YHR154W	RTT107	double-strand break repair*	molecular function unknown	-0.63	-0.91	-0.56	-0.7	-0.56	0.16	0.05	-0.13	-0.42	-0.18	-0.52	0.0393424
YKL096W-A	CWP2	cell wall organization and biogenesis*	structural constituent of cell wall	-0.67	-0.81	-0.62	-0.7	-0.08	0.35	-0.21	-0.7	-0.02	-0.132	-0.568	0.048562
YLL026W	HSP104	telomere maintenance*	chaperone binding*	-0.68	-0.17	-1.25	-0.7	-0.1	-0.38	-0.09	-0.2	1.12	0.07	-0.77	0.118807
YJR143C	PMT4	protein amino acid O-linked glycosylation	dolichyl-phosphate-mannose-protein mannosyltransferase activity	-0.49	-0.75	-0.86	-0.7	0.57	-0.97	-0.56	-0.49	0.36	-0.218	-0.482	0.271604
TI(UAU)L				-0.6	-0.37	-1.13	-0.7	-1.65	-0.91	-0.64	-0.53	-1.25	-0.996	0.296	0.389748
YER047C	SAP1	biological process unknown	ATPase activity	-0.54	-0.6	-0.96	-0.7	-1.87	-1.78	-0.55	0.1	f	-1.025	0.325	0.599118
SPL2YIL052C				-0.86	-1.19	-0.04	-0.696667	-0.72	-0.53	0.39	1.51	-0.05	0.12	-0.816667	0.212865
YGR229C	SMI1	telomere maintenance*	molecular function unknown	-0.14	-1.13	-0.82	-0.696667	-1	-0.7	-0.06	-0.14	-1.64	-0.708	0.0113333	0.980426
YBR079C	RPG1	translational initiation	translation initiation factor activity	-1.09	-0.24	-0.75	-0.693333	0.66	1.41	0.65	0.18	1.17	0.814	-1.50733	0.00440798
YNL299W	TRF5	sister chromatid cohesion*	polynucleotide adenylyltransferase activity*	-0.51	-1.06	-0.51	-0.693333	-0.18	0.31	-0.03	-0.01	-0.02	0.014	-0.707333	0.00617272
YNL244C	SUI1	translational initiation	translation initiation factor activity	-0.79	-0.46	-0.83	-0.693333	0.64	-0.22	0.06	-0.51	0.09	0.012	-0.705333	0.0392633
YBR162C	TOS1	biological process unknown	molecular function unknown	-1.19	-0.85	-0.04	-0.693333	-0.55	-0.66	-0.2	-0.51	-0.04	-0.392	-0.301333	0.344268
SNR33				-1.01	-1.08	0.01	-0.693333	-0.09	-0.14	-0.55	-0.4	-0.77	-0.39	-0.303333	0.362699
YBR288C	APM3	vesicle-mediated transport*	molecular function unknown	-0.42	-0.68	-0.98	-0.693333	-1.19	-1.07	-0.2	0.34	f	-0.53	-0.163333	0.732519
YDL155W	CLB3	G2/M transition of mitotic cell cycle*	cyclin-dependent protein kinase regulator activity	-0.53	-0.37	-1.18	-0.693333	-1.43	-1.14	-0.41	0.49	-1.55	-0.808	0.114667	0.838345
YNL096C	RPS7B	translation	structural constituent of ribosome	-1.02	-0.33	-0.72	-0.69	1.28	0.72	0.81	0.06	0.46	0.666	-1.356	0.00437987
SNR54				-1.1	-0.39	-0.58	-0.69	-1.38	-0.08	-0.07	0.22	-0.44	-0.35	-0.34	0.429795
YDR494W	RSM28	translation*	structural constituent of ribosome	-0.49	-0.89	-0.69	-0.69	-1.71	-0.9	-0.57	-0.05	-2.06	-1.058	0.368	0.487691
YCL066W	HMLALPHA1	regulation of transcription from RNA polymerase II promoter*	transcription coactivator activity	-0.31	-0.93	-0.83	-0.69	-1.57	-1.11	-0.8	-0.06	-1.06	-0.92	0.23	0.545934
SNR40				-0.2	-0.29	-1.58	-0.69	-1.74	-0.93	-0.34	-0.78	-0.44	-0.846	0.156	0.748243
SPL2YDR500C				-0.61	-0.79	-0.66	-0.686667	-0.16	0.52	0.02	0.27	-0.14	0.102	-0.788667	0.00435212
YJL011C	RPC17	transcription initiation from RNA polymerase III promoter	DNA-directed RNA polymerase activity	-0.92	-0.92	-0.22	-0.686667	0.37	0.77	0.33	-0.07	0.23	0.326	-1.01267	0.00647484
YLR354C	TAL1	pentose-phosphate shunt	transaldolase activity	-0.46	-1	-0.6	-0.686667	0.52	0.21	0.18	-0.77	-0.04	0.02	-0.706667	0.0642327
YOR287C		processing of 20S pre-rRNA	molecular function unknown	-0.31	-0.68	-1.07	-0.686667	-0.62	-0.42	0.12	0.16	0.36	-0.08	-0.606667	0.0864929
YNL198C				-0.91	-0.31	-0.84	-0.686667	-0.81	-0.24	-0.64	0.11	0.07	-0.302	-0.384667	0.222607
YMR269W		biological process unknown	molecular function unknown	-0.31	-0.9	-0.85	-0.686667	-0.17	-0.91	-0.05	-0.45	-0.56	-0.428	-0.258667	0.331207
YKL107W		biological process unknown	molecular function unknown	-0.67	-0.52	-0.87	-0.686667	-1.1	-0.46	-0.7	-0.28	-0.52	-0.612	-0.0746667	0.721544
YDR530C	APA2	nucleotide metabolism	bis(5'-nucleosyl)-tetraphosphatase activity*	-0.12	-0.7	-1.24	-0.686667	-1.51	-1.27	-0.5	0.02	f	-0.815	0.128333	0.806387
YFR022W	ROG3	biological process unknown	molecular function unknown	-0.62	-0.64	-0.8	-0.686667	-1.41	-1.32	-0.42	0.41	f	-0.685	-0.00166667	0.997512
YIL132C	CSM2	meiotic chromosome segregation*	molecular function unknown	-0.42	-1.14	-0.5	-0.686667	-0.14	0.05	-0.12	0.24	-0.16	-0.026	-0.660667	0.0147116
YKL154W	SRP102	protein targeting to ER*	GTPase activity*	-1.19	-0.38	-0.49	-0.686667	-0.03	0.14	-0.2	0.32	0.01	0.048	-0.734667	0.0152123
YDR346C	SVF1	response to oxidative stress	molecular function unknown	-0.85	-0.5	-0.7	-0.683333	0.32	-0.11	0.57	-0.23	0.52	0.214	-0.897333	0.00797852
YLR063W		biological process unknown	molecular function unknown	-0.55	-0.83	-0.67	-0.683333	0.86	-0.15	0.24	-0.36	0.22	0.162	-0.845333	0.0246724
YFR032C-A	RPL29	translation	structural constituent of ribosome	-1.62	0.27	-0.7	-0.683333	0.06	0.73	-0.44	-0.04	1.79	0.42	-1.10333	0.143545
YFL011W	HXT10	hexose transport	glucose transporter activity*	-0.35	-0.67	-1.03	-0.683333	-1.94	-3.49	-0.89	-0.5	-3.13	-1.99	1.30667	0.153845
SPL2YPL249C-A				-0.66	-0.61	-0.78	-0.683333	-0.82	-0.14	-0.25	0.69	-0.47	-0.198	-0.485333	0.198836
YPL222W		biological process unknown	molecular function unknown	-0.67	-0.89	-0.49	-0.683333	-0.4	-0.28	-0.28	-0.85	-0.79	-0.52	-0.163333	0.415035
YBR061C	TRM7	protein biosynthesis*	tRNA methyltransferase activity	-0.76	-0.5	-0.78	-0.68	0.97	0.04	0.21	0.09	-0.21	0.22	-0.9	0.0167651
YNL256W	FOL1	folic acid and derivative biosynthesis	2-amino-4-hydroxy-6-hydroxymethyldihydropteridine diphosphokinase activity*	-0.71	-0.92	-0.41	-0.68	-0.24	0.19	0.1	-0.28	-0.78	-0.202	-0.478	0.107317
SNR3				-0.86	-0.68	-0.5	-0.68	-0.85	-0.72	0.02	0.12	-0.31	-0.348	-0.332	0.262488
YDR478W	SNM1	rRNA processing	ribonuclease MRP activity	-0.49	-0.84	-0.71	-0.68	-1.85	-2.42	-0.75	0.12	f	-1.225	0.545	0.45668
YLR297W		biological process unknown	molecular function unknown	-0.56	-0.43	-1.05	-0.68	-0.54	-1.5	-1.04	-1.09	-0.37	-0.908	0.228	0.481618
YPL021W	ECM23	pseudohyphal growth	molecular function unknown	-0.23	-1.16	-0.65	-0.68	-1.05	-1.84	-0.14	0.18	-2.05	-0.98	0.3	0.647485
YDL143W	CCT4	protein folding*	unfolded protein binding	-0.61	-0.44	-0.99	-0.68	-1.46	-0.62	-0.25	0.47	-1.96	-0.764	0.084	0.890961
YPL263C	KEL3	biological process unknown	molecular function unknown	-0.56	-0.89	-0.58	-0.676667	1.1	0.98	0.88	0.44	0.97	0.874	-1.55067	0.000100385
FRAGYOR182C				-0.89	-0.27	-0.87	-0.676667	0.5	0.48	0.01	-0.27	1.36	0.416	-1.09267	0.0336302
YKR097W	PCK1	gluconeogenesis	phosphoenolpyruvate carboxykinase (ATP) activity	-0.83	-0.77	-0.43	-0.676667	-0.53	-0.24	-0.34	-0.53	-0.1	-0.348	-0.328667	0.0622846
YGL177W				-0.6	-0.54	-0.89	-0.676667	-0.72	-1.07	-0.82	-0.4	-0.95	-0.792	0.115333	0.526941
YOR393W	ERR1	biological process unknown	phosphopyruvate hydratase activity	-0.64	-1.06	-0.33	-0.676667	-0.93	-0.45	-0.33	-0.15	-0.76	-0.524	-0.152667	0.555192
YDL197C	ASF2	chromatin silencing at silent mating-type cassette	molecular function unknown	-0.3	-0.61	-1.12	-0.676667	-1.85	-2.13	-0.47	0.45	f	-1	0.323333	0.681387
YER077C		biological process unknown	molecular function unknown	-0.64	-0.34	-1.05	-0.676667	-1.48	f	-0.24	0.64	-2.71	-0.9475	0.270833	0.771117
YER060W	FCY21	biological process unknown	cytosine-purine permease activity	-0.6	-0.81	-0.62	-0.676667	-0.61	-1.44	-0.46	-0.31	-0.33	-0.63	-0.0466667	0.87469
YDL183C		biological process unknown	molecular function unknown	-0.54	-0.42	-1.07	-0.676667	-1.58	-1.45	-0.18	0.19	f	-0.755	0.0783333	0.892994
YLR287C-A	RPS30A	translation	structural constituent of ribosome	-1.01	-0.7	-0.32	-0.676667	0.42	0.45	0.46	-0.24	0.72	0.362	-1.03867	0.00694033
YNR046W	TRM112	tRNA methylation	zinc ion binding*	-0.88	-0.77	-0.38	-0.676667	0.42	0.61	0.42	-0.58	0.23	0.22	-0.896667	0.0242515
YMR082C				-0.29	-1.14	-0.6	-0.676667	-1.57	-0.95	-0.69	0.13	-0.93	-0.802	0.125333	0.769475
YKL125W	RRN3	transcription from RNA polymerase I promoter	RNA polymerase I transcription factor activity	-0.53	-0.88	-0.61	-0.673333	0.91	0.59	0.18	0.21	0.48	0.474	-1.14733	0.00106336
YGR264C	MES1	methionyl-tRNA aminoacylation	methionine-tRNA ligase activity	-1.04	-0.22	-0.76	-0.673333	0.15	0.31	0.08	0.08	0.59	0.242	-0.915333	0.00568118
SPL2YKR057W				-0.13	-1.14	-0.75	-0.673333	0.06	0.68	0.11	-0.14	0.11	0.164	-0.837333	0.0249566
YDL205C	HEM3	heme biosynthesis	hydroxymethylbilane synthase activity	-0.83	-0.3	-0.89	-0.673333	-0.14	0	-0.28	-0.1	-0.98	-0.3	-0.373333	0.218246
YCR012W	PGK1	glycolysis*	phosphoglycerate kinase activity	-0.26	-0.95	-0.81	-0.673333	-0.06	-1.21	0.13	0.02	-0.15	-0.254	-0.419333	0.287254
YDR475C		biological process unknown	molecular function unknown	-0.47	-0.47	-1.08	-0.673333	-1.6	-2	-0.65	0.09	f	-1.04	0.366667	0.556936
YDR500C	RPL37B	translation	structural constituent of ribosome	-0.34	-0.94	-0.74	-0.673333	-1.61	-1.43	-0.28	0.2	-1.58	-0.94	0.266667	0.625202
YFR013W	IOC3	chromatin remodeling	protein binding	-0.7	-0.27	-1.05	-0.673333	-1.22	-0.38	-0.21	0.14	-1.5	-0.634	-0.0393333	0.932657
YNL001W	DOM34	protein biosynthesis*	molecular function unknown	-1.14	-0.75	-0.12	-0.67	-0.32	0.1	-0.24	-0.52	-0.53	-0.302	-0.368	0.215564
YDR504C	SPG3	biological process unknown	molecular function unknown	-1.14	-1.7	0.83	-0.67	-1.16	-1.03	-1.09	-1.16	-1.72	-1.232	0.562	0.373303
YDR044W	HEM13	heme biosynthesis	coproporphyrinogen oxidase activity	-0.75	-0.93	-0.33	-0.67	-0.14	-0.26	-0.47	-0.18	-1.08	-0.426	-0.244	0.392438
FRAGYFL039C				-0.7	-0.77	-0.54	-0.67	-0.25	-0.22	-0.76	-1.19	-0.5	-0.584	-0.086	0.73791
YBR040W	FIG1	cellular morphogenesis during conjugation with cellular fusion*	molecular function unknown	-0.46	-0.94	-0.61	-0.67	-0.68	-0.7	-0.67	-0.5	-0.88	-0.686	0.016	0.90684
YDR400W	URH1	ER-associated protein catabolism*	ribosylpyrimidine nucleosidase activity	-0.25	-0.86	-0.9	-0.67	-1.33	-1.37	-0.08	0.04	f	-0.685	0.015	0.976674
YMR227C	TAF7	transcription initiation from RNA polymerase II promoter*	general RNA polymerase II transcription factor activity	-0.69	-0.52	-0.79	-0.666667	0.81	1.21	0.7	0.74	1.3	0.952	-1.61867	9.70391e-05
YKR025W	RPC37	transcription from RNA polymerase III promoter	DNA-directed RNA polymerase activity	-0.5	-0.99	-0.51	-0.666667	0.14	0.58	0.04	0.06	-0.21	0.122	-0.788667	0.00909814
YOR056C	NOB1	processing of 20S pre-rRNA*	protein binding*	-0.65	-1	-0.35	-0.666667	0.62	1	0.38	-0.21	0.39	0.436	-1.10267	0.0098028
15S_RRNA1				-1.6	0.24	-0.64	-0.666667	-1.53	-1.93	-0.56	-0.54	-0.95	-1.102	0.435333	0.445232
YDL202W	MRPL11	translation	structural constituent of ribosome	-0.45	-1.04	-0.51	-0.666667	-1.64	-1.54	-0.48	0.11	-1.98	-1.106	0.439333	0.449464
YDR251W	PAM1	pseudohyphal growth	molecular function unknown	-0.73	-0.48	-0.79	-0.666667	-1.25	-0.21	-0.08	0.44	-1.03	-0.426	-0.240667	0.590146
YOR255W	OSW1	spore wall assembly (sensu Fungi)	molecular function unknown	-0.66	-0.5	-0.84	-0.666667	-1.31	-0.28	-0.33	0.09	-0.65	-0.496	-0.170667	0.614437
YDR130C	FIN1	intermediate filament-based process	molecular function unknown	-0.02	-1.16	-0.82	-0.666667	-1.75	-1.43	-0.36	0.25	-1.15	-0.888	0.221333	0.699705
YGR140W	CBF2	chromosome segregation*	DNA bending activity*	-0.81	-0.35	-0.83	-0.663333	-0.1	0.29	0.05	0.01	-0.42	-0.034	-0.629333	0.0168749
SNR33				-0.65	-0.74	-0.6	-0.663333	-0.09	-0.14	-0.55	-0.4	-0.77	-0.39	-0.273333	0.163046
YER086W	ILV1	branched chain family amino acid biosynthesis	threonine ammonia-lyase activity	-0.33	-1.12	-0.54	-0.663333	-1.16	-0.29	0	0.16	-0.67	-0.392	-0.271333	0.481377
YER103W	SSA4	response to stress*	ATPase activity*	-0.28	-0.79	-0.92	-0.663333	-1.26	-0.51	-0.22	-0.1	-1.53	-0.724	0.0606667	0.886132
YER011W	TIR1	response to stress	structural constituent of cell wall	-0.41	-0.92	-0.66	-0.663333	-0.6	-0.43	-0.49	-0.77	-1.05	-0.668	0.00466667	0.980549
SPL2YMR230W				-0.49	-0.71	-0.79	-0.663333	0.21	f	-0.11	0.28	0.07	0.1125	-0.775833	0.00167259
YOR051C		biological process unknown	molecular function unknown	-1.01	-0.5	-0.48	-0.663333	0.4	0.96	0.1	0.14	0.86	0.492	-1.15533	0.00522352
YOR253W	NAT5	N-terminal protein amino acid acetylation	peptide alpha-N-acetyltransferase activity	-0.95	-0.49	-0.55	-0.663333	0.26	0.81	0.15	-0.14	0.33	0.282	-0.945333	0.00645748
YJL098W	SAP185	G1/S transition of mitotic cell cycle	protein serine/threonine phosphatase activity	-0.28	-1.21	-0.5	-0.663333	0.09	0.31	0.41	0.54	-0.02	0.266	-0.929333	0.00926978
YMR245W				-1.15	-0.33	-0.51	-0.663333	-1.47	-1.73	-1.44	-0.47	-1.44	-1.31	0.646667	0.107208
YPR133W-A	TOM5	protein import into mitochondrial matrix	protein transporter activity	-0.4	-1.08	-0.51	-0.663333	-0.43	0.49	-0.36	-0.66	-0.02	-0.196	-0.467333	0.17959
YHR007C	ERG11	ergosterol biosynthesis	sterol 14-demethylase activity	-0.49	-1.17	-0.33	-0.663333	-1.21	-0.04	0.18	0.09	-0.73	-0.342	-0.321333	0.45855
YNL028W				-0.57	-0.46	-0.96	-0.663333	-0.86	-0.76	-0.5	-0.13	-0.54	-0.558	-0.105333	0.619948
YER009W	NTF2	protein import into nucleus*	Ran GTPase binding	-0.86	-0.69	-0.44	-0.663333	-0.29	0.07	-0.09	-0.59	-0.58	-0.296	-0.367333	0.110245
YDL214C	PRR2	MAPKKK cascade	receptor signaling protein serine/threonine kinase activity	-0.31	-0.82	-0.86	-0.663333	-1.49	-1.73	-0.46	-0.11	f	-0.9475	0.284167	0.58496
YIL142W	CCT2	protein folding*	unfolded protein binding	-0.58	-0.9	-0.5	-0.66	0.43	0.34	0.41	-0.17	-0.35	0.132	-0.792	0.015099
YCR087W				-0.82	-0.62	-0.54	-0.66	-0.13	-0.38	0.03	0.12	-1.29	-0.33	-0.33	0.37554
SNR48				-0.79	-0.55	-0.64	-0.66	-1.6	-0.94	-0.3	-0.08	-0.69	-0.722	0.062	0.868076
YDR356W	SPC110	microtubule nucleation	structural constituent of cytoskeleton	-0.61	-0.74	-0.62	-0.656667	0.14	0.55	0.39	-0.23	-0.01	0.168	-0.824667	0.00460574
YLR005W	SSL1	transcription initiation from RNA polymerase II promoter*	general RNA polymerase II transcription factor activity	-0.79	-0.64	-0.54	-0.656667	-0.8	-0.65	-0.33	-0.52	-0.42	-0.544	-0.112667	0.394977
YDL189W	RBS1	galactose metabolism	molecular function unknown	-0.51	-0.53	-0.93	-0.656667	-1.59	-1.16	-0.21	0.5	f	-0.615	-0.0416667	0.944385
YBR296C	PHO89	phosphate transport	sodium:inorganic phosphate symporter activity	-0.73	-0.46	-0.78	-0.656667	-2.35	-3.13	-1.17	-0.98	f	-1.9075	1.25083	0.0941794
TE(UUC)C				-0.47	-0.72	-0.78	-0.656667	-1.1	-1.3	-0.67	-0.51	-1.07	-0.93	0.273333	0.235423
YMR306W	FKS3	biological process unknown	1,3-beta-glucan synthase activity	-0.49	-0.91	-0.57	-0.656667	-0.68	-0.46	-0.48	-0.39	-0.77	-0.556	-0.100667	0.482146
YDR323C	PEP7	vesicle fusion*	molecular function unknown	-0.45	-0.75	-0.77	-0.656667	-1.89	-2.51	-0.31	0.37	f	-1.085	0.428333	0.614519
YHR050W	SMF2	manganese ion transport	di-, tri-valent inorganic cation transporter activity*	-0.78	-0.83	-0.36	-0.656667	-0.45	-0.67	-1.13	-0.28	-0.44	-0.594	-0.0626667	0.789938
YDL141W	BPL1	protein amino acid biotinylation	biotin-[acetyl-CoA-carboxylase] ligase activity*	-0.69	-0.32	-0.96	-0.656667	-1.53	-0.87	-0.31	0.56	-1.69	-0.768	0.111333	0.850899
YER084W				-0.64	-0.81	-0.51	-0.653333	-1.2	-1	-0.35	-0.08	-0.65	-0.656	0.00266667	0.992722
YPL245W		biological process unknown	molecular function unknown	-0.68	-0.65	-0.63	-0.653333	0.21	0.01	0.16	-0.05	-0.16	0.034	-0.687333	0.000281376
SPL2YGR118W				-0.64	-0.71	-0.61	-0.653333	0.72	0.7	0.1	0.07	0.48	0.414	-1.06733	0.00132334
YCR047C	BUD23	bud site selection	S-adenosylmethionine-dependent methyltransferase activity	-0.42	-1.19	-0.35	-0.653333	1.12	0.3	0.56	0.61	0.86	0.69	-1.34333	0.00254053
YPL132W	COX11	aerobic respiration*	copper ion binding	-1.26	-0.44	-0.26	-0.653333	-0.14	0.2	-0.25	0.09	-0.15	-0.05	-0.603333	0.0529895
SPL2YPL090C				-0.77	-0.48	-0.71	-0.653333	-1.28	-0.45	-0.25	0.54	-0.57	-0.402	-0.251333	0.54846
YLR038C	COX12	cytochrome c oxidase complex assembly	cytochrome-c oxidase activity	-0.77	-0.42	-0.77	-0.653333	-0.62	-0.19	-0.82	-1.07	-0.15	-0.57	-0.0833333	0.752628
YDR234W	LYS4	lysine biosynthesis via aminoadipic acid	homoaconitate hydratase activity	-0.88	-0.62	-0.46	-0.653333	-0.69	-0.4	-0.11	-0.18	-1.61	-0.598	-0.0553333	0.887262
SNR31				-0.57	-0.67	-0.71	-0.65	-0.24	-0.28	-0.24	-0.08	-0.5	-0.268	-0.382	0.0069113
YGL069C				-0.79	-0.39	-0.77	-0.65	0.55	-0.01	0.1	-0.22	0.47	0.178	-0.828	0.00863294
YCR033W	SNT1	histone deacetylation*	NAD-dependent histone deacetylase activity*	-0.88	-0.61	-0.46	-0.65	-0.08	-0.53	0.35	0.65	-0.07	0.064	-0.714	0.0456454
YDL099W	BUG1	ER to Golgi vesicle-mediated transport	molecular function unknown	-0.69	-0.26	-1	-0.65	-0.47	-0.13	-0.43	-0.02	-0.32	-0.274	-0.376	0.101632
YGR076C	MRPL25	translation	structural constituent of ribosome	-0.61	-0.66	-0.68	-0.65	-0.77	-0.35	-0.23	0.02	f	-0.3325	-0.3175	0.166072
YDL146W	LDB17	biological process unknown	molecular function unknown	0.06	-0.91	-1.1	-0.65	-1.75	-2.19	-0.89	-0.16	-1.54	-1.306	0.656	0.27095
SPL2YPL031C				-0.87	-0.42	-0.66	-0.65	-0.91	-0.02	-0.05	0.75	-0.65	-0.176	-0.474	0.276258
ITM(CAU)C				-0.89	-0.46	-0.6	-0.65	-1.67	0.77	-0.07	0.31	-0.39	-0.21	-0.44	0.46087
YKL175W	ZRT3	zinc ion homeostasis*	zinc ion transporter activity	-0.64	-0.32	-0.99	-0.65	0.91	-0.5	-1.27	-0.13	-0.35	-0.268	-0.382	0.464847
YOL030W	GAS5	biological process unknown	1,3-beta-glucanosyltransferase activity	-0.57	-0.53	-0.85	-0.65	-0.07	-0.73	-0.8	-0.73	0	-0.466	-0.184	0.484262
SPL2YDL137W				-0.81	-0.36	-0.78	-0.65	-0.71	-0.9	-0.83	-0.21	-0.88	-0.706	0.056	0.790215
YDR183W	PLP1	beta-tubulin folding*	GTPase inhibitor activity	-0.8	-0.35	-0.8	-0.65	-1.07	-0.89	-0.54	-0.33	f	-0.7075	0.0575	0.815841
YDL145C	COP1	ER to Golgi vesicle-mediated transport*	molecular function unknown	-0.57	-0.39	-0.99	-0.65	-1.56	-0.67	-0.21	0.52	-1.56	-0.696	0.046	0.936019
TR(CCG)L				-0.79	-0.23	-0.93	-0.65	-1.66	-0.41	-0.33	0.56	-1.29	-0.626	-0.024	0.966222
YHL013C	OTU2	biological process unknown	molecular function unknown	-0.54	-0.93	-0.47	-0.646667	0.47	0.62	0.05	-0.43	-0.18	0.106	-0.752667	0.0368637
SPL2YDL130W				-0.62	-0.92	-0.4	-0.646667	0.43	0.48	0.28	0.02	0.56	0.354	-1.00067	0.00100107
TL(UAG)L2				-0.84	-0.21	-0.89	-0.646667	-1.56	-0.75	-0.35	0.58	-0.59	-0.534	-0.112667	0.824617
YLR075W	RPL10	translation*	structural constituent of ribosome	-0.91	-0.63	-0.39	-0.643333	0.67	0.15	0.47	-0.04	-0.11	0.228	-0.871333	0.00863521
SPL2YGR001C				-0.26	-1.07	-0.6	-0.643333	-0.97	0.29	0.07	-0.18	-0.11	-0.18	-0.463333	0.212825
YLR136C	TIS11	mRNA catabolism*	mRNA binding	-0.55	-0.94	-0.44	-0.643333	0.28	-0.04	-0.51	1.61	-0.03	0.262	-0.905333	0.115616
FRAGYLR406C				-0.88	-0.66	-0.38	-0.64	1.02	1.48	0.98	0.54	1.01	1.006	-1.646	0.000331122
YDR190C	RVB1	regulation of transcription from RNA polymerase II promoter*	ATPase activity*	-0.71	-0.72	-0.49	-0.64	0.87	1.02	0.53	0.17	0.61	0.64	-1.28	0.000748122
YHR069C	RRP4	35S primary transcript processing*	3'-5'-exoribonuclease activity	-0.95	-0.54	-0.43	-0.64	0.56	0.8	0.12	-0.29	0.36	0.31	-0.95	0.0135782
YLR397C	AFG2	response to drug	ATPase activity	-0.42	-1.19	-0.31	-0.64	0.89	0.65	0.19	-0.45	0.38	0.332	-0.972	0.037706
YPL102C				-0.54	-0.92	-0.46	-0.64	-0.59	-0.17	-0.29	-0.33	-0.26	-0.328	-0.312	0.0673889
YMR206W		biological process unknown	molecular function unknown	-0.15	-0.92	-0.85	-0.64	-1.16	-1.84	-1.11	-0.62	-1.51	-1.248	0.608	0.11232
YOR300W				-0.58	-0.93	-0.41	-0.64	-0.74	-0.22	-0.2	-0.24	-0.36	-0.352	-0.288	0.150799
YAL066W				-0.48	-0.72	-0.72	-0.64	-2.16	-1.91	-0.68	-0.4	f	-1.2875	0.6475	0.270597
FRAGYDL079C				-0.58	-0.72	-0.62	-0.64	-0.91	-1.23	-0.7	-0.44	-0.98	-0.852	0.212	0.284303
YCL023C				-0.44	-1.04	-0.44	-0.64	-0.55	-0.18	-0.29	0.85	-0.85	-0.204	-0.436	0.329071
SPL2YCR097W-1				-0.19	-1.08	-0.65	-0.64	-0.83	0.04	-0.27	-0.3	-0.61	-0.394	-0.246	0.404112
YOR266W	PNT1	inner mitochondrial membrane organization and biogenesis	molecular function unknown	-0.57	-0.79	-0.56	-0.64	-0.44	-0.55	-0.41	-0.07	-0.91	-0.476	-0.164	0.416838
YDR455C				-0.48	-0.62	-0.82	-0.64	-1.63	-1.44	-0.25	0.01	-1.6	-0.982	0.342	0.50274
YDR319C		biological process unknown	molecular function unknown	-0.23	-0.78	-0.91	-0.64	-1.9	-2.53	-0.23	0.39	f	-1.0675	0.4275	0.628844
YIL128W	MET18	telomere maintenance*	RNA polymerase II transcription factor activity	-0.19	-0.92	-0.81	-0.64	-1	-0.15	-1.75	-0.06	-1.15	-0.822	0.182	0.703811
YEL069C	HXT13	hexose transport	glucose transporter activity*	-0.81	-0.15	-0.96	-0.64	-1.43	-1.02	-0.56	0	f	-0.7525	0.1125	0.799073
YDR394W	RPT3	ubiquitin-dependent protein catabolism	ATPase activity*	-0.15	-0.75	-1.02	-0.64	-0.88	-1.24	-0.03	-0.07	f	-0.555	-0.085	0.846102
YDL199C		biological process unknown	molecular function unknown	-0.29	-0.58	-1.05	-0.64	-1.6	-1.49	-0.36	0.68	f	-0.6925	0.0525	0.9398
YMR015C	ERG5	ergosterol biosynthesis	C-22 sterol desaturase activity	-0.29	-1.08	-0.54	-0.636667	0.7	0.1	-0.44	-0.11	0.45	0.14	-0.776667	0.0502098
YGR059W	SPR3	cell wall organization and biogenesis*	structural constituent of cytoskeleton	-0.38	-1.16	-0.37	-0.636667	-1.51	-0.81	-0.24	-0.02	-1.93	-0.902	0.265333	0.629193
SPL2YHR077C				-0.51	-0.56	-0.84	-0.636667	-0.99	-0.48	-0.25	-0.03	-0.83	-0.516	-0.120667	0.644504
YIL085C	KTR7	cell wall organization and biogenesis*	mannosyltransferase activity	-0.46	-1.08	-0.37	-0.636667	-1.05	-1.4	-0.03	0.54	f	-0.485	-0.151667	0.798252
YJR064W	CCT5	protein folding*	unfolded protein binding	-0.93	-0.29	-0.69	-0.636667	0.64	0.49	0.26	0.01	0.73	0.426	-1.06267	0.00300863
TY(GUA)M2				-0.58	-0.59	-0.74	-0.636667	-1.05	-0.11	-0.18	-0.04	-0.79	-0.434	-0.202667	0.488013
YHR130C				0.14	-1.23	-0.82	-0.636667	-0.83	-1.15	-0.39	-0.61	-1.09	-0.814	0.177333	0.633045
YER078C		proteolysis	metalloendopeptidase activity*	-0.32	-0.85	-0.74	-0.636667	-1.54	0.09	-0.02	0.21	-1.18	-0.488	-0.148667	0.775069
YPL019C	VTC3	vacuole fusion, non-autophagic	molecular function unknown	-0.8	-0.79	-0.31	-0.633333	-1.06	-0.75	1.02	-1.9	0.87	-0.364	-0.269333	0.736898
YDR023W	SES1	seryl-tRNA aminoacylation	serine-tRNA ligase activity	-1.05	-0.27	-0.58	-0.633333	0.58	0.87	0.77	0.39	0.75	0.672	-1.30533	0.000622511
YDR247W	VHS1	protein amino acid phosphorylation*	protein kinase activity*	-0.69	-0.14	-1.07	-0.633333	-1.24	-1.64	-1.7	-1.45	-1.1	-1.426	0.792667	0.0191079
YOR182C	RPS30B	telomere maintenance*	structural constituent of ribosome	-1.1	-0.18	-0.62	-0.633333	0.17	0.13	0.1	-0.47	1.04	0.194	-0.827333	0.0702754
YJL214W	HXT8	hexose transport	glucose transporter activity*	-0.12	-0.97	-0.81	-0.633333	-1.24	-1.12	-0.68	-0.58	-1.49	-1.022	0.388667	0.239422
YLR365W				-0.47	-0.72	-0.71	-0.633333	-1.32	-1.36	-0.47	0.21	-1.96	-0.98	0.346667	0.522738
YDR144C	MKC7	proteolysis	aspartic-type signal peptidase activity	-0.49	-0.68	-0.73	-0.633333	-2.15	-1.33	-0.49	0.15	f	-0.955	0.321667	0.612173
YPR074C	TKL1	pentose-phosphate shunt	transketolase activity	-0.92	-0.41	-0.56	-0.63	0.59	0	0.25	-0.04	0.35	0.23	-0.86	0.00402561
YOR277C				-0.59	-0.72	-0.58	-0.63	0.49	0.07	0.34	-0.22	0.65	0.266	-0.896	0.00512859
YMR320W				-0.79	-0.6	-0.5	-0.63	-0.91	-0.97	-0.96	-1.17	-1.14	-1.03	0.4	0.00517309
YPL094C	SEC62	posttranslational protein targeting to membrane	protein binding*	-0.92	-0.65	-0.32	-0.63	0.59	0.23	-0.11	-0.4	0.15	0.092	-0.722	0.0300825
Q0280D				-0.3	-0.7	-0.89	-0.63	-1.33	-0.11	-0.39	-0.63	-1.97	-0.886	0.256	0.604342
YLR012C		biological process unknown	molecular function unknown	-0.52	-0.68	-0.68	-0.626667	-0.33	-0.15	-0.03	-0.24	-0.3	-0.21	-0.416667	0.00232459
YLL047W				-0.51	-0.9	-0.47	-0.626667	-0.31	0.06	0.04	-0.17	-0.29	-0.134	-0.492667	0.0146472
YIL070C	MAM33	aerobic respiration	molecular function unknown	-0.59	-0.85	-0.44	-0.626667	0.47	0.04	0.04	0.4	0.1	0.21	-0.836667	0.00150492
YCR028C-A	RIM1	mitochondrial genome maintenance	single-stranded DNA binding	-0.65	-1	-0.23	-0.626667	-0.12	-0.27	0.03	-1.17	-0.36	-0.378	-0.248667	0.469842
YDR538W	PAD1	aromatic compound catabolism	carboxy-lyase activity	-0.06	-0.86	-0.96	-0.626667	-0.96	-0.71	-0.15	-0.13	-1.6	-0.71	0.0833333	0.849527
YIR028W	DAL4	allantoin transport	allantoin permease activity	0.23	-1.19	-0.92	-0.626667	-0.85	-2.1	0.05	0.69	-1.57	-0.756	0.129333	0.869038
YGL189C	RPS26A	translation	structural constituent of ribosome	-0.91	-0.57	-0.39	-0.623333	0.68	0.76	1.05	0.57	1.13	0.838	-1.46133	0.000199231
YLR433C	CNA1	cell wall organization and biogenesis*	calcium-dependent protein serine/threonine phosphatase activity	-0.54	-0.56	-0.77	-0.623333	0.36	-0.25	-0.1	-0.2	0.16	-0.006	-0.617333	0.00917537
YGL144C	ROG1	lipid metabolism	lipase activity	-0.36	-0.85	-0.66	-0.623333	-0.63	-0.27	-0.21	-0.28	-0.81	-0.44	-0.183333	0.369835
YFL021W	GAT1	transcription initiation from RNA polymerase II promoter*	specific RNA polymerase II transcription factor activity*	-0.68	-0.34	-0.85	-0.623333	-2.12	-2.03	-0.43	0.35	-2.23	-1.292	0.668667	0.383169
YDR511W	ACN9	gluconeogenesis*	molecular function unknown	-0.47	-0.28	-1.12	-0.623333	-1.71	-1.85	-0.47	0.16	f	-0.9675	0.344167	0.599607
YNL117W	MLS1	glyoxylate cycle	malate synthase activity	-0.49	-0.8	-0.58	-0.623333	-0.91	-0.61	-0.54	-0.4	-0.75	-0.642	0.0186667	0.894374
TH(GUG)M				-1.31	-0.45	-0.11	-0.623333	-1.22	-1.39	-0.72	0.36	-0.25	-0.644	0.0206667	0.968427
YGL188C				-0.19	-0.71	-0.97	-0.623333	-1.59	-1.99	-0.92	-0.94	-1.41	-1.37	0.746667	0.0571835
SPL2YBR119W				-0.88	-0.73	-0.26	-0.623333	-0.88	-0.3	-0.39	0	-0.96	-0.506	-0.117333	0.687305
YGR292W	MAL12	maltose catabolism	alpha-glucosidase activity	-0.17	-0.95	-0.75	-0.623333	-0.86	-1.05	-0.35	0.04	f	-0.555	-0.0683333	0.853738
YGR118W	RPS23A	telomere maintenance*	structural constituent of ribosome	-1.06	-0.59	-0.21	-0.62	0.86	0.13	0.49	-0.49	0.71	0.34	-0.96	0.0402774
Q0170				-0.01	-0.94	-0.91	-0.62	-1.28	-2.25	-1.06	-0.29	f	-1.22	0.6	0.318304
YFL056C	AAD6	aldehyde metabolism	aryl-alcohol dehydrogenase activity	-0.59	-0.41	-0.86	-0.62	-1.46	-1	-0.44	-0.3	-1.44	-0.928	0.308	0.39734
YDR450W	RPS18A	telomere maintenance*	structural constituent of ribosome	-0.95	-0.75	-0.16	-0.62	-1.93	-1.4	-0.88	0.45	-1.27	-1.006	0.386	0.517764
Q0257				-0.51	-0.58	-0.77	-0.62	-2.36	-2.29	-0.29	0.47	f	-1.1175	0.4975	0.582789
YDL195W	SEC31	ER to Golgi vesicle-mediated transport	structural molecule activity	-0.23	-0.41	-1.22	-0.62	-1.67	-2.36	-0.38	0.55	-1.26	-1.024	0.404	0.591115
SPL2YIL004C				-0.23	-1.29	-0.34	-0.62	-0.97	-2.29	-0.04	-0.05	-1.25	-0.92	0.3	0.640834
YCR102W-A				-0.39	-0.92	-0.55	-0.62	-1.6	-0.99	-0.18	0.36	-1.16	-0.714	0.094	0.852723
SPL2YDR081W				-0.39	-1.06	-0.41	-0.62	-0.42	-1.06	-1	-0.76	-0.06	-0.66	0.04	0.897344
YHR088W	RPF1	ribosomal large subunit assembly and maintenance*	rRNA primary transcript binding	-0.11	-1.32	-0.43	-0.62	-0.59	-1.3	0.3	-0.11	-1.44	-0.628	0.008	0.988197
YLR384C	IKI3	regulation of transcription from RNA polymerase II promoter	RNA polymerase II transcription elongation factor activity*	-0.34	-0.89	-0.62	-0.616667	-0.26	0.21	-0.08	-0.41	-0.13	-0.134	-0.482667	0.0364796
YMR185W		biological process unknown	molecular function unknown	-0.62	-1.19	-0.04	-0.616667	0.35	0.33	0.02	-0.23	0.13	0.12	-0.736667	0.0397017
YJL056C	ZAP1	regulation of transcription from RNA polymerase II promoter*	DNA binding*	-0.53	-0.9	-0.42	-0.616667	0.19	-0.16	0	-0.35	-0.41	-0.146	-0.470667	0.041341
YFL050C	ALR2	magnesium ion transport*	di-, tri-valent inorganic cation transporter activity	-0.33	-0.68	-0.84	-0.616667	-1.93	-1.74	-0.8	-0.77	-1.8	-1.408	0.791333	0.0696352
YOR209C	NPT1	chromatin silencing at telomere*	nicotinate phosphoribosyltransferase activity	-1.05	-0.21	-0.59	-0.616667	0.06	0.37	-0.3	-0.62	0.61	0.024	-0.640667	0.112578
YNL203C				-0.51	-0.95	-0.39	-0.616667	-0.78	0.06	-0.26	0.04	-0.38	-0.264	-0.352667	0.192987
YNL013C				-0.76	-0.75	-0.34	-0.616667	-1.09	-1.18	-0.62	-0.55	-1.06	-0.9	0.283333	0.208911
SPL2YDR092W				-0.59	-0.78	-0.48	-0.616667	-0.9	-0.59	-0.43	0.71	-0.89	-0.42	-0.196667	0.64072
YER083C	GET2	cell wall organization and biogenesis*	molecular function unknown	-0.66	-0.2	-0.99	-0.616667	-1.91	-1.56	-0.22	0.67	f	-0.755	0.138333	0.85786
YDL170W	UGA3	regulation of transcription from RNA polymerase II promoter*	transcription factor activity*	-1.54	0.08	-0.39	-0.616667	-1.72	-0.95	0.13	0.36	-0.43	-0.522	-0.0946667	0.882219
SPL2YCR097W-A				-0.41	-0.6	-0.84	-0.616667	-1.05	-0.23	-0.46	-0.33	-0.93	-0.6	-0.0166667	0.946296
YHR065C	RRP3	35S primary transcript processing	ATP-dependent RNA helicase activity	-0.89	-0.5	-0.45	-0.613333	0.52	0.92	0.5	0.1	0.77	0.562	-1.17533	0.00146098
YBL055C		biological process unknown	molecular function unknown	-0.61	-0.47	-0.76	-0.613333	-0.48	0.03	0.08	-0.04	-0.12	-0.106	-0.507333	0.0131992
YDR006C	SOK1	cAMP-mediated signaling	molecular function unknown	-0.67	-1.36	0.19	-0.613333	-2.42	-2.81	-0.01	-1.19	f	-1.6075	0.994167	0.289461
YPL134C	ODC1	mitochondrial transport	intracellular transporter activity*	-0.88	-0.62	-0.34	-0.613333	-0.52	-1.01	-1.27	-0.57	-0.79	-0.832	0.218667	0.355597
YKL115C				-0.71	-0.35	-0.78	-0.613333	-0.68	-0.4	-0.69	0.02	-1.15	-0.58	-0.0333333	0.907214
YER145C	FTR1	high affinity iron ion transport	iron ion transporter activity	0.05	-1.25	-0.64	-0.613333	1	0.64	0.45	0.99	0.59	0.734	-1.34733	0.00496438
YDR351W	SBE2	cell wall organization and biogenesis	molecular function unknown	-0.26	-0.7	-0.88	-0.613333	-1.41	-2.37	-0.24	0.02	-1.01	-1.002	0.388667	0.53198
YBR190W				-0.67	-0.03	-1.14	-0.613333	-1.71	-1.65	-0.36	0.42	-1.03	-0.866	0.252667	0.682222
YDL148C	NOP14	35S primary transcript processing*	snoRNA binding	-0.21	-0.98	-0.65	-0.613333	-1.34	-0.34	-0.21	-0.15	f	-0.51	-0.103333	0.7964
YDR357C		biological process unknown	molecular function unknown	-0.26	-0.89	-0.69	-0.613333	-1.32	-1.88	-0.35	0.57	f	-0.745	0.131667	0.84929
YGR150C		biological process unknown	molecular function unknown	-0.47	-0.96	-0.4	-0.61	0.32	0.41	0.56	0.09	f	0.345	-0.955	0.0038175
YBR122C	MRPL36	translation	structural constituent of ribosome	-0.83	-0.66	-0.34	-0.61	-0.55	-0.34	-0.27	-0.08	-0.33	-0.314	-0.296	0.0875846
YJR117W	STE24	peptide pheromone maturation	metalloendopeptidase activity*	-0.63	-0.23	-0.97	-0.61	0.04	-0.23	-0.46	-0.73	-0.19	-0.314	-0.296	0.252972
YLR146C	SPE4	pantothenate biosynthesis*	spermine synthase activity	-0.95	-0.87	-0.01	-0.61	-0.03	-0.14	-0.39	-0.39	-0.55	-0.3	-0.31	0.266465
YPR020W	ATP20	ATP synthesis coupled proton transport	structural molecule activity	-0.8	-0.45	-0.58	-0.61	-0.33	-0.55	-0.6	-0.53	0.17	-0.368	-0.242	0.279657
YDL192W	ARF1	telomere maintenance*	GTPase activity	-0.67	-1.03	-0.12	-0.606667	0.46	0.96	0.42	-0.27	0.45	0.404	-1.01067	0.0208802
YHR049C-A				-0.47	-0.67	-0.68	-0.606667	-0.55	0.02	-0.27	-0.39	-0.41	-0.32	-0.286667	0.0818315
SPL2YLR048W				-0.31	-0.74	-0.77	-0.606667	-0.04	0.18	-0.11	0.1	0.26	0.078	-0.684667	0.00290046
YPR185W	ATG13	protein targeting to vacuole*	protein binding	-0.34	-1.23	-0.25	-0.606667	0.66	0.51	0.35	-0.48	0.44	0.296	-0.902667	0.0425007
YNL151C	RPC31	transcription from RNA polymerase III promoter	DNA-directed RNA polymerase activity	-0.74	-1.55	0.47	-0.606667	0.49	1.08	0.41	-0.15	0.85	0.536	-1.14267	0.0671325
YBR203W	COS111	signal transduction	molecular function unknown	-0.62	-0.1	-1.1	-0.606667	-1.84	-2.4	-1.18	-0.49	-2.17	-1.616	1.00933	0.0953167
YOR258W	HNT3	biological process unknown	molecular function unknown	-0.61	-1.12	-0.09	-0.606667	-0.19	0.72	0.06	-0.23	-0.36	2.22045e-17	-0.606667	0.121135
YAL053W	FLC2	protein folding*	FAD transporter activity	-0.33	-0.54	-0.95	-0.606667	-0.94	-1.56	-1.05	-0.81	-0.65	-1.002	0.395333	0.158223
YER033C	ZRG8	biological process unknown	molecular function unknown	-0.67	-0.35	-0.8	-0.606667	-1	-0.04	0	0.64	-0.9	-0.26	-0.346667	0.441373
TM(CAU)O2				-0.38	-0.52	-0.92	-0.606667	-1.47	-1.25	-0.68	0.09	-1.27	-0.916	0.309333	0.464945
YER181C				-0.4	-0.88	-0.54	-0.606667	-1.36	-1.2	-0.37	0.1	-1.08	-0.782	0.175333	0.664793
YDL160C	DHH1	deadenylylation-dependent decapping*	protein binding*	-0.43	-0.68	-0.71	-0.606667	-1.41	-1.2	-0.14	0.08	-1.08	-0.75	0.143333	0.736191
YLR183C	TOS4	G1/S-specific transcription in mitotic cell cycle	transcription factor activity	-0.73	-0.41	-0.68	-0.606667	1.16	1.6	0.4	0.78	0.97	0.982	-1.58867	0.00118186
YNL164C	IBD2	mitotic spindle checkpoint	molecular function unknown	-0.86	-0.39	-0.57	-0.606667	0.19	0.86	-0.19	0.07	f	0.2325	-0.839167	0.0334115
YOL141W	PPM2	biological process unknown	C-terminal protein carboxyl methyltransferase activity	-0.21	-1.16	-0.45	-0.606667	-0.1	-0.48	-0.12	-0.21	-0.31	-0.244	-0.362667	0.162966
FRAGYCR028C-A				-0.38	-0.77	-0.67	-0.606667	-0.83	-0.76	-0.17	-0.03	f	-0.4475	-0.159167	0.56651
YLR406C	RPL31B	translation	structural constituent of ribosome	-0.81	-0.73	-0.27	-0.603333	0.46	1.05	0.64	0.25	0.43	0.566	-1.16933	0.00175915
YBR299W	MAL32	maltose catabolism	alpha-glucosidase activity	-0.56	-0.34	-0.91	-0.603333	-1.01	-2.29	-1.52	-1.23	-2.38	-1.686	1.08267	0.0319247
YNL184C				-0.65	-0.38	-0.78	-0.603333	-0.28	-0.43	-0.4	-0.28	-0.35	-0.348	-0.255333	0.0364274
YKL152C	GPM1	glycolysis*	phosphoglycerate mutase activity	-0.89	-0.54	-0.38	-0.603333	-0.3	0.3	0.35	-0.46	0.27	0.032	-0.635333	0.0455963
YCR054C	CTR86	biological process unknown	molecular function unknown	-0.2	-0.89	-0.72	-0.603333	0.14	-0.3	-0.01	-0.15	-0.34	-0.132	-0.471333	0.0503441
YDR488C	PAC11	nuclear migration, microtubule-mediated*	microtubule motor activity*	-0.46	-0.66	-0.69	-0.603333	-1.53	-0.78	-0.47	-0.03	-1.74	-0.91	0.306667	0.503437
SPL2YHR012W				-0.22	-0.47	-1.12	-0.603333	-0.76	-1.64	-0.72	-0.11	f	-0.8075	0.204167	0.658499
YGL171W	ROK1	35S primary transcript processing	ATPase activity*	-0.21	-1.07	-0.53	-0.603333	0	-0.95	0.36	-0.16	-1.29	-0.408	-0.195333	0.678701
IYCL002C				-0.69	-0.31	-0.81	-0.603333	f	-0.01	-0.46	-1.1	f	-0.523333	-0.08	0.830562
YEL034W	HYP2	translational initiation	protein binding*	-0.87	-0.7	-0.24	-0.603333	0.51	0.83	0.93	0.24	0.44	0.59	-1.19333	0.00157014
YDL084W	SUB2	nuclear mRNA splicing, via spliceosome*	protein binding*	-1.13	-0.44	-0.24	-0.603333	0.31	0.2	0.27	0.06	0.12	0.192	-0.795333	0.0084068
YNL201C	PSY2	response to drug	molecular function unknown	-0.56	-0.73	-0.51	-0.6	-0.45	0.65	-0.13	-0.04	0.13	0.032	-0.632	0.0425017
YEL057C		telomere maintenance	molecular function unknown	-0.57	-0.54	-0.69	-0.6	-0.84	-1.89	-1.07	-1.01	-1.09	-1.18	0.58	0.0565389
YLR004C		transport	transporter activity	-0.64	-0.71	-0.45	-0.6	-1.6	-1.46	-1.08	-0.47	-1.54	-1.23	0.63	0.0700623
YKR032W				-0.24	-0.91	-0.65	-0.6	-1.36	-3.1	-0.69	0.47	-2.48	-1.432	0.832	0.369653
YDR118W	APC4	mitotic sister chromatid segregation*	protein binding*	-0.48	-0.95	-0.37	-0.6	-2.17	-1.15	-0.57	0.31	-1.54	-1.024	0.424	0.491561
YER107C	GLE2	mRNA export from nucleus*	structural molecule activity	-0.24	-0.55	-1.01	-0.6	-1.41	-1.21	-0.29	0.12	-1.76	-0.91	0.31	0.557748
YFR021W	ATG18	protein targeting to vacuole*	phosphoinositide binding	0.03	-0.8	-1.03	-0.6	-1.69	-1.95	-0.55	0.51	f	-0.92	0.32	0.67577
YLR255C				0.22	0.16	-2.18	-0.6	0.03	-0.81	-0.37	0.23	-0.77	-0.338	-0.262	0.69669
TA(AGC)P				-0.52	-0.44	-0.84	-0.6	-1.56	-0.98	-0.45	0.01	f	-0.745	0.145	0.740176
YDR294C	DPL1	sphingolipid metabolism*	sphinganine-1-phosphate aldolase activity	-0.44	-0.57	-0.79	-0.6	-1.06	-1.81	-0.05	-0.1	f	-0.755	0.155	0.771708
FRAGYBR219C				-0.62	-0.71	-0.46	-0.596667	0.36	0.47	-0.06	-0.57	-0.18	0.004	-0.600667	0.0581059
YCR024C-A	PMP1	cation transport	enzyme regulator activity	-0.48	-0.71	-0.6	-0.596667	-0.13	-0.6	-0.3	-0.39	0.05	-0.274	-0.322667	0.0835517
YOR008C-A		telomere maintenance	molecular function unknown	-0.6	-0.93	-0.26	-0.596667	-0.46	-0.19	-0.39	-0.13	-0.74	-0.382	-0.214667	0.328854
YCL073C		transport	transporter activity	-0.46	-0.35	-0.98	-0.596667	-1.79	-0.69	-0.3	0.21	-1.04	-0.722	0.125333	0.799858
YDL176W		biological process unknown	molecular function unknown	-0.55	-0.79	-0.45	-0.596667	-1.47	-0.93	-0.14	0.49	-1.22	-0.654	0.0573333	0.910595
SPL2YGL076C-2				-0.4	-0.46	-0.92	-0.593333	-0.48	0.11	0.01	-0.07	-0.08	-0.102	-0.491333	0.0340749
YMR241W	YHM2	mitochondrial genome maintenance*	DNA binding*	-0.47	-1.1	-0.21	-0.593333	0.9	1.04	0.05	-0.21	0.11	0.378	-0.971333	0.0445189
YBR283C	SSH1	telomere maintenance*	protein transporter activity	-0.45	-0.84	-0.49	-0.593333	0.17	0.53	-0.16	-0.51	0.55	0.116	-0.709333	0.0480186
YOR102W				-0.43	-0.86	-0.49	-0.593333	0.3	0.01	-0.37	-0.55	-0.24	-0.17	-0.423333	0.10431
YFL051C		biological process unknown	molecular function unknown	-0.03	-0.89	-0.86	-0.593333	-1.22	-1.86	-0.98	-0.39	-1.7	-1.23	0.636667	0.168678
YAL021C	CCR4	regulation of transcription from RNA polymerase II promoter*	3'-5'-exoribonuclease activity	-0.8	-0.72	-0.26	-0.593333	-0.8	-0.32	0.26	-0.36	-0.3	-0.304	-0.289333	0.301567
YFR023W	PES4	biological process unknown	molecular function unknown	-0.25	-0.55	-0.98	-0.593333	-1.67	-1.9	-0.59	0.21	-1.39	-1.068	0.474667	0.413802
SCR1	SCR1			-0.68	-0.43	-0.67	-0.593333	-1.1	-1.36	-0.82	0.18	-1.45	-0.91	0.316667	0.454669
YER098W	UBP9	protein deubiquitination	ubiquitin-specific protease activity	-0.49	-0.39	-0.9	-0.593333	-1.32	-1.34	-0.18	0.74	-1.67	-0.754	0.160667	0.801622
YDL136W	RPL35B	translation	structural constituent of ribosome	-0.62	-0.69	-0.46	-0.59	0.27	0.68	0.84	0.27	0.28	0.468	-1.058	0.000793834
YPR118W		methionine salvage	ribose isomerase activity	-0.74	-0.69	-0.34	-0.59	0.68	0.07	0.1	0.07	0.53	0.29	-0.88	0.00427429
SPL2YIL148W				-0.18	-0.87	-0.72	-0.59	0.92	0.92	0.24	-0.05	0.54	0.514	-1.104	0.00976677
YPR125W	YLH47	protein insertion into mitochondrial membrane	molecular function unknown	-0.16	-0.95	-0.66	-0.59	0.8	0.38	0.28	-0.35	0.38	0.298	-0.888	0.0249283
YAL033W	POP5	rRNA processing*	ribonuclease P activity*	-0.79	-0.57	-0.41	-0.59	-0.52	-0.03	-0.18	-0.21	-0.32	-0.252	-0.338	0.0464673
SPL2YGR029W				-0.61	-0.38	-0.78	-0.59	-0.66	0.3	-0.07	-0.1	-0.17	-0.14	-0.45	0.0884784
YLR336C	SGD1	osmoregulation	molecular function unknown	-0.18	-1.44	-0.15	-0.59	0.32	-0.24	-0.17	-0.51	-0.34	-0.188	-0.402	0.308971
YDR516C	EMI2	sporulation (sensu Fungi)	molecular function unknown	-0.36	-0.51	-0.9	-0.59	-1.48	-2.06	-0.46	-0.49	f	-1.1225	0.5325	0.320626
YER051W		histone demethylation	histone demethylase activity (H3-K36 specific)	-0.21	-1.01	-0.55	-0.59	-1.42	-1.4	-0.48	-0.21	f	-0.8775	0.2875	0.521599
TA(UGC)O				-0.95	-0.02	-0.8	-0.59	-1.56	0.31	-0.23	0.38	-0.48	-0.316	-0.274	0.612233
YKR104W		transport	ATPase activity, coupled to transmembrane movement of substances	-0.45	-0.88	-0.44	-0.59	-1.01	-0.82	-0.09	0.67	-1.13	-0.476	-0.114	0.814022
YFR020W				-0.48	-0.64	-0.65	-0.59	-1.28	-0.52	-0.52	0.34	f	-0.495	-0.095	0.819193
YDR289C	RTT103	transcription termination from Pol II promoter, RNA polymerase(A) coupled*	molecular function unknown	-0.51	-0.34	-0.92	-0.59	-0.7	-0.87	-0.04	0.78	-1.77	-0.52	-0.07	0.908251
YGR256W	GND2	pentose-phosphate shunt, oxidative branch	phosphogluconate dehydrogenase (decarboxylating) activity	-0.81	-0.05	-0.9	-0.586667	-1.6	-2.28	-0.69	-0.62	-1.49	-1.336	0.749333	0.152259
YER156C		biological process unknown	molecular function unknown	-0.87	-0.38	-0.51	-0.586667	1.11	0.04	0.41	-0.07	0.42	0.382	-0.968667	0.0168632
YOL086C	ADH1	fermentation	alcohol dehydrogenase activity	-0.81	-0.22	-0.73	-0.586667	0.07	0.51	0.74	-0.27	-0.29	0.152	-0.738667	0.0527446
YAL059W	ECM1	cell wall organization and biogenesis*	molecular function unknown	-0.62	-0.8	-0.34	-0.586667	-0.51	-0.37	-0.02	-0.05	-0.74	-0.338	-0.248667	0.275662
YLR237W	THI7	thiamin transport	thiamin transporter activity	-0.04	-1	-0.72	-0.586667	-0.16	-0.93	-0.58	-0.38	0.21	-0.368	-0.218667	0.532284
TS(UGA)P				-0.82	-0.27	-0.67	-0.586667	-1.78	-0.67	-0.73	-0.48	-0.94	-0.92	0.333333	0.345667
YBL088C	TEL1	telomere maintenance*	protein kinase activity	-0.31	-0.85	-0.6	-0.586667	-0.92	0.26	-0.05	0.01	-1.13	-0.366	-0.220667	0.587604
YOR232W	MGE1	protein import into mitochondrial matrix	unfolded protein binding	-0.82	-0.45	-0.48	-0.583333	-0.04	0.26	-0.01	-0.58	0	-0.074	-0.509333	0.0458265
YGR243W		biological process unknown	molecular function unknown	-0.64	-0.54	-0.57	-0.583333	-0.79	-0.72	-1.15	-1.66	-1.52	-1.168	0.584667	0.0595364
YJL209W	CBP1	aerobic respiration*	mRNA binding	-0.25	-0.7	-0.8	-0.583333	-0.46	0.18	0.07	0.42	-0.73	-0.104	-0.479333	0.172102
YHR079C-A	SAE3	meiotic recombination*	molecular function unknown	-0.47	-0.44	-0.84	-0.583333	-1.99	f	-0.82	0.1	-2.09	-1.2	0.616667	0.369223
YDR505C	PSP1	biological process unknown	molecular function unknown	-0.44	-0.33	-0.98	-0.583333	-2.02	-2.2	-0.37	0.22	-1.68	-1.21	0.626667	0.376707
Q0080	ATP8	ATP synthesis coupled proton transport	hydrogen-transporting ATP synthase activity, rotational mechanism	0.52	-2.19	-0.08	-0.583333	-0.89	-2.53	-0.95	-0.86	f	-1.3075	0.724167	0.428066
YHR015W	MIP6	mRNA export from nucleus	RNA binding	-0.43	-0.98	-0.34	-0.583333	-1.1	-0.26	-0.38	0.08	-0.39	-0.41	-0.173333	0.578442
YBR180W	DTR1	spore wall assembly (sensu Fungi)*	multidrug transporter activity*	-0.34	-0.63	-0.78	-0.583333	-0.54	-1.31	-0.86	-0.16	-0.04	-0.582	-0.00133333	0.99685
YNL254C		biological process unknown	molecular function unknown	-0.54	-0.71	-0.49	-0.58	1.07	1.07	0.04	0.5	0.24	0.584	-1.164	0.00657823
YKL101W	HSL1	protein amino acid phosphorylation*	protein kinase activity	-0.92	-0.02	-0.8	-0.58	-0.3	0.52	0.21	0.2	0.71	0.268	-0.848	0.033141
YDR249C		biological process unknown	molecular function unknown	-0.4	-0.46	-0.88	-0.58	-1.42	-1.4	-0.53	0.24	-1.66	-0.954	0.374	0.47073
YER091C	MET6	methionine biosynthesis	5-methyltetrahydropteroyltriglutamate-homocysteine S-methyltransferase activity	-0.18	-0.81	-0.75	-0.58	-1.66	-1.28	-0.44	0.19	-1.61	-0.96	0.38	0.478806
YNR075W	COS10	endocytosis	molecular function unknown	-0.58	-0.61	-0.55	-0.58	-0.66	-0.49	-0.54	-0.38	-0.59	-0.532	-0.048	0.483429
SPL2YML024W				-0.05	-1.34	-0.34	-0.576667	1.12	1.11	0.47	0.55	0.35	0.72	-1.29667	0.0113155
SPL2YOR312C				-0.9	-0.29	-0.54	-0.576667	-0.9	0.2	0.01	0.42	-0.36	-0.126	-0.450667	0.227516
YMR323W	ERR3	biological process unknown	phosphopyruvate hydratase activity	-0.53	-0.6	-0.6	-0.576667	-1.04	-1.17	-0.29	-0.69	-1.05	-0.848	0.271333	0.254154
YPR096C				-0.53	-0.77	-0.43	-0.576667	-0.74	-0.84	-0.18	0.23	0.04	-0.298	-0.278667	0.376281
SPL2YMR000W				-0.53	-0.58	-0.62	-0.576667	-1.3	-1.47	-0.33	0.18	-1.62	-0.908	0.331333	0.508345
SPL2YER044C-A				-0.35	-0.5	-0.88	-0.576667	-1.18	-0.04	-0.02	0.11	-0.85	-0.396	-0.180667	0.637712
YDR320C	SWA2	telomere maintenance*	protein binding	-0.75	-0.14	-0.84	-0.576667	-1.12	-1.36	-0.2	0.2	-1.02	-0.7	0.123333	0.783104
YGL017W	ATE1	protein modification*	arginyltransferase activity	0	-0.47	-1.26	-0.576667	-1.41	-1.29	-0.44	0.45	f	-0.6725	0.0958333	0.878657
TG(CCC)D				-0.59	-0.39	-0.75	-0.576667	-1.6	0.35	-0.21	-0.24	-0.85	-0.51	-0.0666667	0.88691
YER080W		biological process unknown	molecular function unknown	-0.42	-0.65	-0.66	-0.576667	-1.72	-0.36	0.03	0.2	-1.37	-0.644	0.0673333	0.900005
YPR196W		biological process unknown	molecular function unknown	-0.63	-0.29	-0.81	-0.576667	-0.96	-0.23	-0.31	-0.07	-1.47	-0.608	0.0313333	0.935002
YOL131W		biological process unknown	molecular function unknown	-0.44	-0.91	-0.38	-0.576667	-0.82	-1.1	-0.28	0.43	-1.24	-0.602	0.0253333	0.95449
YGR081C	SLX9	DNA metabolism	molecular function unknown	-0.47	-0.73	-0.52	-0.573333	-0.18	0.19	0.19	0.13	f	0.0825	-0.655833	0.00325022
YCL001W	RER1	ER to Golgi vesicle-mediated transport*	molecular function unknown	-0.22	-0.67	-0.83	-0.573333	0.19	0.14	0.19	-0.17	-0.1	0.05	-0.623333	0.0100174
YJR003C		biological process unknown	molecular function unknown	-0.51	-0.59	-0.62	-0.573333	0.91	0.37	0.28	0.14	-0.58	0.224	-0.797333	0.0472618
YNL087W	TCB2	biological process unknown	molecular function unknown	-0.49	-1.04	-0.19	-0.573333	-0.33	0.22	-0.06	-0.74	0.01	-0.18	-0.393333	0.217756
YHL040C	ARN1	siderophore-iron transport	siderophore-iron transporter activity	0.02	-0.68	-1.06	-0.573333	-0.41	-1.69	-1.02	-0.2	-1.2	-0.904	0.330667	0.468889
YDR350C	TCM10	protein complex assembly	molecular function unknown	-0.3	-0.31	-1.11	-0.573333	-1.56	-1.63	-0.61	0.06	-0.65	-0.878	0.304667	0.53935
YDR343C	HXT6	hexose transport	glucose transporter activity*	-0.16	-0.48	-1.08	-0.573333	-1.33	f	-0.25	0.2	-1.55	-0.7325	0.159167	0.782721
YDL220C	CDC13	telomere maintenance*	single-stranded DNA binding	-0.59	-0.76	-0.37	-0.573333	-1.1	-0.49	-0.45	0.15	-1.14	-0.606	0.0326667	0.924057
YDR109C		biological process unknown	kinase activity	0.08	-0.72	-1.08	-0.573333	-1.14	-0.8	-0.43	-0.07	f	-0.61	0.0366667	0.929873
YDR028C	REG1	negative regulation of transcription from RNA polymerase II promoter*	protein phosphatase type 1 regulator activity	-0.15	-0.73	-0.84	-0.573333	-1.52	-0.49	-0.13	0.34	-1	-0.56	-0.0133333	0.97786
TT(AGU)O2				-0.73	-0.24	-0.75	-0.573333	-0.94	-0.25	-0.41	-0.17	-1.07	-0.568	-0.00533333	0.985076
YER002W	NOP16	ribosomal large subunit biogenesis	molecular function unknown	-0.81	-0.1	-0.8	-0.57	-0.04	0.28	-0.1	0	0.78	0.184	-0.754	0.0343561
IYPR187W				-0.8	-0.57	-0.34	-0.57	-0.23	-0.11	0.4	-0.22	-0.34	-0.1	-0.47	0.0560006
YDR349C	YPS7	biological process unknown	aspartic-type endopeptidase activity	-0.61	-0.37	-0.73	-0.57	-1.13	-2.08	-0.16	0.2	-0.75	-0.784	0.214	0.703237
YKL165C	MCD4	GPI anchor biosynthesis*	molecular function unknown	-0.37	-0.43	-0.9	-0.566667	-0.52	-0.22	-0.62	-0.49	-0.24	-0.418	-0.148667	0.394547
YIL171W		biological process unknown*	molecular function unknown*	-0.28	-0.84	-0.58	-0.566667	-1.28	-2.02	-0.18	0.36	-0.62	-0.748	0.181333	0.760209
TL(UAA)N				-0.9	-0.2	-0.6	-0.566667	-1.41	-0.87	-0.64	0.11	0.01	-0.56	-0.00666667	0.987401
YCR074C				-0.34	-0.67	-0.69	-0.566667	-0.29	-0.3	0.17	-0.39	-0.46	-0.254	-0.312667	0.113809
SPL2YHR041C				-0.86	-0.63	-0.21	-0.566667	-0.82	-0.88	-0.37	0.17	-0.71	-0.522	-0.0446667	0.884173
YDR499W	LCD1	DNA damage checkpoint*	protein binding*	-0.48	-0.47	-0.75	-0.566667	-1.35	-1.02	-0.21	0.14	f	-0.61	0.0433333	0.921227
YDL159W	STE7	protein amino acid phosphorylation*	MAP kinase kinase activity	-0.12	-0.32	-1.26	-0.566667	-1.1	-1.35	-0.35	0.51	f	-0.5725	0.00583333	0.992313
YLR282C				-0.15	-1.15	-0.4	-0.566667	-0.52	0.43	-0.28	0.17	-0.47	-0.134	-0.432667	0.239495
YLR217W				-0.45	-0.38	-0.86	-0.563333	0.88	0.33	0.75	0.56	0.92	0.688	-1.25133	0.000469787
YKL191W	DPH2	peptidyl-diphthamide biosynthesis from peptidyl-histidine	molecular function unknown	-1.09	0.01	-0.61	-0.563333	0.22	-0.2	0.2	0.24	0.37	0.166	-0.729333	0.0334519
SPL2YHL001W				-0.26	-1.25	-0.18	-0.563333	0.59	0.21	-0.02	-0.39	0.19	0.116	-0.679333	0.0851103
FRAGYPL031C				-0.53	-0.81	-0.35	-0.563333	0.15	0.73	0.48	-0.74	0.02	0.128	-0.691333	0.0938675
SPL2YKL002				-0.51	-0.39	-0.79	-0.563333	-0.6	-0.38	0.01	0.01	-1.02	-0.396	-0.167333	0.563927
SPL2YER179W				-0.41	-0.77	-0.51	-0.563333	-1.08	-0.57	-0.34	0.06	-1.28	-0.642	0.0786667	0.82178
YLL046C	RNP1	ribosome biogenesis and assembly	RNA binding	-0.67	-0.55	-0.47	-0.563333	-0.93	-0.99	-0.35	0.27	-1.1	-0.62	0.0566667	0.87537
YOR392W				-0.41	-1.21	-0.07	-0.563333	-1.26	-0.56	-0.74	-0.07	-0.47	-0.62	0.0566667	0.879251
YNL218W	MGS1	DNA replication*	ATPase activity*	-0.45	-0.57	-0.66	-0.56	-0.17	0.18	-0.01	0.01	0.01	0.004	-0.564	0.000611881
YJR105W	ADO1	telomere maintenance*	adenosine kinase activity	-0.8	-0.25	-0.63	-0.56	0.81	0.16	0.43	0.11	0.77	0.456	-1.016	0.00440138
YJR045C	SSC1	protein folding*	ATPase activity*	-0.49	-0.46	-0.73	-0.56	0.25	0.11	0.81	-0.24	0.75	0.336	-0.896	0.016439
YNL216W	RAP1	chromatin silencing at telomere*	DNA binding*	-0.87	-0.16	-0.65	-0.56	-0.35	0.1	0.24	0.15	0.48	0.124	-0.684	0.0277046
YIL139C	REV7	DNA repair*	zeta DNA polymerase activity	-0.32	-0.38	-0.98	-0.56	-1.77	-2.89	-0.59	0.11	f	-1.285	0.725	0.407188
YDL190C	UFD2	response to stress*	ubiquitin conjugating enzyme activity	-0.36	-0.78	-0.54	-0.56	-1.06	0.2	0.15	0.2	-0.82	-0.266	-0.294	0.46967
YNL017C				-0.35	-0.85	-0.48	-0.56	-1.15	f	-0.84	0.12	-0.57	-0.61	0.05	0.890075
TS(GCU)L				-0.92	-0.45	-0.3	-0.556667	-1.18	-0.59	-0.74	0.46	-0.52	-0.514	-0.0426667	0.915139
YIL008W	URM1	response to oxidative stress*	protein tag	-0.45	-0.47	-0.75	-0.556667	0.4	0.27	0.15	0.1	0.23	0.23	-0.786667	0.000210202
YLL009C	COX17	cytochrome c oxidase complex assembly*	thioredoxin peroxidase activity*	-0.56	-0.53	-0.58	-0.556667	-0.72	-0.23	-0.41	-0.08	0.77	-0.134	-0.422667	0.25181
YDR531W		coenzyme A biosynthesis	pantothenate kinase activity	-0.46	-0.16	-1.05	-0.556667	-1.76	-2.21	-0.39	0.07	f	-1.0725	0.515833	0.481487
SNR61				-0.76	-0.42	-0.49	-0.556667	-1.49	-0.33	-0.58	-0.6	-0.5	-0.7	0.143333	0.628503
SPL2YDR005C				-0.47	-0.56	-0.64	-0.556667	-1.58	-0.23	-0.13	0.07	-0.61	-0.496	-0.0606667	0.882046
YGR233C	PHO81	phosphate metabolism	cyclin-dependent protein kinase inhibitor activity	-0.38	-0.41	-0.88	-0.556667	-1.41	-1.26	0.25	0.05	-0.48	-0.57	0.0133333	0.977924
YBR084W	MIS1	nucleobase, nucleoside, nucleotide and nucleic acid metabolism*	formate-tetrahydrofolate ligase activity*	-1.09	0	-0.57	-0.553333	0.59	1.09	0.59	0.11	1.33	0.742	-1.29533	0.0122303
YML094W	GIM5	tubulin folding	tubulin binding	-0.61	-0.45	-0.6	-0.553333	-0.45	-0.14	-0.18	0.06	0.33	-0.076	-0.477333	0.0360439
21S_RRNA0				-0.84	-0.72	-0.1	-0.553333	-1.33	1.6	0.28	0.57	-0.56	0.112	-0.665333	0.369748
YAR029W		biological process unknown	molecular function unknown	-0.71	-0.45	-0.5	-0.553333	-0.46	-0.24	-0.66	-0.34	-1.21	-0.582	0.0286667	0.907459
TV(AAC)M3				-0.97	-0.15	-0.54	-0.553333	-1.83	0.02	-0.21	0.27	-0.75	-0.5	-0.0533333	0.922574
YGR265W				-0.25	-0.79	-0.61	-0.55	-0.27	0.42	0	-0.27	0.12	-1.11022e-17	-0.55	0.0384734
YNL181W		biological process unknown	oxidoreductase activity*	-0.6	-0.41	-0.64	-0.55	0.14	0.71	-0.22	-0.32	-0.2	0.022	-0.572	0.0675593
YBR172C	SMY2	cytoskeleton organization and biogenesis	molecular function unknown	-0.56	-0.48	-0.61	-0.55	-0.48	-0.1	0.32	0.43	-0.32	-0.03	-0.52	0.0710638
YLR130C	ZRT2	low-affinity zinc ion transport	low-affinity zinc ion transporter activity	-0.7	-0.45	-0.5	-0.55	1.16	0.43	-0.53	-0.02	0.28	0.264	-0.814	0.072628
YPL147W	PXA1	fatty acid transport	ATPase activity, coupled to transmembrane movement of substances	-0.41	-0.35	-0.89	-0.55	-1.16	-0.73	-0.95	-0.65	-1.03	-0.904	0.354	0.0928146
YDL241W		biological process unknown	molecular function unknown	-0.34	-0.85	-0.46	-0.55	-0.13	-0.32	-0.41	-0.09	f	-0.2375	-0.3125	0.103687
YKL083W				-0.54	-0.77	-0.34	-0.55	-0.55	0.97	-0.01	0.11	-0.1	0.084	-0.634	0.113974
YLL030C				-0.06	-1.21	-0.38	-0.55	-0.08	-0.52	0.16	0.43	-0.38	-0.078	-0.472	0.215242
YLR312C		biological process unknown	molecular function unknown	-0.26	-0.88	-0.51	-0.55	-1.35	-1.07	-0.84	-0.25	-1.06	-0.914	0.364	0.240053
YER158C		biological process unknown	molecular function unknown	-0.51	-0.43	-0.71	-0.55	-0.16	-1.41	-1.13	-0.82	-0.73	-0.85	0.3	0.335761
YCR018C	SRD1	rRNA processing	molecular function unknown	-0.23	-0.73	-0.69	-0.55	-1.46	-1.35	-0.13	0.1	-1.05	-0.778	0.228	0.625466
YDL003W	MCD1	mitotic sister chromatid cohesion*	molecular function unknown	-0.42	-0.42	-0.81	-0.55	-1.23	-1.36	-0.4	-0.02	f	-0.7525	0.2025	0.632732
YML122C				0.09	-1.13	-0.61	-0.55	-0.59	-0.54	-0.54	-0.49	-1.17	-0.666	0.116	0.720021
YEL027W	CUP5	endocytosis*	hydrogen ion transporter activity	-0.59	-0.43	-0.63	-0.55	0.34	-0.07	-0.79	-1.08	-0.56	-0.432	-0.118	0.741662
SNR46				-0.59	-0.31	-0.75	-0.55	-1.13	-1.17	-0.11	0.03	-0.92	-0.66	0.11	0.767827
YEL028W				-0.58	-0.57	-0.5	-0.55	-0.82	-0.45	-0.37	-0.02	-0.97	-0.526	-0.024	0.918813
YDL157C		biological process unknown	molecular function unknown	-0.66	-0.45	-0.53	-0.546667	0.19	-0.05	0.21	-0.06	0.07	0.072	-0.618667	0.000421796
YOR295W	UAF30	transcription from RNA polymerase I promoter	RNA polymerase I transcription factor activity*	-0.63	-0.42	-0.59	-0.546667	-0.31	-0.07	0.07	0.48	-0.01	0.032	-0.578667	0.0174161
YPR070W	MED1	telomere maintenance*	RNA polymerase II transcription mediator activity	-0.37	-0.66	-0.61	-0.546667	-0.71	0.02	-0.07	0.02	-0.28	-0.204	-0.342667	0.129533
YPL201C	YIG1	glycerol biosynthesis	molecular function unknown	-0.68	-0.62	-0.34	-0.546667	-0.86	-1.46	-1.08	-0.27	-0.77	-0.888	0.341333	0.254702
YGL262W		biological process unknown	molecular function unknown	-0.08	-0.81	-0.75	-0.546667	-1.48	-2.46	-0.62	-0.28	f	-1.21	0.663333	0.325603
YDR114C				-0.46	-0.79	-0.39	-0.546667	-1.38	-1.02	-0.56	0.07	-0.76	-0.73	0.183333	0.604658
SNR58				-0.76	0.03	-0.91	-0.546667	-1.33	-0.12	-0.04	0.42	-0.62	-0.338	-0.208667	0.659647
SPL2YBL018C				-0.45	-0.56	-0.63	-0.546667	-1.53	0.09	-0.33	0.27	-0.66	-0.432	-0.114667	0.797208
TG(GCC)P2				-0.4	-0.45	-0.79	-0.546667	-0.97	-0.54	-0.51	0.12	-0.81	-0.542	-0.00466667	0.986472
YBR087W	RFC5	mismatch repair*	DNA clamp loader activity	-0.69	-0.7	-0.25	-0.546667	0.26	f	0.08	-0.52	0.06	-0.03	-0.516667	0.0799559
YPR069C	SPE3	pantothenate biosynthesis*	spermidine synthase activity	-0.51	-0.54	-0.58	-0.543333	-0.28	0.1	-0.06	-0.14	-0.09	-0.094	-0.449333	0.00166896
YKR026C	GCN3	translational initiation	translation initiation factor activity*	-0.68	-0.55	-0.4	-0.543333	0.7	0.04	0.32	0.71	0.24	0.402	-0.945333	0.00222742
YJL120W				-0.57	-0.66	-0.4	-0.543333	-0.05	0.02	-0.04	0.35	-0.48	-0.04	-0.503333	0.0344856
YOR045W	TOM6	protein import into mitochondrial matrix	protein transporter activity	-0.38	-0.76	-0.49	-0.543333	0.5	0.06	-0.39	-0.43	-0.23	-0.098	-0.445333	0.118261
YGR036C	CAX4	telomere maintenance*	pyrophosphatase activity	-0.33	-0.6	-0.7	-0.543333	0.14	-0.1	-0.45	-0.59	-0.12	-0.224	-0.319333	0.148255
YDR529C	QCR7	aerobic respiration*	ubiquinol-cytochrome-c reductase activity	-0.37	-0.27	-0.99	-0.543333	-1.44	-2.12	-0.58	-0.06	f	-1.05	0.506667	0.416129
YBR237W	PRP5	U2-type nuclear mRNA branch site recognition	RNA splicing factor activity, transesterification mechanism*	-0.87	-0.28	-0.48	-0.543333	-1.46	-1.83	-0.17	0.44	-1.88	-0.98	0.436667	0.520836
TE(UUC)P				-0.66	-0.3	-0.67	-0.543333	-1.56	-0.9	-0.73	0.14	-0.65	-0.74	0.196667	0.617402
YPL221W	FLC1	protein folding*	FAD transporter activity	-0.34	-0.58	-0.71	-0.543333	-0.51	-0.65	-0.85	-0.65	-0.38	-0.608	0.0646667	0.640029
YCR022C				-0.48	-0.7	-0.45	-0.543333	-0.82	-0.79	-0.56	0.02	-1.1	-0.65	0.106667	0.692969
YDR353W	TRR1	regulation of cell redox homeostasis	thioredoxin-disulfide reductase activity	-0.27	-0.47	-0.89	-0.543333	-0.91	-0.61	-0.09	-0.11	f	-0.43	-0.113333	0.704252
YDR031W		biological process unknown	molecular function unknown	-0.74	0.24	-1.13	-0.543333	-1.29	-1.82	-0.34	0.39	f	-0.765	0.221667	0.755752
YDL016C				-0.38	-0.7	-0.55	-0.543333	-0.42	-0.17	-0.5	-0.61	-1.19	-0.578	0.0346667	0.88783
RUF1	SNR84			-0.63	0.17	-1.17	-0.543333	-1.46	-0.54	-0.41	0.55	-0.98	-0.568	0.0246667	0.964333
SNR57				-0.54	-0.36	-0.73	-0.543333	-1.22	-0.06	-0.33	-0.13	-0.98	-0.544	0.000666667	0.998416
YPL117C	IDI1	ergosterol biosynthesis	isopentenyl-diphosphate delta-isomerase activity	-0.71	-0.61	-0.3	-0.54	0.67	0.59	0.31	-0.31	0.46	0.344	-0.884	0.012181
YGR188C	BUB1	protein amino acid phosphorylation*	protein binding*	-0.17	-1.13	-0.32	-0.54	0.24	-0.04	0.61	0.63	f	0.36	-0.9	0.0350157
YMR079W	SEC14	sporulation (sensu Fungi)*	phosphatidylinositol transporter activity	-0.56	-0.6	-0.46	-0.54	0.33	0.15	0.28	-0.65	-0.23	-0.024	-0.516	0.0827985
YBL004W	UTP20	35S primary transcript processing	snoRNA binding	-0.51	-1.03	-0.08	-0.54	-0.76	-0.25	0.35	0.29	-0.28	-0.13	-0.41	0.272038
YGR279C	SCW4	conjugation with cellular fusion	glucosidase activity	-0.6	-0.56	-0.46	-0.54	-0.1	-0.24	-0.11	-0.95	0.21	-0.238	-0.302	0.287512
SNR7-L				-0.77	-0.22	-0.63	-0.54	-0.96	0.12	-0.21	0.23	-0.55	-0.274	-0.266	0.432207
YDR525W	API2			-0.31	-0.35	-0.96	-0.54	-1.59	-1.79	-0.49	0.06	-0.17	-0.796	0.256	0.643194
YDL168W	SFA1	formaldehyde catabolism	alcohol dehydrogenase activity*	-0.24	-0.7	-0.68	-0.54	-1.16	-1.17	-0.18	-0.15	f	-0.665	0.125	0.745263
RUF2	SNR82			-0.42	-0.28	-0.92	-0.54	-1.06	-0.16	-0.43	0	-0.65	-0.46	-0.08	0.789616
YDR082W	STN1	telomere capping	protein binding	-0.42	-0.85	-0.35	-0.54	-1.3	-0.68	0.04	0.47	-1.13	-0.52	-0.02	0.967182
YDR048C				-0.18	-0.62	-0.81	-0.536667	-0.98	-0.96	-0.33	0.44	f	-0.4575	-0.0791667	0.859905
SPL2YFR031C-A				-0.56	-0.61	-0.44	-0.536667	-0.41	0.3	-0.17	0.23	0.3	0.05	-0.586667	0.0242727
YOL098C		proteolysis	metalloendopeptidase activity	-0.61	-0.07	-0.93	-0.536667	-0.14	0.88	-0.05	0.29	0.18	0.232	-0.768667	0.0434553
YJL198W	PHO90	phosphate transport	phosphate transporter activity	-0.46	-1.01	-0.14	-0.536667	0.43	0.45	-0.21	-0.4	0.36	0.126	-0.662667	0.070965
YKL058W	TOA2	transcription initiation from RNA polymerase II promoter	general RNA polymerase II transcription factor activity	-0.41	-0.59	-0.61	-0.536667	0.17	0.42	-0.3	-0.65	0.12	-0.048	-0.488667	0.106316
YGL126W	SCS3	phospholipid metabolism	molecular function unknown	-0.54	-0.65	-0.42	-0.536667	-1.3	-0.93	-0.43	0.04	-1.01	-0.726	0.189333	0.575767
SPL2YEL012W				-0.35	-0.85	-0.41	-0.536667	-1.23	f	-0.29	0.11	-1.25	-0.665	0.128333	0.775087
YPL157W	TGS1	ribosome biogenesis*	RNA methyltransferase activity	-0.52	-0.63	-0.45	-0.533333	0.31	0.54	0.09	-0.12	0.07	0.178	-0.711333	0.00383018
YNL165W		biological process unknown	molecular function unknown	-0.61	-0.52	-0.47	-0.533333	-0.18	0.39	-0.14	-0.23	0.09	-0.014	-0.519333	0.0158738
YOL144W	NOP8	rRNA processing*	molecular function unknown	-0.38	-0.8	-0.42	-0.533333	0.46	0.42	-0.05	-0.4	0.14	0.114	-0.647333	0.0322478
YLR236C				-0.24	-1	-0.36	-0.533333	0.61	0.89	0.31	0.08	-0.3	0.318	-0.851333	0.0394185
YLR229C	CDC42	pseudohyphal growth*	GTPase activity*	-0.65	-0.37	-0.58	-0.533333	0.4	0.35	-0.39	-0.46	0.11	0.002	-0.535333	0.0756302
YDR420W	HKR1	cell wall organization and biogenesis*	molecular function unknown	-0.46	-0.96	-0.18	-0.533333	-0.32	-0.06	0.12	-0.32	-0.04	-0.124	-0.409333	0.0893087
YJL028W				-0.13	-0.52	-0.95	-0.533333	-0.67	-1.32	-0.58	-0.69	-1.05	-0.862	0.328667	0.243753
YDR401W				0.17	-0.89	-0.88	-0.533333	-0.28	-2.73	-0.45	-0.12	-1.45	-1.006	0.472667	0.525405
YPL218W	SAR1	ER to Golgi vesicle-mediated transport	GTPase activity	-0.53	-0.79	-0.28	-0.533333	-0.11	-0.21	-0.27	-1.22	-0.84	-0.53	-0.00333333	0.991643
YPL256C	CLN2	regulation of cyclin-dependent protein kinase activity*	cyclin-dependent protein kinase regulator activity	-0.91	-0.59	-0.09	-0.53	1.22	1.14	0.86	0.53	1.51	1.052	-1.582	0.00137635
YDR050C	TPI1	glycolysis	triose-phosphate isomerase activity	-0.31	-0.94	-0.34	-0.53	0.46	0.14	0.49	-0.29	0.04	0.168	-0.698	0.0286724
YLR010C	TEN1	telomere capping	molecular function unknown	-0.36	-0.76	-0.47	-0.53	0.12	0.35	0.11	-0.56	-0.31	-0.058	-0.472	0.0925694
YOR288C	MPD1	protein folding	protein disulfide isomerase activity	-0.77	0.01	-0.83	-0.53	-0.4	-0.12	-0.16	-0.13	-0.1	-0.182	-0.348	0.150053
YKR007W	MEH1	vacuolar acidification*	molecular function unknown	-0.7	-0.28	-0.61	-0.53	-0.93	0.37	-0.23	0.4	0.36	-0.006	-0.524	0.193622
SPL2YDR381W				-0.67	-0.44	-0.48	-0.53	-1.03	-0.83	-0.24	0.29	-0.19	-0.4	-0.13	0.699361
YAL037W		biological process unknown	molecular function unknown	0.11	-0.98	-0.72	-0.53	-0.53	-0.97	-0.25	-0.29	-1	-0.608	0.078	0.816806
SPL2YPR028W				-0.39	-0.41	-0.79	-0.53	-0.66	-1.18	-0.28	0.27	-0.89	-0.548	0.018	0.960558
YHR206W	SKN7	response to osmotic stress*	transcription factor activity*	-0.25	-0.68	-0.66	-0.53	-1.34	-0.32	0.35	-0.3	-1.09	-0.54	0.01	0.981656
YLL013C	PUF3	mRNA catabolism, deadenylylation-dependent decay	mRNA binding	-0.64	-0.29	-0.65	-0.526667	-0.12	0.68	0.12	-0.25	0.66	0.218	-0.744667	0.0340897
YNL226W				-0.46	-0.46	-0.66	-0.526667	-0.23	-0.14	-0.13	0.36	-0.44	-0.116	-0.410667	0.0646896
YDR185C		biological process unknown	molecular function unknown	-0.79	-0.47	-0.32	-0.526667	0.32	0.04	-0.5	-0.3	0.1	-0.068	-0.458667	0.0825401
YOR368W	RAD17	meiotic recombination*	double-stranded DNA binding	-0.4	-0.67	-0.51	-0.526667	0.37	0.21	-0.5	-0.48	-0.45	-0.17	-0.356667	0.218083
YOR270C	VPH1	vacuolar acidification*	hydrogen-transporting ATPase activity, rotational mechanism	-0.04	-1.08	-0.46	-0.526667	-0.42	-0.62	-0.81	-0.98	-0.31	-0.628	0.101333	0.724882
YCL021W				-0.24	-0.79	-0.55	-0.526667	-1.76	-1.94	0	0.76	f	-0.735	0.208333	0.803955
SPL2YDL079C				-0.75	-0.16	-0.67	-0.526667	-1.22	-0.85	-0.36	0.14	-0.67	-0.592	0.0653333	0.851753
YGR158C	MTR3	35S primary transcript processing*	3'-5'-exoribonuclease activity	-0.16	-1.16	-0.26	-0.526667	0.72	-0.15	0.48	0.17	0.27	0.298	-0.824667	0.0347411
YML021C	UNG1	DNA repair	uracil DNA N-glycosylase activity	-0.59	-0.69	-0.3	-0.526667	0.19	-0.01	-0.16	-0.15	-0.41	-0.108	-0.418667	0.0369163
YPR068C	HOS1	regulation of transcription, DNA-dependent*	histone deacetylase activity	-0.49	-0.6	-0.49	-0.526667	-0.88	-0.12	-0.16	0.22	-0.62	-0.312	-0.214667	0.442874
YGL031C	RPL24A	translation	structural constituent of ribosome*	-0.92	-0.2	-0.45	-0.523333	1.31	0.69	1.25	0.45	1	0.94	-1.46333	0.00156456
YGR083C	GCD2	translational initiation	translation initiation factor activity*	-0.27	-0.78	-0.52	-0.523333	-0.2	-0.14	0.47	0.4	-0.26	0.054	-0.577333	0.0496428
YNL085W	MKT1	positive regulation of translation*	nuclease activity	-0.12	-1.13	-0.32	-0.523333	0.08	0.11	-0.2	-0.44	0.08	-0.074	-0.449333	0.14363
YGL140C		biological process unknown	molecular function unknown	-0.22	-1.19	-0.16	-0.523333	0.03	0.01	0.26	-0.16	-0.42	-0.056	-0.467333	0.153966
YGR063C	SPT4	chromosome segregation*	RNA polymerase II transcription elongation factor activity	-0.45	-1.14	0.02	-0.523333	0.37	0.15	-0.14	-0.41	-0.34	-0.074	-0.449333	0.203617
YPL136W				-0.47	-0.98	-0.12	-0.523333	0.26	0.39	-0.72	-0.54	-0.15	-0.152	-0.371333	0.318405
TG(UCC)O				-0.43	-0.66	-0.48	-0.523333	-1.26	0.38	-0.2	0.27	-0.63	-0.288	-0.235333	0.583443
YER096W	SHC1	sporulation (sensu Fungi)*	enzyme activator activity	-0.42	-0.61	-0.54	-0.523333	-1.06	-1.09	-0.1	0.53	-1.48	-0.64	0.116667	0.821731
YLR287C		biological process unknown	molecular function unknown	-0.55	-0.2	-0.81	-0.52	0.31	0.2	0.79	0.29	0.23	0.364	-0.884	0.00383618
YDR091C	RLI1	translational initiation*	ATPase activity*	-0.29	-0.48	-0.79	-0.52	-1.31	-0.96	-0.37	-0.5	-1.25	-0.878	0.358	0.242993
SPL2YAL001C				-0.61	-0.54	-0.41	-0.52	-1.08	0.05	-0.01	0.33	-0.31	-0.204	-0.316	0.368117
YHR059W	FYV4	biological process unknown*	molecular function unknown	-0.37	-0.82	-0.37	-0.52	-0.76	-0.05	-0.23	-0.08	-0.78	-0.38	-0.14	0.584507
YDR352W		biological process unknown	molecular function unknown	-0.28	-0.23	-1.05	-0.52	-1.34	-0.88	-0.29	0.15	-1.48	-0.768	0.248	0.606231
YML048W-A				-0.26	-0.75	-0.55	-0.52	-1.25	f	0.07	0.43	f	-0.25	-0.27	0.637344
SPL2YGL076C-1				-0.18	-0.7	-0.68	-0.52	-0.7	-0.57	0.12	-0.36	-0.54	-0.41	-0.11	0.64624
YPL171C	OYE3	biological process unknown	NADPH dehydrogenase activity	-0.25	-0.32	-0.99	-0.52	-0.91	-0.38	-0.51	-0.29	-1.01	-0.62	0.1	0.711647
YLR402W				-0.43	-0.59	-0.54	-0.52	-0.08	-0.05	-0.49	-1.04	-0.72	-0.476	-0.044	0.8685
SPL2YCR028C-A				-0.38	-0.74	-0.44	-0.52	-1.63	-0.49	0	0.65	-0.82	-0.458	-0.062	0.908617
YLL053C		biological process unknown	molecular function unknown	-0.4	-0.97	-0.19	-0.52	-0.82	-0.58	-0.46	0.01	-0.8	-0.53	0.01	0.970971
YOL080C	REX4	rRNA processing*	3'-5' exonuclease activity	-0.52	-0.53	-0.5	-0.516667	-0.01	0.23	-0.12	-0.13	-0.46	-0.098	-0.418667	0.0304407
YLR120C	YPS1	protein processing	aspartic-type endopeptidase activity	-0.88	-0.53	-0.14	-0.516667	-0.72	-1.17	-1.75	-1.16	-1.01	-1.162	0.645333	0.055977
YKL132C	RMA1	biological process unknown	tetrahydrofolylpolyglutamate synthase activity	-0.74	-0.61	-0.2	-0.516667	-0.51	0.07	0.25	0.31	-0.3	-0.036	-0.480667	0.0956122
YDL005C	MED2	transcription from RNA polymerase II promoter	RNA polymerase II transcription mediator activity	-0.5	-0.32	-0.73	-0.516667	-1.02	-1.18	-0.39	-0.14	f	-0.6825	0.165833	0.616034
TQ(UUG)L				-0.36	-0.65	-0.54	-0.516667	-0.96	-1.08	-0.38	-0.36	-0.36	-0.628	0.111333	0.636289
SPL2YIL133C				0.15	-1.5	-0.2	-0.516667	-0.87	-1.32	0.7	0.4	f	-0.2725	-0.244167	0.746119
YPR117W		biological process unknown	molecular function unknown	-0.42	-0.59	-0.54	-0.516667	-0.86	-0.07	-0.44	-0.28	-0.79	-0.488	-0.0286667	0.8925
YLR259C	HSP60	protein folding*	single-stranded DNA binding	-0.57	-0.35	-0.63	-0.516667	0.45	-0.35	0.04	0.12	0.65	0.182	-0.698667	0.0264183
YPR078C		meiosis*	molecular function unknown	-0.25	-0.6	-0.7	-0.516667	0.34	-0.71	-0.09	-0.36	-0.05	-0.174	-0.342667	0.224409
YAL018C		biological process unknown	molecular function unknown	-0.27	-0.58	-0.7	-0.516667	-1.65	-2.78	-0.9	-0.08	-1.22	-1.326	0.809333	0.226697
YDL150W	RPC53	transcription from RNA polymerase III promoter	DNA-directed RNA polymerase activity	0.02	-0.7	-0.87	-0.516667	-1.42	-1.41	-0.44	-0.07	f	-0.835	0.318333	0.524811
YCL031C	RRP7	35S primary transcript processing*	molecular function unknown	-0.63	-0.2	-0.71	-0.513333	0.36	0.21	0.4	0.18	0.85	0.4	-0.913333	0.00360335
YJL158C	CIS3	cell wall organization and biogenesis	structural constituent of cell wall	-0.74	-0.66	-0.14	-0.513333	0.77	0.77	0.37	0.16	-0.13	0.388	-0.901333	0.0158282
YOR283W		biological process unknown	molecular function unknown	-0.45	-0.42	-0.67	-0.513333	-0.02	-0.46	-0.11	-0.25	-0.35	-0.238	-0.275333	0.0622535
YBL081W		biological process unknown	molecular function unknown	-0.61	-0.83	-0.1	-0.513333	0.48	0.97	-0.13	-0.45	-0.57	0.06	-0.573333	0.220538
TC(GCA)P2				-0.74	-0.32	-0.48	-0.513333	-1.92	-0.78	-0.66	-0.03	-1.11	-0.9	0.386667	0.39484
YIL100W				-0.23	-0.62	-0.69	-0.513333	-1.38	-0.59	-0.41	-0.19	-0.94	-0.702	0.188667	0.550035
YER081W	SER3	serine family amino acid biosynthesis	phosphoglycerate dehydrogenase activity	-0.47	-0.2	-0.87	-0.513333	-1.53	-0.88	-0.15	0.71	f	-0.4625	-0.0508333	0.935008
TR(UCU)M2				-0.56	-0.28	-0.7	-0.513333	-0.91	-0.27	-0.47	0.04	-1.03	-0.528	0.0146667	0.959924
YLR381W	CTF3	chromosome segregation	protein binding	-0.06	-0.9	-0.57	-0.51	-0.67	0.56	0	0.19	-0.2	-0.024	-0.486	0.186338
SPL2YBL040C				-0.47	-0.76	-0.3	-0.51	-0.98	0.46	0.04	0.34	-0.52	-0.132	-0.378	0.352171
YDR479C	PEX29	peroxisome organization and biogenesis	molecular function unknown	-0.28	-0.39	-0.86	-0.51	-1.43	-1.86	-0.53	-0.05	f	-0.9675	0.4575	0.411191
SNR65				-0.71	-0.36	-0.46	-0.51	-1.13	0.41	-0.05	0.38	-0.44	-0.166	-0.344	0.411894
YGR095C	RRP46	35S primary transcript processing*	3'-5'-exoribonuclease activity	-0.5	-0.68	-0.35	-0.51	-0.08	-0.02	-0.07	-0.43	-0.92	-0.304	-0.206	0.419401
YDR138W	HPR1	telomere maintenance*	nucleic acid binding	-0.28	-0.5	-0.75	-0.51	-1.4	-1.57	-0.7	0.1	f	-0.8925	0.3825	0.447714
YCL014W	BUD3	cytokinesis*	molecular function unknown	-0.45	-0.72	-0.36	-0.51	-0.7	-0.92	0.23	0.33	f	-0.265	-0.245	0.555063
YDR126W	SWF1	spore wall assembly (sensu Fungi)*	protein-cysteine S-palmitoleyltransferase activity	-0.15	-0.77	-0.61	-0.51	-1.32	-1.35	-0.14	0.03	-0.83	-0.722	0.212	0.622156
YDL129W		biological process unknown	molecular function unknown	-0.44	-0.48	-0.61	-0.51	-0.18	-1.17	-0.08	0.06	-0.66	-0.406	-0.104	0.7438
YPR141C	KAR3	meiosis*	microtubule motor activity*	-0.77	-0.71	-0.04	-0.506667	0.58	0.71	0.43	-0.09	0.9	0.506	-1.01267	0.0114107
YBR263W	SHM1	one-carbon compound metabolism	glycine hydroxymethyltransferase activity	-0.88	-0.32	-0.32	-0.506667	0.36	1	0.25	-0.02	0.59	0.436	-0.942667	0.0122663
YPR081C	GRS2	glycyl-tRNA aminoacylation	glycine-tRNA ligase activity	-0.14	-0.85	-0.53	-0.506667	0.07	-0.12	0	-0.76	0.34	-0.094	-0.412667	0.19936
YER088C	DOT6	regulation of transcription from RNA polymerase II promoter*	molecular function unknown	-0.38	-0.14	-1	-0.506667	-1.41	-1.49	-0.53	0.59	-1.26	-0.82	0.313333	0.592384
YDR345C	HXT3	hexose transport	glucose transporter activity*	-0.22	-0.42	-0.88	-0.506667	-1.19	-2.25	-0.27	0.34	-0.37	-0.748	0.241333	0.707683
IYCR015C				0.42	-1.12	-0.82	-0.506667	0.2	-1.15	-0.47	-1.25	-0.78	-0.69	0.183333	0.721439
SNR75				-0.39	-0.41	-0.72	-0.506667	-0.57	-0.67	-0.23	-0.55	-0.71	-0.546	0.0393333	0.783707
YGR130C		biological process unknown	molecular function unknown	-0.15	-1.33	-0.04	-0.506667	-0.84	-0.72	-0.07	-0.27	-0.96	-0.572	0.0653333	0.868578
YOR237W	HES1	steroid biosynthesis	oxysterol binding	0.09	-1.2	-0.41	-0.506667	-0.01	-0.18	-0.18	-0.25	-0.54	-0.232	-0.274667	0.391549
YDR002W	YRB1	ubiquitin-dependent protein catabolism*	Ran GTPase binding	-0.2	-0.61	-0.7	-0.503333	0.8	0.4	0.42	0.04	0.19	0.37	-0.873333	0.00529094
YMR132C	JLP2	biological process unknown	molecular function unknown	-0.59	-0.61	-0.31	-0.503333	-0.19	f	-0.25	0.53	0.19	0.07	-0.573333	0.0547605
YLR008C	PAM18	protein import into mitochondrial matrix	unfolded protein binding*	-0.52	-0.72	-0.27	-0.503333	0.44	0.54	0.13	-0.69	-0.11	0.062	-0.565333	0.116864
YLR064W		biological process unknown	molecular function unknown	-0.59	-0.93	0.01	-0.503333	0.6	0.48	-0.13	-0.59	-0.29	0.014	-0.517333	0.205206
YGL028C	SCW11	cytokinesis, completion of separation	glucan 1,3-beta-glucosidase activity	-0.53	-0.6	-0.38	-0.503333	-1.45	-1.26	-0.23	-0.92	f	-0.965	0.461667	0.211324
YDL147W	RPN5	ubiquitin-dependent protein catabolism	molecular function unknown	-0.19	-0.32	-1	-0.503333	-1.64	-1.48	-0.34	0.43	-2.01	-1.008	0.504667	0.456205
YIR027C	DAL1	allantoin catabolism	allantoinase activity	-0.27	-0.6	-0.64	-0.503333	-0.98	-1.79	-0.38	-0.18	f	-0.8325	0.329167	0.487085
YBR224W				-0.29	-0.57	-0.65	-0.503333	-0.71	-0.8	-0.16	-0.06	-1.08	-0.562	0.0586667	0.836342
YDR326C		biological process unknown	molecular function unknown	0.07	-0.88	-0.7	-0.503333	-0.84	-0.79	-0.1	-0.14	-0.93	-0.56	0.0566667	0.866041
YNL315C	ATP11	protein complex assembly	unfolded protein binding	-0.74	-0.63	-0.13	-0.5	0.12	0.38	-0.28	-0.51	-0.13	-0.084	-0.416	0.144085
YDR429C	TIF35	translational initiation	translation initiation factor activity	0.1	-0.78	-0.82	-0.5	-1.45	-3.36	-0.73	0.28	f	-1.315	0.815	0.427098
YDL075W	RPL31A	translation	structural constituent of ribosome	-0.85	-0.15	-0.49	-0.496667	0.66	0.64	0.83	0.4	0.97	0.7	-1.19667	0.000868809
YDL227C	HO	mating type switching*	endonuclease activity	-0.53	-0.79	-0.17	-0.496667	-0.07	0.6	0.48	0.36	0.81	0.436	-0.932667	0.00746104
SPL2YBR084C-A				-0.41	-0.79	-0.29	-0.496667	0.2	0.89	0.41	0.35	-0.08	0.354	-0.850667	0.0117854
SPL2YDR471W				-0.57	-0.58	-0.34	-0.496667	-0.2	0.72	0.14	0.88	0.34	0.376	-0.872667	0.0168937
YML060W	OGG1	telomere maintenance*	purine-specific oxidized base lesion DNA N-glycosylase activity	-0.32	-0.39	-0.78	-0.496667	0.06	0.37	0.11	0.04	-0.27	0.062	-0.558667	0.0172872
SPL2YGL031C				-0.71	-0.16	-0.62	-0.496667	-0.82	0.29	-0.04	0.4	0.13	-0.008	-0.488667	0.170574
YLR021W		biological process unknown	molecular function unknown	-0.95	-0.13	-0.41	-0.496667	-0.78	0.27	-0.34	0.14	0.24	-0.094	-0.402667	0.259656
YLR215C	CDC123	regulation of progression through mitotic cell cycle	molecular function unknown	-0.18	-0.45	-0.86	-0.496667	-0.07	-0.86	-0.15	0.34	-0.09	-0.166	-0.330667	0.307052
SPL2YHR101C				-0.37	-0.82	-0.3	-0.496667	-1.13	0.04	-0.28	0.7	-0.1	-0.154	-0.342667	0.436038
YDR314C		biological process unknown	molecular function unknown	-0.29	-0.79	-0.41	-0.496667	-1.37	-1.36	-0.01	0.3	f	-0.61	0.113333	0.840951
YJL207C		biological process unknown	molecular function unknown	-0.15	-0.61	-0.73	-0.496667	-1.52	-0.66	-0.19	0.23	f	-0.535	0.0383333	0.937901
YIL040W	APQ12	mRNA export from nucleus	molecular function unknown	-0.7	-0.37	-0.42	-0.496667	0.11	-0.53	-0.49	-0.35	-0.62	-0.376	-0.120667	0.544095
YCL058C	FYV5			-0.55	-0.65	-0.28	-0.493333	-0.44	-0.06	-0.45	-0.06	0.11	-0.18	-0.313333	0.115573
YOR274W	MOD5	tRNA modification	tRNA isopentenyltransferase activity	-0.54	-0.48	-0.46	-0.493333	0.27	0.2	0.07	-0.52	-0.48	-0.092	-0.401333	0.127491
YDL164C	CDC9	nucleotide-excision repair*	DNA ligase (ATP) activity	-0.49	-0.79	-0.2	-0.493333	-0.72	-0.25	0.22	0.27	0.14	-0.068	-0.425333	0.177597
FRAGYGR001C				-0.26	-0.99	-0.23	-0.493333	-0.32	0.29	-0.03	-0.28	-0.34	-0.136	-0.357333	0.190406
TV(UAC)B				-0.99	0.59	-1.08	-0.493333	-1.11	-0.45	-1.46	-1.41	f	-1.1075	0.614167	0.2993
YDL186W		biological process unknown	molecular function unknown	-0.36	-0.42	-0.7	-0.493333	-0.93	-0.24	0.12	-0.16	-0.31	-0.304	-0.189333	0.464888
YHL045W				0.17	-0.82	-0.83	-0.493333	-1.12	-1.64	-0.49	-0.2	f	-0.8625	0.369167	0.469423
YML075C	HMG1	ergosterol biosynthesis	hydroxymethylglutaryl-CoA reductase (NADPH) activity	-0.31	-0.54	-0.63	-0.493333	-0.21	-0.18	-0.73	-0.55	-0.25	-0.384	-0.109333	0.522383
YDR460W	TFB3	transcription initiation from RNA polymerase II promoter*	general RNA polymerase II transcription factor activity	-0.01	-0.99	-0.48	-0.493333	-1.1	-0.8	-0.35	-0.09	-1.22	-0.712	0.218667	0.560137
YLR459W	GAB1	attachment of GPI anchor to protein	GPI-anchor transamidase activity	-0.2	-0.92	-0.36	-0.493333	0.53	-0.33	-0.77	-0.92	0.13	-0.272	-0.221333	0.596215
YDR501W	PLM2	G1/S-specific transcription in mitotic cell cycle	transcription factor activity	-0.48	-0.25	-0.75	-0.493333	-1.78	-1.41	-0.21	0.2	f	-0.8	0.306667	0.614939
SPL2YLR426W				-0.43	-0.48	-0.57	-0.493333	-1	-0.89	-0.29	-0.02	-0.97	-0.634	0.140667	0.620548
YHR119W	SET1	telomere maintenance*	histone lysine N-methyltransferase activity (H3-K4 specific)*	-0.18	-0.45	-0.85	-0.493333	-1.44	-1.13	-0.13	0.05	f	-0.6625	0.169167	0.730067
YCL029C	BIK1	mitotic spindle organization and biogenesis in nucleus*	microtubule binding	-0.4	-0.36	-0.72	-0.493333	-0.89	-0.74	-0.14	0.78	-1.43	-0.484	-0.00933333	0.985976
YGR078C	PAC10	tubulin folding	tubulin binding	-0.72	-0.15	-0.6	-0.49	0.51	1.1	0.08	0.38	0.09	0.432	-0.922	0.0163424
YGR281W	YOR1	telomere maintenance*	xenobiotic-transporting ATPase activity	-0.13	-0.7	-0.64	-0.49	-0.97	-1.21	-0.45	-0.58	-1.9	-1.022	0.532	0.198939
YDR456W	NHX1	vacuolar acidification*	monovalent inorganic cation transporter activity	-0.46	-0.6	-0.41	-0.49	-1.62	-3.11	-0.5	-0.05	-0.57	-1.17	0.68	0.389518
YOL160W				0.18	-0.79	-0.86	-0.49	-0.76	f	-0.59	-0.57	f	-0.64	0.15	0.682727
YGL195W	GCN1	regulation of translational elongation	molecular function unknown	-0.11	-0.93	-0.43	-0.49	-0.95	-1.21	-0.04	-0.16	-0.05	-0.482	-0.008	0.983642
YPL255W	BBP1	microtubule nucleation*	structural constituent of cytoskeleton	-0.76	-0.32	-0.38	-0.486667	0.28	0.64	0.44	0.17	0.47	0.4	-0.886667	0.000960278
YPR030W	CSR2	cell wall organization and biogenesis*	molecular function unknown	-0.2	-0.7	-0.56	-0.486667	-1.05	-1.33	-0.67	-0.84	-0.81	-0.94	0.453333	0.0523577
YGR032W	GSC2	cell wall organization and biogenesis*	1,3-beta-glucan synthase activity	0.17	-0.69	-0.94	-0.486667	-0.99	-1.3	-0.85	-0.42	-0.91	-0.894	0.407333	0.236442
YER114C	BOI2	establishment of cell polarity (sensu Fungi)*	phospholipid binding	-0.49	-0.72	-0.25	-0.486667	-0.71	-0.14	0.25	0.39	-0.53	-0.148	-0.338667	0.303706
YPL246C	RBD2	biological process unknown	molecular function unknown	-0.29	-0.77	-0.4	-0.486667	0.57	0.76	-0.31	-1.13	0.32	0.042	-0.528667	0.304561
YJL178C	ATG27	vesicle organization and biogenesis	protein kinase regulator activity	-0.34	-0.55	-0.57	-0.486667	0.4	0.02	-0.02	-0.87	-0.43	-0.18	-0.306667	0.337254
YDR302W	GPI11	GPI anchor biosynthesis	phosphoethanolamine N-methyltransferase activity	-0.04	-0.49	-0.93	-0.486667	0.51	-0.22	-0.1	-0.57	-0.84	-0.244	-0.242667	0.523907
YPL187W	MF(ALPHA)1	response to pheromone during conjugation with cellular fusion	mating pheromone activity	-0.53	-0.25	-0.68	-0.486667	-1.39	-1.02	-0.37	0.01	-0.75	-0.704	0.217333	0.544597
SPL2YMR292W				-0.4	-0.58	-0.48	-0.486667	-0.98	-1.08	-0.4	-0.04	f	-0.625	0.138333	0.658065
SPL2YLR275W				-0.02	-0.61	-0.83	-0.486667	-0.57	-0.95	-0.2	0.19	-1.71	-0.648	0.161333	0.742803
YDL151C	BUD30			-0.44	-0.15	-0.87	-0.486667	-1.31	-0.61	0.03	0.6	-0.86	-0.43	-0.0566667	0.908725
YMR130W		biological process unknown	molecular function unknown	-0.54	-0.64	-0.27	-0.483333	0.25	0.23	0.17	0.36	0.45	0.292	-0.775333	0.000311711
YIL092W		biological process unknown	molecular function unknown	-0.22	-1.61	0.38	-0.483333	-1.79	-2.02	-0.8	-0.14	f	-1.1875	0.704167	0.370206
YDL004W	ATP16	ATP synthesis coupled proton transport	hydrogen-transporting ATP synthase activity, rotational mechanism	-0.64	-0.27	-0.54	-0.483333	-0.36	-0.39	-0.45	-1.04	-0.58	-0.564	0.0806667	0.678045
SPL2YPR063C				-0.53	-0.25	-0.67	-0.483333	-1.26	-0.55	-0.25	0.77	-0.43	-0.344	-0.139333	0.764918
YER101C	AST2	biological process unknown	molecular function unknown	-0.3	-0.76	-0.39	-0.483333	-1.14	-0.63	-0.26	0.14	f	-0.4725	-0.0108333	0.976039
YEL033W				-0.35	-0.51	-0.59	-0.483333	0.84	1.11	0.28	-0.19	0.23	0.454	-0.937333	0.0242687
YKL087C	CYT2	cytochrome c-heme linkage	holocytochrome-c synthase activity	-0.48	-0.27	-0.7	-0.483333	0.07	0.29	-0.46	0	0.36	0.052	-0.535333	0.0455081
YOR236W	DFR1	folic acid and derivative metabolism	dihydrofolate reductase activity	-0.65	-0.57	-0.23	-0.483333	0.12	0.29	-0.13	-0.45	-0.31	-0.096	-0.387333	0.106125
YIL009W	FAA3	lipid metabolism*	long-chain-fatty-acid-CoA ligase activity	-0.46	-0.75	-0.24	-0.483333	0.45	0.06	-0.11	-0.53	-0.25	-0.076	-0.407333	0.144521
YKL102C				-0.47	-0.69	-0.29	-0.483333	-1.12	-0.88	-0.55	0.07	-1.31	-0.758	0.274667	0.443138
SNR14				-0.56	-0.46	-0.43	-0.483333	-1.11	0.16	-0.03	0.49	-0.48	-0.194	-0.289333	0.465344
YDR331W	GPI8	attachment of GPI anchor to protein	GPI-anchor transamidase activity	-0.07	-0.4	-0.98	-0.483333	-2.1	-2.51	-0.52	0.55	f	-1.145	0.661667	0.480457
YOR099W	KTR1	protein amino acid O-linked glycosylation*	alpha-1,2-mannosyltransferase activity	-0.73	-0.1	-0.62	-0.483333	-0.27	-0.08	-0.87	-0.54	-0.06	-0.364	-0.119333	0.648237
YHR099W	TRA1	regulation of transcription from RNA polymerase II promoter*	histone acetyltransferase activity	-0.35	-0.78	-0.32	-0.483333	-0.67	-0.26	-0.23	0.05	-1.19	-0.46	-0.0233333	0.941946
SPL2YDR305C				-0.35	-0.72	-0.38	-0.483333	-1.5	-0.53	-0.09	0.22	-1.13	-0.606	0.122667	0.786635
YDR121W	DPB4	chromatin silencing at telomere*	epsilon DNA polymerase activity	-0.78	-0.15	-0.51	-0.48	0.22	0.96	0.07	0.23	0.85	0.466	-0.946	0.0142668
YMR122C				-0.45	-0.67	-0.32	-0.48	-0.71	-0.04	-0.04	0.54	-0.14	-0.078	-0.402	0.194082
YDL121C		biological process unknown	molecular function unknown	0.04	-0.66	-0.82	-0.48	-0.4	-0.17	0.04	0.09	-0.42	-0.172	-0.308	0.245892
YGR030C	POP6	rRNA processing*	ribonuclease P activity*	-0.62	-0.34	-0.48	-0.48	-0.29	0.17	-0.24	-0.12	-0.73	-0.242	-0.238	0.285788
YOR235W				0.17	-0.54	-1.07	-0.48	-1.19	f	-0.67	-0.03	-2.33	-1.055	0.575	0.416597
YJL117W	PHO86	protein folding*	molecular function unknown	-0.73	-0.46	-0.25	-0.48	0.05	0.06	-0.14	-1.35	0.17	-0.242	-0.238	0.562849
YBR226C				-0.35	-0.84	-0.25	-0.48	-0.88	-0.33	-0.16	-0.08	-0.41	-0.372	-0.108	0.654109
YLR341W	SPO77	sporulation (sensu Fungi)*	molecular function unknown	0.05	-0.95	-0.54	-0.48	0.03	-0.93	-0.04	0.32	-1.07	-0.338	-0.142	0.750648
YBL020W	RFT1	protein amino acid N-linked glycosylation*	oligosaccharide transporter activity	-0.34	-0.75	-0.35	-0.48	-0.17	-0.3	-0.51	-0.39	-0.77	-0.428	-0.052	0.767377
YDL187C				-0.48	-0.22	-0.74	-0.48	-1.03	-0.68	-0.27	0.28	f	-0.425	-0.055	0.883315
YOR308C	SNU66	nuclear mRNA splicing, via spliceosome	RNA splicing factor activity, transesterification mechanism	-0.44	-0.43	-0.56	-0.476667	0.12	1	0.18	-0.07	0.56	0.358	-0.834667	0.0171285
YBL028C		biological process unknown	molecular function unknown	-0.63	-0.24	-0.56	-0.476667	0.74	0.38	0.21	0.15	-0.23	0.25	-0.726667	0.0189467
YER117W	RPL23B	translation	structural constituent of ribosome	-0.3	-0.79	-0.34	-0.476667	-0.5	0.46	0.42	0.24	0.21	0.166	-0.642667	0.0472223
YER097W				-0.3	-0.56	-0.57	-0.476667	-1.25	-0.31	-0.45	-0.11	-1.21	-0.666	0.189333	0.577973
YDR117C	TMA64	biological process unknown	RNA binding	-0.5	-0.26	-0.67	-0.476667	-1.06	-0.4	-0.2	-0.06	-0.88	-0.52	0.0433333	0.878804
YJR072C	NPA3	biological process unknown	ATPase activity	-0.77	-0.36	-0.3	-0.476667	1.37	1.42	0.74	0.2	0.61	0.868	-1.34467	0.0064383
YOR205C		biological process unknown	molecular function unknown	-0.63	-0.35	-0.45	-0.476667	0.72	0.87	0.03	-0.07	0.66	0.442	-0.918667	0.0130062
YJL111W	CCT7	protein folding*	unfolded protein binding	-0.5	-0.59	-0.34	-0.476667	0.83	0.68	0.22	-0.23	0.61	0.422	-0.898667	0.013747
YLR347C	KAP95	protein import into nucleus	protein carrier activity	-0.29	-0.29	-0.85	-0.476667	0.43	-0.38	-0.26	-0.4	0.4	-0.042	-0.434667	0.178749
YLR312W-A	MRPL15	translation	structural constituent of ribosome	-0.88	-0.46	-0.08	-0.473333	0.2	-0.37	0.01	-0.06	0.3	0.016	-0.489333	0.0764131
YGR285C	ZUO1	protein folding*	unfolded protein binding	-0.72	-0.56	-0.14	-0.473333	1.15	0.84	1.2	-0.16	0.62	0.73	-1.20333	0.0141506
YFL040W		biological process unknown	molecular function unknown	-0.5	-0.2	-0.72	-0.473333	-1.62	-1.55	-0.81	-0.08	-1.14	-1.04	0.566667	0.197138
TK(UUU)P				-0.53	-0.27	-0.62	-0.473333	-1.64	-0.93	-0.71	0.11	-1.03	-0.84	0.366667	0.377962
YFR031C	SMC2	mitotic sister chromatid segregation*	ATPase activity*	-0.29	-0.56	-0.57	-0.473333	-1.29	-0.15	-0.39	-0.62	-1.39	-0.768	0.294667	0.411867
YMR274C	RCE1	protein processing*	prenyl-dependent CAAX protease activity	-0.58	-0.67	-0.17	-0.473333	0.06	-0.42	-0.83	-1.08	-1.08	-0.67	0.196667	0.552435
FRAGYDR535C				-0.3	-0.53	-0.59	-0.473333	-0.67	-0.41	-0.2	-0.09	-0.6	-0.394	-0.0793333	0.642026
YDR273W	DON1	meiosis*	molecular function unknown	-0.36	-0.41	-0.65	-0.473333	-0.96	-1.2	-0.44	0.21	-0.78	-0.634	0.160667	0.646364
YNR070W		transport	ATPase activity, coupled to transmembrane movement of substances	-0.2	-0.79	-0.43	-0.473333	-0.88	-0.35	-0.24	0.06	-0.75	-0.432	-0.0413333	0.879207
SPL2YGL189C				-0.34	-0.68	-0.39	-0.47	1.32	1.67	0.17	-0.13	0.61	0.728	-1.198	0.0400162
YER007C-A	TMA20	ribosome biogenesis	RNA binding	-0.83	-0.75	0.17	-0.47	0.41	-0.1	0.13	-0.05	0.07	0.092	-0.562	0.0764106
YDR097C	MSH6	mismatch repair	DNA binding*	-0.26	-0.69	-0.46	-0.47	-0.39	-0.38	0.16	-0.05	-0.38	-0.208	-0.262	0.185409
YDR045C	RPC11	transcription from RNA polymerase III promoter	DNA-directed RNA polymerase activity	-0.23	-0.35	-0.83	-0.47	0.04	-0.66	0.19	0.38	f	-0.0125	-0.4575	0.198859
YDR477W	SNF1	protein amino acid phosphorylation*	AMP-activated protein kinase activity	0.01	-0.42	-1	-0.47	-1.3	-1.91	-0.45	0.24	f	-0.855	0.385	0.555576
SPL2YDR129C				-0.39	-0.49	-0.53	-0.47	-1.31	0.28	0	0.29	f	-0.185	-0.285	0.556139
YPL170W	DAP1	sterol metabolism	heme binding	-0.25	-0.46	-0.7	-0.47	-0.97	0.53	-0.35	-0.43	-0.52	-0.348	-0.122	0.731522
YDL247W	MPH2	carbohydrate transport	carbohydrate transporter activity*	-0.34	-0.33	-0.74	-0.47	-0.28	-1.63	-0.46	-0.12	f	-0.6225	0.1525	0.732107
YOL078W	AVO1	regulation of cell growth*	molecular function unknown	-0.47	-0.68	-0.26	-0.47	-0.72	-0.14	0.11	0	-1.07	-0.364	-0.106	0.748424
SPL2YGL107W				-0.17	-0.71	-0.53	-0.47	-0.75	-0.79	-0.09	0.32	-0.67	-0.396	-0.074	0.821835
YIR012W	SQT1	ribosomal large subunit assembly and maintenance	molecular function unknown	-0.03	-0.62	-0.76	-0.47	-1.24	-1.86	0.17	0.49	f	-0.61	0.14	0.84716
YNL318C	HXT14	hexose transport	galactose transporter activity	-0.07	-0.62	-0.72	-0.47	-0.98	-0.84	-0.53	0.19	0.16	-0.4	-0.07	0.852024
YGR276C	RNH70	RNA processing	3'-5' exonuclease activity	-0.18	-0.33	-0.9	-0.47	-1.51	-1.08	-0.13	0.55	f	-0.5425	0.0725	0.905293
YHR077C	NMD2	telomere maintenance*	protein binding	-0.12	-0.58	-0.71	-0.47	-0.86	-0.79	-0.15	-0.06	-0.35	-0.442	-0.028	0.915925
YFL022C	FRS2	phenylalanyl-tRNA aminoacylation	phenylalanine-tRNA ligase activity	-0.95	-0.67	0.22	-0.466667	-1.22	-1.32	-0.4	0.26	-0.33	-0.602	0.135333	0.783777
YGR082W	TOM20	protein import into mitochondrial matrix	protein transporter activity	-0.5	-0.4	-0.5	-0.466667	0.48	0.28	0.09	-0.38	-0.05	0.084	-0.550667	0.0311721
YDR152W	GIR2	biological process unknown	molecular function unknown	-0.86	-0.14	-0.4	-0.466667	0.07	0.51	0.27	-0.4	-0.23	0.044	-0.510667	0.105189
YLR318W	EST2	telomere maintenance*	telomerase activity*	-0.11	-0.83	-0.46	-0.466667	-0.58	0.4	0.19	0.25	-0.55	-0.058	-0.408667	0.246552
SPL2YHR039C-B				-0.32	-0.37	-0.71	-0.466667	-0.4	-0.15	-0.05	0.1	-0.72	-0.244	-0.222667	0.334098
YOR030W	DFG16	pseudohyphal growth*	molecular function unknown	-0.38	-0.47	-0.55	-0.466667	-1.04	0.01	-0.25	0.29	-0.45	-0.288	-0.178667	0.57652
YIL093C	RSM25	translation	structural constituent of ribosome	0.22	-0.87	-0.75	-0.466667	-1.66	-1.74	-0.23	0.22	f	-0.8525	0.385833	0.582151
YGL263W	COS12	biological process unknown	molecular function unknown	0.39	-0.95	-0.84	-0.466667	-0.04	-2.22	-0.31	0.22	-2.02	-0.874	0.407333	0.60976
YDL167C	NRP1	biological process unknown	molecular function unknown	0.09	-0.49	-1	-0.466667	-1.12	-1.76	-0.21	0.47	f	-0.655	0.188333	0.779919
YLR308W	CDA2	spore wall assembly (sensu Fungi)	chitin deacetylase activity	-0.42	-0.63	-0.35	-0.466667	-1.33	-0.04	-0.2	0.37	-1.27	-0.494	0.0273333	0.954567
YLR390W	ECM19	cell wall organization and biogenesis	molecular function unknown	-0.25	-0.86	-0.29	-0.466667	-0.34	-0.37	-0.41	-0.58	-0.68	-0.476	0.00933333	0.957624
YJL219W	HXT9	hexose transport	glucose transporter activity*	-0.13	-0.72	-0.54	-0.463333	-0.78	-2.01	-1.39	-1.01	-0.58	-1.154	0.690667	0.103798
YDR489W	SLD5	DNA-dependent DNA replication	molecular function unknown	0.26	-0.9	-0.75	-0.463333	-0.57	-0.49	0.07	0.53	f	-0.115	-0.348333	0.455923
YBR186W	PCH2	regulation of meiosis	molecular function unknown	-0.4	-0.24	-0.75	-0.463333	-0.27	-0.16	-0.41	0.38	-0.8	-0.252	-0.211333	0.475965
YDR322W	MRPL35	translation	structural constituent of ribosome	-0.53	-0.09	-0.77	-0.463333	-1.61	-0.96	-0.21	0.21	-1.06	-0.726	0.262667	0.584657
YDR333C		biological process unknown	molecular function unknown	-0.1	-0.3	-0.99	-0.463333	-1.8	-2.48	-0.23	0.72	f	-0.9475	0.484167	0.610249
YCRX12W				-0.27	-0.47	-0.65	-0.463333	-0.62	-0.46	-0.35	0.07	-2.22	-0.716	0.252667	0.650454
YOR351C	MEK1	protein amino acid phosphorylation*	protein serine/threonine kinase activity	-0.3	-0.34	-0.75	-0.463333	-0.06	-0.11	-0.73	-0.13	-0.8	-0.366	-0.0973333	0.701671
YER108C				-0.13	-0.22	-1.04	-0.463333	-0.87	-1.12	-0.14	0.72	f	-0.3525	-0.110833	0.84714
YKL147C				-0.66	-0.06	-0.67	-0.463333	-1.12	-0.53	-0.59	-0.17	-0.07	-0.496	0.0326667	0.913304
YNL169C	PSD1	phosphatidylcholine biosynthesis	phosphatidylserine decarboxylase activity	-0.53	-0.43	-0.43	-0.463333	0.16	0.68	0.31	0.03	0.53	0.342	-0.805333	0.00236726
YDL041W				-0.51	-0.37	-0.5	-0.46	-0.02	0.82	-0.1	0.03	0.6	0.266	-0.726	0.0271187
YOL146W	PSF3	DNA-dependent DNA replication	molecular function unknown	-0.23	-0.74	-0.41	-0.46	0.26	0.08	-0.29	-0.12	-0.1	-0.034	-0.426	0.0426704
IYPR193C				-0.18	-0.79	-0.41	-0.46	-0.9	-0.83	-0.93	-1.21	-2.02	-1.178	0.718	0.0666848
YIL170W	HXT12	biological process unknown*	molecular function unknown*	-0.43	-0.54	-0.41	-0.46	-1.49	-1.44	-0.76	-0.35	-1.67	-1.142	0.682	0.0888501
YBR144C				-0.24	-0.4	-0.74	-0.46	-0.98	-2.12	-0.81	0.23	-2.49	-1.234	0.774	0.284462
YDR496C	PUF6	regulation of transcription, mating-type specific	specific transcriptional repressor activity	-0.41	-0.97	0	-0.46	-1.73	-1.17	-0.47	-0.26	f	-0.9075	0.4475	0.377315
INTQ0280A				-0.47	-0.21	-0.7	-0.46	-1.45	-1.42	-0.32	-0.21	f	-0.85	0.39	0.393343
YDR468C	TLG1	vesicle fusion	v-SNARE activity*	-0.27	-0.41	-0.7	-0.46	-1.38	-1.26	-0.19	-0.25	-0.7	-0.756	0.296	0.420566
SPL2YCR031C				-0.55	-0.41	-0.42	-0.46	-1.01	0	-0.31	0.18	-0.02	-0.232	-0.228	0.449039
TW(CCA)P				-0.63	-0.33	-0.42	-0.46	-1.12	-1.53	-0.74	0.24	-0.59	-0.748	0.288	0.498426
YHR081W	LRP1	telomere maintenance*	molecular function unknown	-0.7	-0.04	-0.64	-0.46	-0.29	-0.79	-0.17	-0.48	-0.28	-0.402	-0.058	0.793311
SPL2YGL187C				0.1	-0.99	-0.48	-0.456667	-0.48	-0.99	-1.14	-1.08	f	-0.9225	0.465833	0.202965
YPL128C	TBF1	loss of chromatin silencing	DNA binding*	-0.8	-0.32	-0.25	-0.456667	0.01	0.49	-0.18	-0.99	-0.24	-0.182	-0.274667	0.453857
YFL025C	BST1	ER to Golgi vesicle-mediated transport*	carboxylic ester hydrolase activity	-0.55	-0.5	-0.32	-0.456667	-0.88	0.09	-0.13	0.2	-0.49	-0.242	-0.214667	0.455772
YER085C		biological process unknown	molecular function unknown	-0.52	-0.07	-0.78	-0.456667	-1.56	-1.44	-0.37	0.66	f	-0.6775	0.220833	0.743779
SNR74				-0.35	-0.44	-0.58	-0.456667	-1.01	0	-0.15	-0.01	-0.77	-0.388	-0.0686667	0.817232
YIL025C				-0.27	-0.99	-0.1	-0.453333	-0.35	-0.42	-0.2	-0.22	-0.7	-0.378	-0.0753333	0.757157
YBL059W		biological process unknown	molecular function unknown	-0.18	-0.65	-0.53	-0.453333	-0.76	-0.63	-0.03	0.36	-1.37	-0.486	0.0326667	0.939548
YMR199W	CLN1	regulation of cyclin-dependent protein kinase activity	cyclin-dependent protein kinase regulator activity	-0.58	-0.36	-0.42	-0.453333	0.78	1.62	0.29	0.47	1.44	0.92	-1.37333	0.00811669
YHR204W	MNL1	ER-associated protein catabolism	carbohydrate binding	-0.57	-0.56	-0.23	-0.453333	-0.22	0.16	0.43	0.15	-0.77	-0.05	-0.403333	0.211666
Q0242				-0.21	-0.48	-0.67	-0.453333	-1.75	-1.93	-0.39	0.19	-1.61	-1.098	0.644667	0.300712
YPL234C	TFP3	vacuolar acidification	hydrogen-transporting ATPase activity, rotational mechanism	-0.34	-0.85	-0.17	-0.453333	0.43	0.2	-0.42	-0.72	-0.27	-0.156	-0.297333	0.382668
YDR341C		protein biosynthesis	arginine-tRNA ligase activity	0.25	-0.82	-0.79	-0.453333	-1.73	-1.93	-0.14	0.72	f	-0.77	0.316667	0.712011
YLR291C	GCD7	translational initiation	translation initiation factor activity*	-0.6	-0.29	-0.46	-0.45	0.56	-0.06	-0.02	-0.09	0.14	0.106	-0.556	0.0183457
YNR063W		biological process unknown	molecular function unknown	-0.58	-0.5	-0.27	-0.45	-0.21	0.41	-0.19	0.14	-0.08	0.014	-0.464	0.0342118
YNL312W	RFA2	nucleotide-excision repair*	DNA binding	-0.23	-0.96	-0.16	-0.45	0.4	0.99	-0.07	-0.08	0.24	0.296	-0.746	0.059475
YOL042W	NGL1	biological process unknown	endonuclease activity	-0.55	-0.34	-0.46	-0.45	-0.22	-0.09	-0.48	0.06	-0.11	-0.168	-0.282	0.0694334
YNR052C	POP2	regulation of transcription from RNA polymerase II promoter*	3'-5'-exoribonuclease activity	-0.87	-0.12	-0.36	-0.45	-0.02	0.52	-0.12	-0.31	0.25	0.064	-0.514	0.0878805
YER132C	PMD1	sporulation	molecular function unknown	-0.44	-0.45	-0.46	-0.45	-0.18	-0.14	0.37	0.05	-0.48	-0.076	-0.374	0.0923347
YNL292W	PUS4	tRNA modification	tRNA-pseudouridine synthase activity	0.02	-0.71	-0.66	-0.45	0.59	-0.19	0.04	-0.52	0.31	0.046	-0.496	0.159603
YNL291C	MID1	calcium ion transport	calcium channel activity*	-0.56	-0.31	-0.48	-0.45	0.29	0.04	-0.14	-0.68	-0.12	-0.122	-0.328	0.185106
YDR470C	UGO1	transport*	transporter activity	-0.11	-0.77	-0.47	-0.45	-0.85	-1.61	-0.35	-0.46	-1.42	-0.938	0.488	0.22769
YGR089W	NNF2	chromosome segregation	molecular function unknown	-0.4	-0.7	-0.25	-0.45	-0.29	-0.11	0.24	0.05	-0.65	-0.152	-0.298	0.233113
YHL041W				0.09	-0.83	-0.61	-0.45	-0.76	-1.54	-0.78	-0.31	-2.54	-1.186	0.736	0.237104
YCL046W				-0.51	-0.15	-0.69	-0.45	-0.16	-0.51	-0.14	-0.54	0.07	-0.256	-0.194	0.356925
SPL2YDL108W				-0.39	-0.46	-0.5	-0.45	-0.89	-0.24	-0.33	-0.48	-1.28	-0.644	0.194	0.483613
SPL2YKL186C				-0.59	-0.18	-0.58	-0.45	-0.21	-0.09	-0.2	0.07	-1.02	-0.29	-0.16	0.576507
YDL015C	TSC13	very-long-chain fatty acid metabolism	oxidoreductase activity	-0.18	-0.63	-0.54	-0.45	0.2	-0.85	-0.51	-0.68	0.14	-0.34	-0.11	0.729911
SNR72				-0.49	-0.3	-0.56	-0.45	-0.84	-0.59	-0.14	0.21	-0.71	-0.414	-0.036	0.897073
YBL043W	ECM13	cell wall organization and biogenesis	molecular function unknown	-0.71	-0.45	-0.19	-0.45	-0.71	-0.73	0.07	-0.19	-0.63	-0.438	-0.012	0.96183
YBR284W		biological process unknown*	molecular function unknown	-0.28	-0.4	-0.66	-0.446667	-1.24	-1.21	-0.58	0.32	f	-0.6775	0.230833	0.624345
YER068W	MOT2	telomere maintenance*	3'-5'-exoribonuclease activity*	-0.38	-0.67	-0.29	-0.446667	-1.03	-0.59	0.15	0.47	-1.35	-0.47	0.0233333	0.96174
YLR326W		biological process unknown	molecular function unknown	-0.36	-0.75	-0.23	-0.446667	-0.07	0.77	-0.3	-0.29	0.1	0.042	-0.488667	0.138265
YPR080W	TEF1	translational elongation	translation elongation factor activity	-0.58	-0.12	-0.64	-0.446667	0.29	-0.4	0.97	0.07	-0.47	0.092	-0.538667	0.194452
YKR102W	FLO10	flocculation via cell wall protein-carbohydrate interaction	mannose binding	-0.41	-0.56	-0.37	-0.446667	-1.4	-1.09	-0.29	0.32	-0.77	-0.646	0.199333	0.641467
INTQ0185G				-0.05	-0.44	-0.85	-0.446667	-1.68	-1.39	0.19	-0.05	f	-0.7325	0.285833	0.647629
YKL082C	RRP14	establishment of cell polarity (sensu Fungi)*	molecular function unknown	-0.58	-0.1	-0.65	-0.443333	1.29	0.51	0.72	-0.36	1.43	0.718	-1.16133	0.0398499
YNR043W	MVD1	ergosterol biosynthesis*	diphosphomevalonate decarboxylase activity	-0.52	-0.35	-0.46	-0.443333	0.38	-0.19	-0.14	-0.5	0.33	-0.024	-0.419333	0.112018
YMR138W	CIN4	microtubule-based process	GTP binding	-0.54	-0.51	-0.28	-0.443333	-0.6	-0.01	-0.06	0.2	0	-0.094	-0.349333	0.113373
Q0283				-0.12	-0.78	-0.43	-0.443333	-1.85	-1.9	-0.44	-0.78	-0.55	-1.104	0.660667	0.190996
YDR095C				-0.04	-0.47	-0.82	-0.443333	-0.95	-1.46	-0.57	-0.14	-0.83	-0.79	0.346667	0.338826
YKL178C	STE3	pheromone-dependent signal transduction during conjugation with cellular fusion	mating-type a-factor pheromone receptor activity	-0.38	-0.92	-0.03	-0.443333	-0.77	-0.79	-0.68	0.08	-0.96	-0.624	0.180667	0.578066
SPL2YDR424C				-0.39	-0.36	-0.58	-0.443333	-1.36	-0.06	0.1	0.57	-0.31	-0.212	-0.231333	0.610603
YFL012W		biological process unknown	molecular function unknown	0.2	-0.65	-0.88	-0.443333	-0.61	-0.66	-0.27	-0.23	-1.27	-0.608	0.164667	0.650795
YMR260C	TIF11	translational initiation	translation initiation factor activity	-0.7	-0.21	-0.41	-0.44	0.72	0.65	0.68	0.19	1.06	0.66	-1.1	0.00204501
YCR008W	SAT4	G1/S transition of mitotic cell cycle*	protein kinase activity	-0.29	-0.52	-0.51	-0.44	0.6	-0.07	0.27	0.16	0.44	0.28	-0.72	0.00448093
YEL035C	UTR5	biological process unknown	molecular function unknown	-0.24	-0.61	-0.47	-0.44	0.01	0.29	-0.13	-0.04	0.1	0.046	-0.486	0.00770017
YLL041C	SDH2	tricarboxylic acid cycle*	succinate dehydrogenase (ubiquinone) activity	-0.45	-0.44	-0.43	-0.44	-1.05	-1.04	-1.49	-1.12	-0.6	-1.06	0.62	0.0167228
YJR048W	CYC1	electron transport	electron carrier activity	-0.66	0	-0.66	-0.44	0.81	0.17	0.21	0.05	0.58	0.364	-0.804	0.0178519
YBR030W		phospholipid metabolism	molecular function unknown	-0.34	-0.81	-0.17	-0.44	0.93	1.27	0.3	-0.23	0.49	0.552	-0.992	0.0372027
SPL2YBL026W				-0.18	-0.79	-0.35	-0.44	-0.41	0.03	-0.2	-0.19	-0.17	-0.188	-0.252	0.170959
YHR156C	LIN1	biological process unknown	protein binding	-0.66	-0.32	-0.34	-0.44	-0.29	-0.4	-0.36	-0.07	f	-0.28	-0.16	0.26265
YJL143W	TIM17	protein import into mitochondrial matrix	protein transporter activity	-0.25	-0.88	-0.19	-0.44	0.6	-0.35	-0.34	-0.41	0.09	-0.082	-0.358	0.282106
YNL288W	CAF40	regulation of transcription from RNA polymerase II promoter	molecular function unknown	-0.04	-0.87	-0.41	-0.44	0.62	-0.17	-0.17	-0.75	0.17	-0.06	-0.38	0.316582
YNL023C	FAP1	biological process unknown	transcription factor activity	-0.76	-0.72	0.16	-0.44	-0.25	-0.21	-0.38	-0.1	-0.1	-0.208	-0.232	0.352187
SNR190				-0.27	-0.35	-0.7	-0.44	-1.47	-0.56	-0.1	-0.37	-1.11	-0.722	0.282	0.446973
YIL090W	ICE2	endoplasmic reticulum organization and biogenesis	molecular function unknown	-0.15	-0.62	-0.55	-0.44	-0.89	-0.42	-0.39	-0.2	-1.67	-0.714	0.274	0.485432
YJL118W		biological process unknown	molecular function unknown	-0.3	-0.52	-0.5	-0.44	-0.65	-0.4	-0.09	0.2	-0.59	-0.306	-0.134	0.56327
YJR159W	SOR1	fructose metabolism*	L-iditol 2-dehydrogenase activity	-0.71	-0.21	-0.4	-0.44	-0.65	-0.4	-0.69	-0.06	-1	-0.56	0.12	0.627928
YER044C-A	MEI4	sporulation (sensu Fungi)*	molecular function unknown	-0.29	-0.75	-0.28	-0.44	-1.13	-0.3	-0.4	0.06	-0.87	-0.528	0.088	0.781758
YDR337W	MRPS28	translation*	structural constituent of ribosome*	-0.13	-0.44	-0.75	-0.44	-1.35	-1.87	0.01	0.82	f	-0.5975	0.1575	0.840894
YGR071C		biological process unknown	molecular function unknown	-0.28	-0.91	-0.13	-0.44	-0.73	-0.44	0.14	-0.08	-0.81	-0.384	-0.056	0.858172
TV(CAC)D				-0.32	-0.25	-0.75	-0.44	-0.79	-0.68	-0.15	0.06	-0.67	-0.446	0.006	0.981765
YOR098C	NUP1	mRNA export from nucleus*	protein binding*	-0.68	-0.48	-0.15	-0.436667	0.74	1.14	0.54	0.06	0.88	0.672	-1.10867	0.00599813
YLR052W	IES3	chromatin remodeling	molecular function unknown	-0.55	-0.25	-0.51	-0.436667	0.58	0.63	-0.01	-0.18	0.29	0.262	-0.698667	0.0202676
YBL042C	FUI1	uridine transport	uridine transporter activity	-0.92	-0.44	0.05	-0.436667	0.57	0.23	-0.07	0.24	0.12	0.218	-0.654667	0.0381219
YIR009W	MSL1	nuclear mRNA splicing, via spliceosome	RNA binding	0.03	-1	-0.34	-0.436667	0.15	0.19	0.25	-0.08	-0.3	0.042	-0.478667	0.113792
YBR031W	RPL4A	translation	structural constituent of ribosome	-0.88	0.07	-0.5	-0.436667	0.27	-0.4	0.24	-0.01	-0.43	-0.066	-0.370667	0.240478
YGR175C	ERG1	ergosterol biosynthesis	squalene monooxygenase activity*	-0.58	-0.88	0.15	-0.436667	-0.18	-0.47	-0.15	-0.74	-0.03	-0.314	-0.122667	0.678437
YPR194C	OPT2	oligopeptide transport	oligopeptide transporter activity	-0.35	-0.29	-0.67	-0.436667	-0.32	-0.27	-1.15	-0.47	-0.38	-0.518	0.0813333	0.737769
YML048W	GSF2	protein folding*	molecular function unknown	-0.18	-0.52	-0.61	-0.436667	0	-0.89	-0.61	-0.64	0.1	-0.408	-0.0286667	0.92054
YPL248C	GAL4	regulation of transcription, DNA-dependent*	transcriptional activator activity	-0.23	-0.93	-0.15	-0.436667	-0.71	-0.15	-0.23	-0.24	-0.79	-0.424	-0.0126667	0.961971
YKL153W				-0.55	-0.51	-0.24	-0.433333	0.38	0.67	0.65	0.07	0.47	0.448	-0.881333	0.00159773
SPL2YMR194W				-0.67	-0.28	-0.35	-0.433333	0.57	1.3	-0.06	0.38	1.05	0.648	-1.08133	0.0176656
YML035C-A				-0.13	-1.08	-0.09	-0.433333	-0.1	0.87	0.49	-0.03	0.36	0.318	-0.751333	0.0658848
FRAGYGL226C-A				-0.24	-0.56	-0.5	-0.433333	0.59	0.6	0.08	-0.51	0.22	0.196	-0.629333	0.0664364
FRAGYNL096C				-0.73	-0.47	-0.1	-0.433333	1.05	1.47	0.63	-0.74	0.81	0.644	-1.07733	0.0816595
YIL122W	POG1	G1/S-specific transcription in mitotic cell cycle*	specific RNA polymerase II transcription factor activity	-0.56	-1.29	0.55	-0.433333	-1.84	-1.26	-0.1	-0.21	f	-0.8525	0.419167	0.558485
YMR295C		biological process unknown	molecular function unknown	-0.76	-0.17	-0.37	-0.433333	-0.4	-0.22	-0.73	-0.44	0.01	-0.356	-0.0773333	0.721371
IYDR419W				-0.77	0.18	-0.71	-0.433333	-1.1	-0.05	-0.29	-0.58	-0.47	-0.498	0.0646667	0.848329
YGR172C	YIP1	ER to Golgi vesicle-mediated transport*	molecular function unknown	-0.51	-0.54	-0.25	-0.433333	f	f	f	f	f
YLL042C	ATG10	protein targeting to vacuole*	APG12 conjugating enzyme activity	-0.47	-0.1	-0.73	-0.433333	-0.61	0.14	-0.33	0.27	-0.58	-0.222	-0.211333	0.474601
YLR311C				-0.48	-0.35	-0.47	-0.433333	-1.25	-0.88	-0.53	0.49	-1.28	-0.69	0.256667	0.576476
YFR010W	UBP6	protein deubiquitination	ubiquitin-specific protease activity	-0.37	-0.58	-0.35	-0.433333	-1.07	-0.36	0.09	0.13	-0.62	-0.366	-0.0673333	0.8326
YMR076C	PDS5	mitotic sister chromatid cohesion*	structural molecule activity	-0.54	-0.37	-0.38	-0.43	0.17	0.37	0.53	0.64	1.03	0.548	-0.978	0.0025017
SPL2YBL092W				-0.52	-0.43	-0.34	-0.43	0.17	0.88	0.27	0.18	0.65	0.43	-0.86	0.00439392
YER118C	SHO1	pseudohyphal growth*	osmosensor activity	-0.67	-0.11	-0.51	-0.43	0.28	0.52	0.08	0.44	-0.04	0.256	-0.686	0.010226
SPL2YHR021C				-0.13	-0.6	-0.56	-0.43	-0.07	0.37	0.03	0.21	-0.19	0.07	-0.5	0.0273
YIL110W		biological process unknown	S-adenosylmethionine-dependent methyltransferase activity	-0.2	-0.61	-0.48	-0.43	0.46	0.47	0.25	-0.13	-0.34	0.142	-0.572	0.0499617
SPL2YPR187W				-0.63	-0.48	-0.18	-0.43	-0.84	-0.75	-0.72	-0.44	-1.07	-0.764	0.334	0.0915152
YER130C		biological process unknown	molecular function unknown	-0.82	-0.15	-0.32	-0.43	0.2	0.38	-0.48	-0.08	0.22	0.048	-0.478	0.103937
SPL2YOR234C				-0.8	0.23	-0.72	-0.43	-0.66	0.74	0	0.35	0.07	0.1	-0.53	0.223737
YOR149C	SMP3	GPI anchor biosynthesis*	alpha-1,2-mannosyltransferase activity	-0.77	-0.32	-0.2	-0.43	0.04	-0.15	-0.44	-0.45	0.01	-0.198	-0.232	0.267207
SPL2YDR059C				-0.61	-0.06	-0.62	-0.43	-0.96	0.52	-0.06	0.43	-0.47	-0.108	-0.322	0.445269
YLR306W	UBC12	protein neddylation	NEDD8 conjugating enzyme activity	0.13	-0.76	-0.66	-0.43	0.03	0.13	-0.23	-0.58	-0.57	-0.244	-0.186	0.537304
YFL023W	BUD27	bud site selection	molecular function unknown	-0.39	-0.34	-0.56	-0.43	-1.13	-0.35	0.23	0.41	-1.5	-0.468	0.038	0.94178
YCR073C	SSK22	protein amino acid phosphorylation*	MAP kinase kinase kinase activity	-0.35	-0.46	-0.47	-0.426667	0.3	0.5	-0.25	-0.23	-0.43	-0.022	-0.404667	0.142429
YNL204C	SPS18	sporulation	molecular function unknown	-0.65	-0.29	-0.34	-0.426667	-0.49	-0.27	-0.62	0.16	-0.34	-0.312	-0.114667	0.578027
YNL070W	TOM7	protein import into mitochondrial matrix*	protein transporter activity	-0.63	-0.05	-0.6	-0.426667	-0.12	0.02	-0.7	-0.68	-0.46	-0.388	-0.0386667	0.876475
YDR396W				0.2	-0.76	-0.72	-0.426667	-0.99	-1.09	0.19	-0.09	f	-0.495	0.0683333	0.887972
YNL210W	MER1	meiosis*	RNA splicing factor activity, transesterification mechanism	0.04	-0.6	-0.72	-0.426667	0.1	-0.69	-0.59	-0.16	-1.5	-0.568	0.141333	0.738031
SPL2YER007C-A				-0.09	-0.25	-0.94	-0.426667	-1.23	-0.34	-0.16	-0.24	-0.51	-0.496	0.0693333	0.835492
SPL2YOR318C				-0.57	-0.02	-0.69	-0.426667	-0.94	-0.33	-0.24	0.24	-0.59	-0.372	-0.0546667	0.861856
YIL019W	FAF1	processing of 20S pre-rRNA	molecular function unknown	-0.69	-0.74	0.16	-0.423333	0.9	0.72	0.77	0.43	0.8	0.724	-1.14733	0.00293496
YMR233W		biological process unknown	molecular function unknown	-0.39	-0.66	-0.22	-0.423333	0.05	0.42	-0.1	f	0.24	0.1525	-0.575833	0.0201361
YHR019C	DED81	asparaginyl-tRNA aminoacylation	ATP binding*	-0.89	-0.4	0.02	-0.423333	0.39	0.75	0.06	-0.11	0.55	0.328	-0.751333	0.0384325
YPL238C				-0.42	-0.6	-0.25	-0.423333	0.41	0.71	0.13	-0.56	0.77	0.292	-0.715333	0.0737814
YOL044W	PEX15	peroxisome organization and biogenesis*	molecular function unknown	-0.66	-0.57	-0.04	-0.423333	-0.11	-0.16	-0.25	-0.03	-0.04	-0.118	-0.305333	0.090149
YKL141W	SDH3	tricarboxylic acid cycle*	succinate dehydrogenase (ubiquinone) activity	-0.45	-0.18	-0.64	-0.423333	-0.47	-1.08	-1.15	-1.05	-0.23	-0.796	0.372667	0.212747
YDR042C		biological process unknown	molecular function unknown	-0.23	-0.49	-0.55	-0.423333	-1.09	-1.33	-0.66	0	-2.48	-1.112	0.688667	0.258059
YNR040W		biological process unknown	molecular function unknown	-0.4	-0.41	-0.46	-0.423333	-0.64	0.14	-0.18	-0.07	-0.54	-0.258	-0.165333	0.428812
YGR025W				-0.35	-0.49	-0.43	-0.423333	-0.6	-0.55	-0.16	-0.71	-0.47	-0.498	0.0746667	0.579539
YMR103C				-0.12	-0.65	-0.5	-0.423333	-0.88	-0.4	-0.3	0.23	-0.17	-0.304	-0.119333	0.668947
YDL191W	RPL35A	translation	structural constituent of ribosome	-0.55	-0.11	-0.61	-0.423333	-0.6	0.04	0.27	0.62	-1.53	-0.24	-0.183333	0.735593
YDR306C		ubiquitin-dependent protein catabolism	protein binding	-0.08	-0.87	-0.32	-0.423333	-1.26	-0.39	-0.07	-0.03	f	-0.4375	0.0141667	0.972474
SPL2YFR024C-A				0.07	-0.7	-0.64	-0.423333	-1.74	0.65	-0.12	-0.25	-0.56	-0.404	-0.0193333	0.973053
SPL2YPR040W				-0.32	-1.03	0.09	-0.42	1.06	0.89	0.32	0.32	0.6	0.638	-1.058	0.014444
YNR024W		biological process unknown	molecular function unknown	-0.15	-0.31	-0.8	-0.42	0.22	0.55	-0.12	0.17	0.05	0.174	-0.594	0.0276344
YOL052C	SPE2	pantothenate biosynthesis*	adenosylmethionine decarboxylase activity	-0.72	-0.46	-0.08	-0.42	0.58	0.13	-0.05	-0.04	0.47	0.218	-0.638	0.0276559
YIL064W		biological process unknown	S-adenosylmethionine-dependent methyltransferase activity	-0.2	-0.33	-0.73	-0.42	0.58	f	0.25	0.14	-0.44	0.1325	-0.5525	0.109927
YDR250C				-0.75	-0.17	-0.34	-0.42	-0.77	-1.35	-0.5	-0.5	-1.16	-0.856	0.436	0.147773
YOR383C	FIT3	siderophore transport	molecular function unknown	-0.05	-0.49	-0.72	-0.42	-0.48	-1.12	-1.29	-0.36	-0.86	-0.822	0.402	0.198758
YBR250W		biological process unknown	molecular function unknown	-0.32	0	-0.94	-0.42	-1.15	-2.73	-0.61	-0.11	-1.53	-1.226	0.806	0.246917
YMR190C	SGS1	response to DNA damage stimulus*	ATP-dependent DNA helicase activity	-0.3	-0.87	-0.09	-0.42	-0.61	0.45	0.06	-0.05	-0.81	-0.192	-0.228	0.538927
YNL282W	POP3	rRNA processing*	ribonuclease P activity*	-0.06	-0.71	-0.48	-0.416667	1.12	0.61	0.62	-0.05	0.24	0.508	-0.924667	0.0209925
YGL146C		biological process unknown	molecular function unknown	-0.34	-0.56	-0.35	-0.416667	-0.98	-0.73	-0.56	-0.57	f	-0.71	0.293333	0.0746962
YNL189W	SRP1	nucleocytoplasmic transport	protein carrier activity	-0.37	-0.56	-0.32	-0.416667	0.59	0.14	-0.03	-0.8	0.3	0.04	-0.456667	0.198421
YBL013W	FMT1	translational initiation*	methionyl-tRNA formyltransferase activity	-0.32	-0.46	-0.47	-0.416667	-0.89	-0.22	0.18	0.4	-0.25	-0.156	-0.260667	0.412869
SPL2YDL219W				-0.46	-0.53	-0.26	-0.416667	-0.86	-0.32	-0.27	-0.51	-1.01	-0.594	0.177333	0.419045
YDR512C	EMI1	sporulation (sensu Fungi)	molecular function unknown	-0.02	-0.56	-0.67	-0.416667	-1.28	-1.42	-0.15	-0.02	-0.88	-0.75	0.333333	0.446182
YLR232W				0.02	-0.75	-0.52	-0.416667	-0.38	0.62	-0.31	-0.55	-0.21	-0.166	-0.250667	0.462142
YMR212C	EFR3	cellular morphogenesis	molecular function unknown	-0.51	-0.42	-0.32	-0.416667	0.02	-0.34	-0.42	-0.69	0.14	-0.258	-0.158667	0.468584
YGR231C	PHB2	protein folding*	molecular function unknown	-0.26	-0.67	-0.31	-0.413333	-0.26	-0.07	0.09	0.06	-0.48	-0.132	-0.281333	0.15029
YDR030C	RAD28	DNA repair	molecular function unknown	-0.27	-0.64	-0.33	-0.413333	-1.42	-1.7	-0.24	0.13	-2.19	-1.084	0.670667	0.302599
YDR116C	MRPL1	translation*	structural constituent of ribosome	-0.64	-0.58	-0.02	-0.413333	-0.48	-0.15	-0.48	0.21	-0.21	-0.222	-0.191333	0.423639
YHR091C	MSR1	protein biosynthesis*	arginine-tRNA ligase activity	-0.77	-0.18	-0.29	-0.413333	0.32	-0.12	-0.04	-0.9	-0.75	-0.298	-0.115333	0.740532
SPL2YGL232W				-0.36	-0.3	-0.58	-0.413333	-1.04	0.11	-0.32	-0.21	-0.45	-0.382	-0.0313333	0.907773
YNL122C		biological process unknown	molecular function unknown	-0.31	-0.68	-0.24	-0.41	-0.13	0.37	-0.07	0.49	0.1	0.152	-0.562	0.0252271
YHR042W	NCP1	ergosterol biosynthesis*	electron carrier activity	-0.48	-0.66	-0.09	-0.41	0.64	0.75	0.46	-0.33	0.54	0.412	-0.822	0.0274159
YPR033C	HTS1	histidyl-tRNA aminoacylation	histidine-tRNA ligase activity	-0.69	-0.57	0.03	-0.41	0.23	0.45	0.3	-0.32	0.28	0.188	-0.598	0.0469433
YNL185C	MRPL19	translation	structural constituent of ribosome	-0.34	-0.36	-0.53	-0.41	0.46	0.14	0.04	-0.59	0.05	0.02	-0.43	0.11269
YMR147W		biological process unknown	molecular function unknown	0.07	-0.93	-0.37	-0.41	0.29	0.12	-0.48	-0.24	-0.4	-0.142	-0.268	0.391524
YDR347W	MRP1	translation	structural constituent of ribosome	-0.21	-0.36	-0.66	-0.41	-1.08	-1.45	-0.08	0.11	-0.24	-0.548	0.138	0.751471
YIR030C	DCG1	nitrogen compound metabolism	molecular function unknown	0.12	-0.87	-0.48	-0.41	-0.23	-1.22	-0.3	0.08	-1.02	-0.538	0.128	0.755083
YKR043C		biological process unknown	molecular function unknown	-0.29	-0.79	-0.14	-0.406667	0.26	0.4	0.34	-0.03	0.37	0.268	-0.674667	0.00890754
YBL082C	ALG3	protein amino acid glycosylation*	alpha-1,3-mannosyltransferase activity	-0.26	-0.3	-0.66	-0.406667	0.62	-0.7	-0.21	0.15	-0.28	-0.084	-0.322667	0.338066
YNL222W	SSU72	35S primary transcript processing*	RNA binding*	-0.07	-0.54	-0.61	-0.406667	-0.55	-0.35	-0.02	0.29	-0.55	-0.236	-0.170667	0.521106
YKR077W		biological process unknown	molecular function unknown	-0.47	-0.23	-0.52	-0.406667	0.06	0.57	-0.05	0.17	0.13	0.176	-0.582667	0.00938538
YBL014C	RRN6	transcription from RNA polymerase I promoter	RNA polymerase I transcription factor activity	-0.34	-0.11	-0.77	-0.406667	0.15	1.05	0.01	0.26	0.36	0.366	-0.772667	0.0325341
YNL215W	IES2	biological process unknown	molecular function unknown	-0.68	-0.31	-0.23	-0.406667	-0.27	0.86	0.06	-0.09	0.65	0.242	-0.648667	0.0800159
YJL086C				-0.39	-0.57	-0.26	-0.406667	-0.76	-1.42	-0.25	-0.37	-1.34	-0.828	0.421333	0.246177
YKR017C		biological process unknown	molecular function unknown	-0.21	-0.47	-0.54	-0.406667	-1.35	-0.8	-0.26	0.09	-1.57	-0.778	0.371333	0.416416
YJL058C	BIT61	regulation of cell growth*	molecular function unknown	-0.58	-0.4	-0.24	-0.406667	-0.25	-0.17	0.12	-0.14	-0.76	-0.24	-0.166667	0.447304
YKL131W				-0.89	-0.06	-0.27	-0.406667	-0.83	-0.13	-0.08	0.15	0.01	-0.176	-0.230667	0.458097
YER106W	MAM1	meiotic chromosome segregation	molecular function unknown	-0.07	-0.1	-1.05	-0.406667	-0.71	-1.63	-0.47	0.47	-1.72	-0.812	0.405333	0.516165
YDR487C	RIB3	aerobic respiration*	3,4-dihydroxy-2-butanone-4-phosphate synthase activity	0.2	-0.68	-0.74	-0.406667	-0.44	-0.47	0.06	0.31	-0.51	-0.21	-0.196667	0.553899
YGR164W				-0.23	-0.39	-0.6	-0.406667	-0.46	-0.98	0.42	-0.15	-0.11	-0.256	-0.150667	0.650493
SPL2YGR225W				-0.55	-0.08	-0.59	-0.406667	-1.06	0.17	-0.15	0.07	-0.41	-0.276	-0.130667	0.694198
SPL2YBL087C				-0.58	-0.39	-0.25	-0.406667	-1.21	-0.15	0.06	0.25	-0.33	-0.276	-0.130667	0.717574
YER110C	KAP123	protein import into nucleus	protein carrier activity	0.01	-0.26	-0.97	-0.406667	-0.77	-0.81	0.07	0.22	-1.29	-0.516	0.109333	0.810751
YEL001C		biological process unknown	molecular function unknown	-0.83	-0.46	0.07	-0.406667	-0.13	-0.64	-0.25	-0.57	-0.32	-0.382	-0.0246667	0.918146
YGR201C		biological process unknown	molecular function unknown	-0.52	-0.5	-0.19	-0.403333	-0.98	-1.24	-1.6	-1.41	-1.7	-1.386	0.982667	0.00198756
YFR056C				-0.69	-0.12	-0.4	-0.403333	-0.52	-0.21	-0.78	-0.81	-0.82	-0.628	0.224667	0.300246
YER056C	FCY2	purine transport*	cytosine-purine permease activity*	-0.43	-0.36	-0.42	-0.403333	-0.59	-0.95	-0.24	-0.36	-1.62	-0.752	0.348667	0.333629
YDL140C	RPO21	transcription from RNA polymerase II promoter	DNA-directed RNA polymerase activity	-0.21	-0.43	-0.57	-0.403333	-0.84	-0.44	0.1	0.2	0.37	-0.122	-0.281333	0.398375
YDR021W	FAL1	35S primary transcript processing	ATP-dependent RNA helicase activity	-0.33	-0.83	-0.05	-0.403333	-0.04	0.17	0.2	0.31	-1.2	-0.112	-0.291333	0.500187
YMR101C	SRT1	protein amino acid glycosylation	dehydrodolichyl diphosphate synthase activity	-0.09	-0.53	-0.59	-0.403333	-0.95	-0.49	0.08	0.33	-0.42	-0.29	-0.113333	0.73651
YFR029W	PTR3	sensory perception of chemical stimulus	amino acid binding	-0.3	-0.35	-0.56	-0.403333	-0.81	-0.69	0.02	-0.24	-0.18	-0.38	-0.0233333	0.918556
YGR148C	RPL24B	translation	structural constituent of ribosome*	-0.66	-0.23	-0.31	-0.4	1.68	1.27	1.51	0.43	1.13	1.204	-1.604	0.00184476
SPL2YKL180W				0.03	-1	-0.23	-0.4	1.16	1.08	0.17	0.38	0.76	0.71	-1.11	0.0175723
YMR193C-A				-0.41	-0.48	-0.31	-0.4	0.06	0.5	0.4	0.22	-0.27	0.182	-0.582	0.0197981
YKR063C	LAS1	establishment of cell polarity (sensu Fungi)*	molecular function unknown	-0.11	-0.77	-0.32	-0.4	0.36	1.14	-0.32	0.09	0.13	0.28	-0.68	0.1014
YDL114W		biological process unknown	molecular function unknown	-0.01	-0.41	-0.78	-0.4	-1.79	-1.72	-0.76	0.02	-1.8	-1.21	0.81	0.165182
YDR142C	PEX7	peroxisome organization and biogenesis*	peroxisome targeting sequence binding*	-0.04	-0.52	-0.64	-0.4	-1.5	-1.09	-0.86	0.13	-1.41	-0.946	0.546	0.23333
YDR490C	PKH1	protein amino acid phosphorylation*	protein kinase activity	-0.45	-0.73	-0.02	-0.4	-1.38	-1.35	-0.55	0.03	-2.12	-1.074	0.674	0.240551
YAR008W	SEN34	tRNA splicing	tRNA-intron endonuclease activity	-0.57	0.06	-0.69	-0.4	-0.06	0.31	-0.06	0.28	-0.74	-0.054	-0.346	0.298375
YJR097W	JJJ3	peptidyl-diphthamide biosynthesis from peptidyl-histidine	molecular function unknown	0.16	-0.46	-0.9	-0.4	-0.22	-1.36	-0.54	-0.56	-1.4	-0.816	0.416	0.325847
YLR054C	OSW2	spore wall assembly (sensu Fungi)	molecular function unknown	-0.16	-0.59	-0.45	-0.4	-0.85	-1.2	-0.78	-0.06	f	-0.7225	0.3225	0.334657
YDR020C		biological process unknown	molecular function unknown	-0.32	-0.58	-0.3	-0.4	-0.69	0.5	0.01	0.38	-1.01	-0.162	-0.238	0.574437
YIL049W	DFG10	pseudohyphal growth	molecular function unknown	-0.36	-0.54	-0.3	-0.4	-0.76	-0.32	-0.17	-0.77	f	-0.505	0.105	0.606266
YJL145W	SFH5	phospholipid transport	phosphatidylinositol transporter activity	-0.38	-0.47	-0.34	-0.396667	0.46	0.08	0.32	-0.08	0.49	0.254	-0.650667	0.00488992
YKL111C				-0.46	-0.23	-0.5	-0.396667	0.05	0.74	0.11	0.4	0.61	0.382	-0.778667	0.00640688
YAL023C	PMT2	protein amino acid O-linked glycosylation	dolichyl-phosphate-mannose-protein mannosyltransferase activity	-0.58	-0.27	-0.34	-0.396667	0.09	0.94	0.45	0.27	0.87	0.524	-0.920667	0.00733817
YHR144C	DCD1	pyrimidine nucleotide metabolism	dCMP deaminase activity	-0.42	-0.76	-0.01	-0.396667	0.24	f	0.23	0.51	-0.24	0.185	-0.581667	0.0743725
YDR348C		biological process unknown	molecular function unknown	-0.17	-0.41	-0.61	-0.396667	-1.77	-2.19	-0.46	-0.2	-1.53	-1.23	0.833333	0.16085
YHR172W	SPC97	microtubule nucleation	structural constituent of cytoskeleton	-0.02	-0.49	-0.68	-0.396667	-0.47	-0.08	0.01	0.07	-0.15	-0.124	-0.272667	0.202547
YLR288C	MEC3	chromatin silencing at telomere*	DNA binding	-0.43	-0.53	-0.23	-0.396667	0.15	0.01	-0.28	-0.54	-0.4	-0.212	-0.184667	0.350562
YHR085W	IPI1	35S primary transcript processing*	molecular function unknown	-0.14	-0.46	-0.59	-0.396667	-0.28	0.3	0.04	-0.35	-0.6	-0.178	-0.218667	0.380768
YBR184W		biological process unknown	molecular function unknown	-0.44	0.13	-0.88	-0.396667	-1.53	-1.62	-0.4	0.45	-1.45	-0.91	0.513333	0.411244
YPR191W	QCR2	aerobic respiration*	ubiquinol-cytochrome-c reductase activity	-0.46	-0.34	-0.39	-0.396667	-0.27	-0.11	-0.34	-0.77	0.17	-0.264	-0.132667	0.544923
YJR160C	MPH3	carbohydrate transport	carbohydrate transporter activity*	-0.46	-0.57	-0.16	-0.396667	-1.1	-0.94	-0.29	0.25	-0.58	-0.532	0.135333	0.699
SPL2YFL035C-A				-0.38	0.09	-0.9	-0.396667	-1.34	-0.85	-0.1	0.63	-0.27	-0.386	-0.0106667	0.983467
YPR035W	GLN1	nitrogen compound metabolism*	glutamate-ammonia ligase activity	-0.68	-0.05	-0.45	-0.393333	0.49	0.58	0.91	0.16	1.02	0.632	-1.02533	0.00581026
YDR090C		biological process unknown	molecular function unknown	-0.23	-0.43	-0.52	-0.393333	-1.34	-1.72	-0.62	-0.26	f	-0.985	0.591667	0.198848
YCR089W	FIG2	cellular morphogenesis during conjugation with cellular fusion*	molecular function unknown	-0.22	-0.42	-0.54	-0.393333	-1.65	-2.03	-0.58	0.04	f	-1.055	0.661667	0.297866
YIL013C	PDR11	sterol transport	ATPase activity, coupled to transmembrane movement of substances	0.08	-0.65	-0.61	-0.393333	-0.79	-0.99	-0.19	-0.48	-0.89	-0.668	0.274667	0.333792
YDL162C				-0.07	-0.32	-0.79	-0.393333	-0.43	-1.95	-0.41	0.01	-2.24	-1.004	0.610667	0.366567
YER037W	PHM8	biological process unknown	molecular function unknown	-0.55	0.01	-0.64	-0.393333	-0.28	-0.53	-0.07	0	-0.16	-0.208	-0.185333	0.375322
YML095C-A				-0.19	-0.32	-0.67	-0.393333	-0.4	-0.46	-0.18	0.5	f	-0.135	-0.258333	0.408804
YOR248W				-0.42	-0.76	0	-0.393333	0.55	f	0.63	0.11	0.58	0.4675	-0.860833	0.0139747
YOR107W	RGS2	G-protein signaling, coupled to cAMP nucleotide second messenger	GTPase activator activity	-0.5	-0.46	-0.22	-0.393333	-0.7	-0.74	-0.83	-1	-0.58	-0.77	0.376667	0.0158812
YFR001W	LOC1	ribosomal large subunit biogenesis*	mRNA binding	-0.74	0.28	-0.72	-0.393333	0.15	0.64	0.12	-0.05	0.91	0.354	-0.747333	0.072772
YNL273W	TOF1	mitotic sister chromatid cohesion*	molecular function unknown	-0.29	-0.29	-0.6	-0.393333	-0.34	0.65	-0.3	0.51	-0.53	-0.002	-0.391333	0.281925
SPL2YER003C				-0.07	-0.37	-0.74	-0.393333	-1.24	-1.35	-0.33	0.25	-0.69	-0.672	0.278667	0.530709
YNL135C	FPR1	establishment and/or maintenance of chromatin architecture*	peptidyl-prolyl cis-trans isomerase activity	-0.23	-0.98	0.03	-0.393333	0.36	0.3	-0.07	-0.99	-0.46	-0.172	-0.221333	0.601832
YNL270C	ALP1	basic amino acid transport	basic amino acid transporter activity	0.02	-0.78	-0.42	-0.393333	-0.27	-1.02	-0.71	-0.04	-0.58	-0.524	0.130667	0.660997
SPL2YOR221C				-0.82	-0.16	-0.2	-0.393333	-1.06	-0.32	-0.17	-0.1	-0.56	-0.442	0.0486667	0.86725
YDR077W	SED1	cell wall organization and biogenesis*	structural constituent of cell wall	-0.57	0.38	-0.99	-0.393333	-0.42	0.2	-0.68	-0.66	-0.2	-0.352	-0.0413333	0.914139
YGR216C	GPI1	GPI anchor biosynthesis	UDP-glycosyltransferase activity	-0.58	-0.23	-0.36	-0.39	0.78	0.85	0.48	0.19	0.75	0.61	-1	0.00141344
YLR340W	RPP0	translational elongation*	structural constituent of ribosome	-0.62	-0.54	-0.01	-0.39	1.42	1.16	1.17	0.35	0.91	1.002	-1.392	0.00251813
YHR149C	SKG6	biological process unknown	molecular function unknown	-0.4	-0.78	0.01	-0.39	0.75	0.48	0.41	0.49	1.05	0.636	-1.026	0.00424809
YOR046C	DBP5	mRNA export from nucleus	RNA helicase activity	-0.7	-0.44	-0.03	-0.39	0.63	0.54	0.36	0.19	1.01	0.546	-0.936	0.0070118
YDR277C	MTH1	signal transduction*	molecular function unknown	-0.46	-0.19	-0.52	-0.39	-1.46	-2.1	-0.91	-0.84	-1.25	-1.312	0.922	0.0253435
YDR102C				-0.06	-0.59	-0.52	-0.39	-0.75	-1.33	-0.82	-0.81	-1.36	-1.014	0.624	0.0286792
YOR094W	ARF3	actin cytoskeleton organization and biogenesis*	GTPase activity	-0.31	-0.77	-0.09	-0.39	0.27	0.36	0.06	-0.01	-0.18	0.1	-0.49	0.0460226
YML036W	CGI121	biological process unknown	molecular function unknown	-0.26	-0.54	-0.37	-0.39	0.05	0.29	-0.1	-0.18	-0.29	-0.046	-0.344	0.0575358
YLR322W	VPS65			-0.17	-1	0	-0.39	-0.02	0.18	0.04	-0.17	0.3	0.066	-0.456	0.118176
YNL197C	WHI3	pseudohyphal growth*	RNA binding	-0.43	-0.29	-0.45	-0.39	-0.3	0.83	-0.28	-0.27	0.37	0.07	-0.46	0.184245
YNL131W	TOM22	protein import into mitochondrial matrix	protein transporter activity	-0.41	-0.69	-0.07	-0.39	0.17	0.59	0.03	-0.62	0	0.034	-0.424	0.194688
YDR148C	KGD2	tricarboxylic acid cycle*	dihydrolipoyllysine-residue succinyltransferase activity	-0.87	-0.06	-0.24	-0.39	-0.72	-0.53	-0.5	-0.8	-0.54	-0.618	0.228	0.289343
YDR136C	VPS61			-0.44	-0.46	-0.27	-0.39	-0.34	-0.25	-0.06	-0.2	-0.5	-0.27	-0.12	0.305285
YJL038C		biological process unknown	molecular function unknown	-0.31	-0.25	-0.61	-0.39	-0.85	-0.99	-0.66	0.18	-1.49	-0.762	0.372	0.356642
TM(CAU)P				-0.48	0.03	-0.72	-0.39	-1.48	-0.77	-0.41	0.17	-1.48	-0.794	0.404	0.407141
YHR117W	TOM71	biological process unknown	protein transporter activity	-0.3	-0.52	-0.35	-0.39	-1.31	-1.14	-0.27	0.3	-1.27	-0.738	0.348	0.450758
SPL2YPL218W				0.02	-0.55	-0.64	-0.39	-0.43	-0.74	-0.42	-0.36	-0.73	-0.536	0.146	0.46339
TL(CAA)N				-0.56	-0.23	-0.38	-0.39	-0.92	-0.24	-0.05	0.73	-0.36	-0.168	-0.222	0.563271
YPR012W				-0.34	-0.61	-0.22	-0.39	-1	-0.09	-0.03	0.39	-0.53	-0.252	-0.138	0.687876
SNR24				-0.33	-0.19	-0.65	-0.39	-0.74	-0.31	-0.14	-0.02	-0.35	-0.312	-0.078	0.697264
SPL2YBR219C				-0.88	-0.22	-0.07	-0.39	-1.21	-0.92	-0.1	0.62	-1.17	-0.556	0.166	0.754789
YER065C	ICL1	glyoxylate cycle	isocitrate lyase activity	-0.44	-0.18	-0.55	-0.39	-1.09	-1.3	0.27	0.96	-1.61	-0.554	0.164	0.813924
YGL141W	HUL5	protein monoubiquitination*	ubiquitin-protein ligase activity	-0.13	-0.64	-0.39	-0.386667	-0.04	0.25	0.2	0.3	-0.35	0.072	-0.458667	0.0553906
YDL134C-A				-0.75	-0.06	-0.35	-0.386667	0.12	0.17	0.38	-0.65	0.99	0.202	-0.588667	0.172532
SPL2YDR397C				-0.26	-0.38	-0.52	-0.386667	-0.9	0.03	0.19	0.75	-0.54	-0.094	-0.292667	0.478867
YDL161W	ENT1	endocytosis*	clathrin binding	-0.06	-0.08	-1.02	-0.386667	-1.09	-1.74	-0.24	0.33	f	-0.685	0.298333	0.641252
YBR121C	GRS1	glycyl-tRNA aminoacylation*	glycine-tRNA ligase activity	-0.53	-0.48	-0.15	-0.386667	0.64	0.88	0.57	0.1	0.76	0.59	-0.976667	0.00262646
YKL212W	SAC1	exocytosis*	inositol or phosphatidylinositol phosphatase activity	-0.36	-0.65	-0.15	-0.386667	0.63	0.79	-0.12	-0.35	0.43	0.276	-0.662667	0.0771152
YJL037W		biological process unknown	molecular function unknown	0.03	-0.83	-0.36	-0.386667	-1.11	-2.8	-1.14	-0.11	-2.1	-1.452	1.06533	0.147605
SPL2YNL246W				-0.28	-0.58	-0.3	-0.386667	0.11	0.29	-0.1	-0.41	-0.33	-0.088	-0.298667	0.164636
YIL126W	STH1	chromatin remodeling*	ATPase activity*	0.04	-1.18	-0.02	-0.386667	-0.04	0.11	0.45	0.06	-0.06	0.104	-0.490667	0.170142
YPL145C	KES1	vesicle-mediated transport*	oxysterol binding	-0.6	0.27	-0.83	-0.386667	0.48	0.38	-0.17	-0.47	0.66	0.176	-0.562667	0.183759
YPL030W		biological process unknown	molecular function unknown	-0.32	-0.85	0.01	-0.386667	0.77	0.31	-0.02	-0.65	-0.05	0.072	-0.458667	0.250763
YOL061W	PRS5	telomere maintenance*	ribose phosphate diphosphokinase activity	-0.48	-0.18	-0.5	-0.386667	0.32	-0.42	-0.18	-0.52	0.29	-0.102	-0.284667	0.290261
YLR231C	BNA5	NAD biosynthesis	kynureninase activity	-0.66	-0.06	-0.44	-0.386667	-0.28	0.67	-0.46	-0.43	-0.23	-0.146	-0.240667	0.461702
YMR017W	SPO20	prospore formation	t-SNARE activity	-0.38	-0.85	0.07	-0.386667	-0.59	-1.3	-0.83	0.58	-1.28	-0.684	0.297333	0.572011
SPL2YGR034W				-0.17	-0.66	-0.32	-0.383333	0.63	0.89	0.18	0.09	0.13	0.384	-0.767333	0.017926
YNR003C	RPC34	transcription from RNA polymerase III promoter	DNA-directed RNA polymerase activity	-0.19	-0.66	-0.3	-0.383333	0.49	0.49	0.18	-0.24	0.8	0.344	-0.727333	0.0296799
YDR112W				-0.45	-0.14	-0.56	-0.383333	0.06	-0.12	0.1	-0.48	-0.32	-0.152	-0.231333	0.231717
YMR036C	MIH1	G2/M transition of mitotic cell cycle*	protein tyrosine phosphatase activity	-0.39	-0.61	-0.15	-0.383333	0.2	0.06	-0.11	0.14	f	0.0725	-0.455833	0.0206681
YOR247W	SRL1	nucleobase, nucleoside, nucleotide and nucleic acid metabolism	molecular function unknown	-0.43	-0.41	-0.31	-0.383333	0.75	0.11	0.1	-0.14	0.37	0.238	-0.621333	0.0224431
YLR235C				-0.37	-0.31	-0.47	-0.383333	-0.08	0.46	0.12	0.9	-0.21	0.238	-0.621333	0.0605541
YOR068C	VAM10	vacuole fusion, non-autophagic	molecular function unknown	-0.26	-0.6	-0.29	-0.383333	-0.21	0.47	-0.14	0.04	-0.08	0.016	-0.399333	0.0676751
YAL064W		biological process unknown	molecular function unknown	-0.52	-0.03	-0.6	-0.383333	-1.42	-1.02	-1.14	-0.3	f	-0.97	0.586667	0.125471
Q0205				-0.01	-0.52	-0.62	-0.383333	-1.66	-1.67	-0.06	-0.7	f	-1.0225	0.639167	0.250113
YGL014W	PUF4	mRNA catabolism, deadenylylation-dependent decay*	mRNA binding	-0.27	-0.6	-0.28	-0.383333	-0.34	-0.1	0.57	-0.24	-0.64	-0.15	-0.233333	0.434999
YJR121W	ATP2	ATP synthesis coupled proton transport*	hydrogen-transporting ATP synthase activity, rotational mechanism	-0.54	0.1	-0.71	-0.383333	-0.26	-1.04	-0.81	-0.68	0.02	-0.554	0.170667	0.604632
YAR030C				-0.25	-0.21	-0.69	-0.383333	-0.55	-0.71	-1	1.02	-0.85	-0.418	0.0346667	0.947213
YNL186W	UBP10	chromatin silencing at telomere*	ubiquitin-specific protease activity	-0.46	0.02	-0.7	-0.38	1.29	0.81	0.57	0.13	1.36	0.832	-1.212	0.0122301
YNL323W	LEM3	phospholipid translocation*	phospholipid-translocating ATPase activity	-0.52	-0.28	-0.34	-0.38	0.13	0.46	-0.07	-0.12	0.11	0.102	-0.482	0.0162781
YJL189W	RPL39	translation	structural constituent of ribosome	-0.68	0.24	-0.7	-0.38	0.35	0.36	0.75	0.04	0.84	0.468	-0.848	0.0295925
YDL184C	RPL41A	translation	structural constituent of ribosome	-0.67	-0.02	-0.45	-0.38	0.04	0.74	0.47	-0.47	1.02	0.36	-0.74	0.0975603
YLR303W	MET17	methionine metabolism*	cysteine synthase activity*	0.04	-0.19	-0.99	-0.38	-0.95	-1.75	-0.1	0.03	-1.34	-0.822	0.442	0.423258
SPL2YGL226C-A				0.18	-0.59	-0.73	-0.38	-1.06	-0.47	-0.23	0.04	-0.73	-0.49	0.11	0.748892
YGL241W	KAP114	protein import into nucleus	protein carrier activity	0.1	-0.79	-0.45	-0.38	-0.55	-0.75	0.42	0.78	-1.16	-0.252	-0.128	0.814931
15S_RRNA2				-0.25	-0.1	-0.79	-0.38	-1.6	-1.19	0.44	0.47	f	-0.47	0.09	0.897354
YLR208W	SEC13	ER to Golgi vesicle-mediated transport*	structural molecule activity	-0.22	-0.68	-0.23	-0.376667	0.84	0.31	0.27	-0.47	-0.04	0.182	-0.558667	0.119962
YDR325W	YCG1	mitotic sister chromatid segregation*	molecular function unknown	-0.2	-0.38	-0.55	-0.376667	-1.11	-0.96	0.08	0.26	-0.28	-0.402	0.0253333	0.947961
YOR355W	GDS1	aerobic respiration	molecular function unknown	-0.35	-0.65	-0.13	-0.376667	1.2	1.56	0.93	0.67	0.81	1.034	-1.41067	0.00101457
YPR126C				-0.09	-0.79	-0.25	-0.376667	0.79	0.18	0.35	0.16	0.92	0.48	-0.856667	0.016852
YBL018C	POP8	rRNA processing*	ribonuclease P activity*	-0.01	-1.16	0.04	-0.376667	0.18	0.54	0.11	0.3	0.72	0.37	-0.746667	0.0607783
YDR522C	SPS2	sporulation (sensu Fungi)*	molecular function unknown	-0.35	-0.51	-0.27	-0.376667	-1.36	-1.26	-0.53	-0.2	f	-0.8375	0.460833	0.231568
YLL051C	FRE6	biological process unknown	ferric-chelate reductase activity	-0.66	-0.47	0	-0.376667	-0.64	-0.34	-0.91	-0.53	-0.48	-0.58	0.203333	0.329674
YLR450W	HMG2	ergosterol biosynthesis	hydroxymethylglutaryl-CoA reductase (NADPH) activity	0.02	-0.65	-0.5	-0.376667	-0.51	0.07	-0.59	-1.3	-0.5	-0.566	0.189333	0.582989
SPL2YNL044W				-0.33	-0.4	-0.4	-0.376667	-0.3	-0.01	-0.22	-0.44	-0.64	-0.322	-0.0546667	0.713354
YDR103W	STE5	invasive growth (sensu Saccharomyces)*	MAP-kinase scaffold activity	0.17	-0.64	-0.66	-0.376667	-0.92	-0.47	-0.02	0.05	-0.4	-0.352	-0.0246667	0.938541
YMR086C-A				0.36	-0.9	-0.59	-0.376667	-0.76	-0.5	0.11	-0.2	-0.49	-0.368	-0.00866667	0.980522
YMR127C	SAS2	chromatin silencing at telomere	acetyltransferase activity*	-0.4	-0.45	-0.27	-0.373333	0.09	0.93	-0.01	0.15	0.17	0.266	-0.639333	0.0313067
YLR323C	CWC24	biological process unknown	molecular function unknown	-0.5	-0.34	-0.28	-0.373333	-0.01	f	-0.18	0.5	0.1	0.1025	-0.475833	0.0454223
YJR101W	RSM26	translation	structural constituent of ribosome	-0.14	-0.58	-0.4	-0.373333	0.32	0.03	0.22	0.28	-0.59	0.052	-0.425333	0.130211
YFL039C	ACT1	cell wall organization and biogenesis*	structural constituent of cytoskeleton	-0.31	-0.13	-0.68	-0.373333	-0.67	-0.49	-0.42	-0.62	-0.48	-0.536	0.162667	0.269296
YJR030C		biological process unknown	molecular function unknown	0.17	-0.4	-0.89	-0.373333	-0.6	0.23	0.49	0.77	-0.39	0.1	-0.473333	0.294483
YBL044W		biological process unknown	molecular function unknown	-0.59	-0.28	-0.25	-0.373333	-1.23	-2.14	-0.15	0.31	-2.3	-1.102	0.728667	0.337506
YIR021W	MRS1	Group I intron splicing	RNA binding*	0.26	-0.67	-0.71	-0.373333	0.33	-0.05	0.11	-0.14	-0.65	-0.08	-0.293333	0.391578
SPL2YGR183C				-0.19	-0.26	-0.67	-0.373333	-0.98	-0.65	-0.35	-0.11	-0.26	-0.47	0.0966667	0.693668
YNL202W	SPS19	sporulation (sensu Fungi)*	2,4-dienoyl-CoA reductase (NADPH) activity	-0.56	-0.1	-0.46	-0.373333	-0.95	-0.44	-0.5	0.11	-0.47	-0.45	0.0766667	0.766322
YFL036W	RPO41	mitochondrial genome maintenance*	DNA-directed RNA polymerase activity	0.08	-0.83	-0.37	-0.373333	-1.07	-0.28	-0.01	0.11	-0.24	-0.298	-0.0753333	0.82958
YIL067C		biological process unknown	molecular function unknown	-0.07	-0.8	-0.25	-0.373333	-0.46	-0.33	-0.26	0.23	-0.76	-0.316	-0.0573333	0.837742
YKL162C		biological process unknown	molecular function unknown	-0.54	-0.2	-0.38	-0.373333	-1.01	0.1	-0.4	0.23	-0.98	-0.412	0.0386667	0.916664
YDR421W	ARO80	positive regulation of transcription from RNA polymerase II promoter*	specific RNA polymerase II transcription factor activity	-0.28	-0.42	-0.42	-0.373333	0.06	0.29	0.51	-0.12	0.04	0.156	-0.529333	0.0126008
YPL050C	MNN9	protein amino acid N-linked glycosylation	mannosyltransferase activity	-0.65	-0.56	0.09	-0.373333	0.75	0.49	0.28	0.06	0.58	0.432	-0.805333	0.0136771
YKL084W	HOT13	protein import into mitochondrial intermembrane space	molecular function unknown	-0.13	-1	0.01	-0.373333	0.42	0.04	0.17	0.37	0.03	0.206	-0.579333	0.0634827
YPL032C	SVL3	endocytosis	molecular function unknown	-0.13	-0.69	-0.3	-0.373333	1.1	0.36	0.09	-0.65	0.7	0.32	-0.693333	0.143694
YDL112W	TRM3	tRNA methylation	tRNA (guanosine) methyltransferase activity	-0.21	-0.47	-0.44	-0.373333	-0.75	0.22	0.24	-0.11	-0.58	-0.196	-0.177333	0.546194
YIL131C	FKH1	pseudohyphal growth*	transcription factor activity	-0.28	-0.72	-0.11	-0.37	0.64	0.23	0.64	1.28	0.35	0.628	-0.998	0.0112162
YGR293C				-0.14	-0.54	-0.43	-0.37	-0.6	-1.19	-0.98	-0.58	f	-0.8375	0.4675	0.0693614
YLR419W		biological process unknown	helicase activity	-0.26	-0.24	-0.61	-0.37	-0.42	0.26	0.12	0.29	-0.2	0.01	-0.38	0.111927
YHR075C	PPE1	telomere maintenance*	structural constituent of ribosome*	-0.3	-0.35	-0.46	-0.37	-0.89	-0.92	-0.36	-0.4	-0.87	-0.688	0.318	0.113473
YBR205W	KTR3	cell wall organization and biogenesis*	mannosyltransferase activity	-0.54	-0.18	-0.39	-0.37	-0.22	-0.01	0.33	-0.21	-0.29	-0.08	-0.29	0.135814
SPL2YBL059C-A				-0.33	-0.4	-0.38	-0.37	-0.44	-0.02	-0.26	-0.05	-0.26	-0.206	-0.164	0.166534
TP(UGG)M				-0.42	0.07	-0.76	-0.37	-1.02	-0.27	-0.68	-0.77	-0.67	-0.682	0.312	0.238742
YLR430W	SEN1	35S primary transcript processing*	ATP-dependent RNA helicase activity	-0.25	-0.55	-0.31	-0.37	-0.02	-0.7	0.45	0.1	-0.29	-0.092	-0.278	0.335978
YBR300C				0.04	-0.46	-0.69	-0.37	-0.37	-3.31	-0.76	0.16	-1.2	-1.096	0.726	0.405443
YGL145W	TIP20	retrograde vesicle-mediated transport, Golgi to ER	molecular function unknown	-0.26	-0.48	-0.37	-0.37	-0.38	-0.07	0.17	0.13	-1.06	-0.242	-0.128	0.689828
YEL002C	WBP1	protein amino acid N-linked glycosylation*	dolichyl-diphosphooligosaccharide-protein glycotransferase activity	-0.58	0.11	-0.64	-0.37	-0.01	-0.11	-0.56	-0.88	0.3	-0.252	-0.118	0.732378
YNR069C	BSC5	biological process unknown	molecular function unknown	-0.58	-0.48	-0.05	-0.37	-0.95	0.32	-0.08	0.03	-0.65	-0.266	-0.104	0.764646
YPL067C		biological process unknown	molecular function unknown	-0.37	-0.29	-0.45	-0.37	0.31	-0.23	-0.78	-0.75	-0.84	-0.458	0.088	0.77668
YDL158C				-0.4	-0.26	-0.45	-0.37	-0.15	-0.36	-0.06	-0.1	-0.94	-0.322	-0.048	0.835374
SPL2YBR082C				-0.44	-0.56	-0.11	-0.37	-1.36	-0.32	-0.18	0.36	-0.68	-0.436	0.066	0.872039
YDR535C				0.19	-0.62	-0.68	-0.37	-0.68	-0.95	0.01	0.29	-0.77	-0.42	0.05	0.899854
YER120W	SCS2	chromatin silencing at telomere*	protein binding	-0.49	-0.14	-0.48	-0.37	-1.02	-0.23	0.16	0.58	-1.15	-0.332	-0.038	0.935842
YPL121C	MEI5	meiotic recombination*	molecular function unknown	0.28	-0.62	-0.77	-0.37	-0.21	f	-0.03	-0.15	-1.14	-0.3825	0.0125	0.976744
YKR005C		biological process unknown	molecular function unknown	-0.1	-0.63	-0.38	-0.37	-0.64	-0.53	-0.09	0.22	-0.84	-0.376	0.006	0.983639
YLL004W	ORC3	DNA replication initiation*	DNA replication origin binding	-0.25	-0.52	-0.33	-0.366667	0.2	0.1	0.1	0.6	0.34	0.268	-0.634667	0.00372507
YGR045C				-0.17	-0.35	-0.58	-0.366667	-1.35	-1.07	-0.67	-0.49	f	-0.895	0.528333	0.0884803
YML028W	TSA1	response to oxidative stress*	unfolded protein binding*	-0.41	-0.18	-0.51	-0.366667	-0.17	-0.34	0.28	-0.32	-0.49	-0.208	-0.158667	0.435771
YDR119W		biological process unknown	molecular function unknown	0.19	-0.76	-0.53	-0.366667	-0.32	-0.59	-0.11	-0.19	-1	-0.442	0.0753333	0.810166
TP(AGG)C				-0.19	-0.5	-0.41	-0.366667	-0.74	-0.93	-0.42	-0.44	-0.65	-0.636	0.269333	0.110688
YJR024C		biological process unknown	molecular function unknown	-0.64	-0.13	-0.32	-0.363333	0.06	0.43	-0.07	0.12	0.11	0.13	-0.493333	0.0187243
YLR407W		biological process unknown	molecular function unknown	-0.4	-0.35	-0.34	-0.363333	0.59	0.94	-0.22	0.22	0	0.306	-0.669333	0.0520394
YIL172C		biological process unknown	glucosidase activity	-0.62	-0.02	-0.45	-0.363333	-1.49	-1.63	-1.03	-0.52	f	-1.1675	0.804167	0.0601985
YKL086W	SRX1	response to oxidative stress	oxidoreductase activity, acting on sulfur group of donors	-0.16	-0.59	-0.34	-0.363333	-0.41	-0.38	-0.08	0.33	-0.02	-0.112	-0.251333	0.259678
YLR031W		biological process unknown	molecular function unknown	-0.66	-0.12	-0.31	-0.363333	-0.04	-0.53	-0.27	0.3	-0.03	-0.114	-0.249333	0.294965
YHL005C				-0.03	-1.07	0.01	-0.363333	-1.06	-1.21	-0.34	0	-0.33	-0.588	0.224667	0.597974
YGL131C	SNT2	biological process unknown	DNA binding	-0.21	-0.53	-0.35	-0.363333	-0.54	-0.18	-0.11	0.05	-0.08	-0.172	-0.191333	0.245431
SNR50				-0.59	-0.09	-0.41	-0.363333	-1.2	0.68	0.07	0.24	-0.03	-0.048	-0.315333	0.491245
YDR372C	VPS74	protein targeting to vacuole	molecular function unknown	0	-0.48	-0.61	-0.363333	-0.77	-0.69	-0.19	-0.12	-0.56	-0.466	0.102667	0.65986
YEL043W		biological process unknown	molecular function unknown	-0.04	-0.23	-0.82	-0.363333	-0.55	-0.24	0.17	0.32	-0.77	-0.214	-0.149333	0.661787
SPL2YKL190W				-0.06	-0.44	-0.59	-0.363333	-0.53	-0.28	-0.09	-0.01	-0.55	-0.292	-0.0713333	0.715849
YOR067C	ALG8	protein amino acid N-linked glycosylation*	dolichyl pyrophosphate Glc1Man9GlcNAc2 alpha-1,3-glucosyltransferase activity	-0.47	-0.03	-0.59	-0.363333	-0.11	-0.34	-0.86	-0.77	-0.06	-0.428	0.0646667	0.807012
SPL2YLR185W				-0.27	-0.6	-0.21	-0.36	1.34	1.54	0.38	0.96	1.54	1.152	-1.512	0.00262587
YLR339C				-0.8	-0.15	-0.13	-0.36	1.26	0.33	1.31	0.55	1.18	0.926	-1.286	0.00640943
YJL124C	LSM1	mRNA catabolism*	RNA binding*	-0.84	-0.03	-0.21	-0.36	0.1	0.2	0.74	0.15	0.71	0.38	-0.74	0.0295814
YDR075W	PPH3	protein amino acid dephosphorylation*	protein phosphatase type 2A activity	-0.54	-0.18	-0.36	-0.36	0.27	0.51	-0.11	-0.17	-0.02	0.096	-0.456	0.0505146
YDL163W				-0.28	-0.06	-0.74	-0.36	-0.04	0.36	0.49	0.61	-0.34	0.216	-0.576	0.0832588
YMR177W	MMT1	iron ion homeostasis	molecular function unknown	-0.56	-0.66	0.14	-0.36	0.43	0.1	-0.2	-0.31	0.28	0.06	-0.42	0.159851
YJR157W				-0.45	-0.47	-0.16	-0.36	-1.66	-1.93	-0.75	0.33	-1.36	-1.074	0.714	0.235132
YKL177W				0.1	-0.27	-0.91	-0.36	-1.07	-2.37	-0.7	-0.1	-1.11	-1.07	0.71	0.23729
YIL012W				0.14	-0.3	-0.92	-0.36	-0.57	-1.86	-0.35	0.05	-1.5	-0.846	0.486	0.393672
YDR015C				0.05	-0.36	-0.77	-0.36	-0.92	-2.02	-0.47	0.04	f	-0.8425	0.4825	0.4249
YIL141W				-0.21	-0.19	-0.68	-0.36	-0.6	-0.85	-0.03	0.16	-1.4	-0.544	0.184	0.656676
YFR028C	CDC14	protein amino acid dephosphorylation*	phosphoprotein phosphatase activity	-0.46	-0.56	-0.06	-0.36	-1.42	0.07	-0.13	-0.04	-1.17	-0.538	0.178	0.694762
YDR339C	FCF1	35S primary transcript processing*	molecular function unknown	-0.05	-0.41	-0.62	-0.36	-0.75	-0.59	0.3	0.38	-0.48	-0.228	-0.132	0.709251
SNR76				-0.54	-0.29	-0.25	-0.36	-1.02	-0.3	-0.13	-0.04	-0.67	-0.432	0.072	0.784655
YLR037C	DAN2	biological process unknown	molecular function unknown	-0.56	-0.05	-0.47	-0.36	-0.85	0.05	-0.38	-0.09	-0.31	-0.316	-0.044	0.857788
YBL073W				-0.24	-0.36	-0.48	-0.36	-0.85	-0.2	-0.12	0.22	-0.67	-0.324	-0.036	0.895599
YKL127W	PGM1	glucose 1-phosphate utilization*	phosphoglucomutase activity	-0.4	-0.03	-0.65	-0.36	-0.23	-0.58	-0.26	-0.57	-0.23	-0.374	0.014	0.937503
YLR023C	IZH3	lipid metabolism*	metal ion binding	-0.5	-0.14	-0.44	-0.36	-0.45	-0.34	-0.76	-0.47	0.18	-0.368	0.008	0.972217
YMR121C	RPL15B	translation	structural constituent of ribosome*	-0.88	-0.08	-0.11	-0.356667	0.4	1.05	0.75	0.08	0.72	0.6	-0.956667	0.0169682
YLL036C	PRP19	nuclear mRNA splicing, via spliceosome*	RNA splicing factor activity, transesterification mechanism	-0.17	-0.79	-0.11	-0.356667	0.74	0.03	0.18	0.44	0.55	0.388	-0.744667	0.0185092
YOR078W	BUD21	telomere maintenance*	snoRNA binding	-0.65	-0.03	-0.39	-0.356667	0.37	0.55	0.11	0.08	0.95	0.412	-0.768667	0.0219593
YGL121C	GPG1	signal transduction	signal transducer activity	-0.3	0.04	-0.81	-0.356667	-1.24	f	-1.26	-0.86	-1.6	-1.24	0.883333	0.0231674
SPL2YBR181C				-0.01	-0.5	-0.56	-0.356667	-0.13	-0.53	0.39	0.64	0.31	0.136	-0.492667	0.157148
YLL014W		biological process unknown	molecular function unknown	-0.21	-1.08	0.22	-0.356667	0.4	-0.03	-0.1	0.09	0.16	0.104	-0.460667	0.178323
YLR082C	SRL2	nucleobase, nucleoside, nucleotide and nucleic acid metabolism	molecular function unknown	-0.38	-0.53	-0.16	-0.356667	-0.87	-1.56	-0.46	-0.17	-1.24	-0.86	0.503333	0.194985
YER135C				-0.2	-0.39	-0.48	-0.356667	-1.19	-1.04	-0.56	0.15	-1.55	-0.838	0.481333	0.270047
YER044C	ERG28	ergosterol biosynthesis	protein binding, bridging	-0.34	-0.12	-0.61	-0.356667	-0.19	-0.06	-0.58	-0.56	-0.03	-0.284	-0.0726667	0.715853
YKR088C	TVP38	biological process unknown	molecular function unknown	-0.43	-0.02	-0.62	-0.356667	-0.12	-0.57	-0.46	-0.43	-0.08	-0.332	-0.0246667	0.897509
YBR234C	ARC40	actin filament organization*	structural constituent of cytoskeleton	-0.35	0.04	-0.76	-0.356667	-0.82	-0.39	-0.19	0.25	-0.67	-0.364	0.00733333	0.981447
SPL2YDR139C				-0.43	0	-0.64	-0.356667	-1.31	-0.47	-0.1	0.35	-0.22	-0.35	-0.00666667	0.986943
YKL108W	SLD2	DNA strand elongation	molecular function unknown	-0.44	-0.5	-0.13	-0.356667	-0.04	0.6	-0.15	0.1	-0.29	0.044	-0.400667	0.119213
YNL269W	BSC4	biological process unknown	molecular function unknown	-0.36	-0.34	-0.37	-0.356667	-1.38	-0.72	-0.38	0.05	-0.96	-0.678	0.321333	0.36193
YIL159W	BNR1	actin filament organization*	cytoskeletal protein binding	0.14	-0.39	-0.82	-0.356667	-0.43	-1.62	0.4	0.53	-1.63	-0.55	0.193333	0.778491
YJL160C		biological process unknown	molecular function unknown	-0.54	-0.49	-0.03	-0.353333	0.28	0.47	0.3	0.06	0.31	0.284	-0.637333	0.00493136
YLR042C		biological process unknown	molecular function unknown	-0.42	-0.5	-0.14	-0.353333	0.01	0.36	-0.28	0	-0.23	-0.028	-0.325333	0.105622
YLR022C		35S primary transcript processing*	molecular function unknown	-0.83	-0.21	-0.02	-0.353333	-0.4	0.44	0.04	f	0.46	0.135	-0.488333	0.182253
Q0200				-0.17	0.02	-0.91	-0.353333	-2.27	-2.7	0.21	-0.62	f	-1.345	0.991667	0.29335
YNL093W	YPT53	endocytosis*	GTPase activity	-0.04	-0.57	-0.45	-0.353333	-0.89	-0.85	-0.44	-0.28	f	-0.615	0.261667	0.294451
SNR66				-0.21	-0.2	-0.65	-0.353333	-1.24	-0.27	-0.16	0.13	-0.84	-0.476	0.122667	0.736094
RUF5-1	RUF5-1			-0.29	-0.27	-0.5	-0.353333	-1.3	-0.12	-0.07	0.51	-0.21	-0.238	-0.115333	0.780583
YDR513W	GRX2	response to oxidative stress*	thiol-disulfide exchange intermediate activity*	-0.43	-0.44	-0.19	-0.353333	-0.88	-0.16	-0.25	0.18	-0.88	-0.398	0.0446667	0.880832
YPL212C	PUS1	tRNA modification	tRNA-pseudouridine synthase activity	-0.78	-0.22	-0.05	-0.35	0.21	0.82	0.56	0.24	0.22	0.41	-0.76	0.0158853
YML001W	YPT7	telomere maintenance*	GTPase activity	-0.51	-0.44	-0.1	-0.35	0.06	0.14	-0.28	-0.55	-0.05	-0.136	-0.214	0.305319
YDR062W	LCB2	sphingolipid biosynthesis	serine C-palmitoyltransferase activity	0.06	-0.47	-0.64	-0.35	0.48	0.16	-0.13	-0.68	0.08	-0.018	-0.332	0.309549
SNR6				-0.26	-0.21	-0.58	-0.35	-0.98	-0.46	-0.25	-0.36	-0.51	-0.512	0.162	0.419987
YGL170C	SPO74	sporulation (sensu Fungi)	structural molecule activity	0.2	-0.72	-0.53	-0.35	-0.95	-1.11	-0.35	-0.2	f	-0.6525	0.3025	0.43018
YDR462W	MRPL28	translation	structural constituent of ribosome	-0.1	-0.46	-0.49	-0.35	-1.44	-1.04	-0.17	-0.33	-0.2	-0.636	0.286	0.4492
YFR018C		biological process unknown	molecular function unknown	-0.11	-0.49	-0.45	-0.35	-1.2	-0.78	-0.49	0.52	-1.74	-0.738	0.388	0.477358
YMR286W	MRPL33	translation	structural constituent of ribosome	-0.45	-0.23	-0.37	-0.35	0.04	-0.27	-0.25	-0.51	-0.33	-0.264	-0.086	0.524493
YHR207C	SET5	biological process unknown	molecular function unknown	-0.49	-0.18	-0.38	-0.35	-0.42	-1.6	-0.12	0.33	-1.14	-0.59	0.24	0.62669
YPL080C				-0.45	-0.27	-0.33	-0.35	-0.12	f	-0.29	-0.79	-0.49	-0.4225	0.0725	0.697436
SNR41				0.17	-0.56	-0.66	-0.35	-0.6	0.01	-0.51	-0.65	-0.44	-0.438	0.088	0.734072
YLR395C	COX8	mitochondrial electron transport, cytochrome c to oxygen	cytochrome-c oxidase activity	0.11	-0.59	-0.57	-0.35	0.32	-0.62	-0.5	-1.07	-0.36	-0.446	0.096	0.789794
YCR029C-A				-0.32	-0.19	-0.54	-0.35	-1.22	-1.76	0.09	0.78	f	-0.5275	0.1775	0.808857
YFR009W	GCN20	regulation of translational elongation	ATPase activity	-0.48	0.15	-0.72	-0.35	-0.97	-0.17	0.15	0.37	-0.66	-0.256	-0.094	0.813787
SPL2YOR122C				-0.63	0.01	-0.43	-0.35	-0.9	-0.19	-0.22	0.04	-0.66	-0.386	0.036	0.897098
YJL039C	NUP192	nuclear pore organization and biogenesis	structural constituent of nuclear pore	0.23	-1.08	-0.2	-0.35	-0.47	-0.15	0.11	-0.79	-0.69	-0.398	0.048	0.898202
SNR43				-0.54	-0.32	-0.19	-0.35	-0.68	-0.27	-0.33	0.18	-0.76	-0.372	0.022	0.928667
YOR256C	TRE2	biological process unknown	molecular function unknown	-0.09	-0.67	-0.28	-0.346667	-0.01	0.82	-0.08	-0.24	0.23	0.144	-0.490667	0.126414
YKR098C	UBP11	biological process unknown	ubiquitin-specific protease activity	-0.75	-0.13	-0.16	-0.346667	-1.4	-1.3	-0.69	-0.4	-0.59	-0.876	0.529333	0.132608
YBL031W	SHE1	biological process unknown	molecular function unknown	-0.02	-0.25	-0.77	-0.346667	0.34	0.64	0.07	0.29	-0.81	0.106	-0.452667	0.262713
YPR181C	SEC23	ER to Golgi vesicle-mediated transport*	GTPase activator activity	-0.34	-0.05	-0.65	-0.346667	-0.8	-0.21	-0.88	-1.33	-0.21	-0.686	0.339333	0.319217
TI(AAU)P2				-0.66	-0.21	-0.17	-0.346667	-0.95	0.74	-0.13	0.44	-0.2	-0.02	-0.326667	0.450847
YHR173C				0.1	-0.34	-0.8	-0.346667	0.1	0.76	0.01	0.42	-1.15	0.028	-0.374667	0.455961
YDR307W		biological process unknown	molecular function unknown	-0.06	-0.4	-0.58	-0.346667	-1.31	-1.7	-0.04	1.03	-1.95	-0.794	0.447333	0.576469
YDR105C	TMS1	biological process unknown	molecular function unknown	0.31	-0.79	-0.56	-0.346667	-0.47	-0.42	0.04	0.04	-1.56	-0.474	0.127333	0.791362
YIR023W	DAL81	regulation of transcription from RNA polymerase II promoter*	specific RNA polymerase II transcription factor activity	0.25	-0.66	-0.63	-0.346667	-0.96	-0.8	0.61	0.4	-1.47	-0.444	0.0973333	0.872556
YML100W-A				0.2	-0.6	-0.64	-0.346667	-0.61	-0.01	-0.25	0.01	-0.82	-0.336	-0.0106667	0.972508
YLL018C-A	COX19	cytochrome c oxidase complex assembly*	metal ion transporter activity	-0.67	-0.69	0.32	-0.346667	0.89	1.31	0.41	0.26	0.7	0.714	-1.06067	0.0222291
YJL074C	SMC3	sporulation (sensu Fungi)*	ATPase activity	-0.31	-0.76	0.04	-0.343333	0.21	0.35	0.8	0.03	-1.01	0.076	-0.419333	0.3714
YMR324C				-0.78	-0.25	0	-0.343333	f	0.01	-0.64	0.05	-0.32	-0.225	-0.118333	0.680545
YLR013W	GAT3	transcription	transcription factor activity	-0.11	-0.07	-0.85	-0.343333	-0.42	-0.8	-0.14	-0.05	-0.23	-0.328	-0.0153333	0.954248
YER054C	GIP2	protein amino acid dephosphorylation*	protein phosphatase regulator activity	-0.25	-0.21	-0.57	-0.343333	-1.18	-0.91	-0.31	-0.1	-0.9	-0.68	0.336667	0.279479
YKR055W	RHO4	actin filament organization*	GTPase activity*	-0.28	-0.64	-0.1	-0.34	0.29	0.76	-0.17	0.12	0.06	0.212	-0.552	0.0591828
YBL099W	ATP1	ATP synthesis coupled proton transport	hydrogen-transporting ATP synthase activity, rotational mechanism	-0.24	-0.36	-0.42	-0.34	-0.16	-0.52	-0.75	-1.2	-0.35	-0.596	0.256	0.331811
YER059W	PCL6	regulation of glycogen biosynthesis*	cyclin-dependent protein kinase regulator activity	-0.23	0.02	-0.81	-0.34	-1.07	-1.58	-0.14	0.17	-1.4	-0.804	0.464	0.386657
YML016C	PPZ1	sodium ion homeostasis	protein serine/threonine phosphatase activity	-0.46	-0.63	0.07	-0.34	-0.37	0.42	-0.21	-0.16	-0.27	-0.118	-0.222	0.392317
YLR346C		biological process unknown	molecular function unknown	0.01	-0.99	-0.04	-0.34	0.11	f	-0.47	-0.87	-1.06	-0.5725	0.2325	0.594755
YDR093W	DNF2	endocytosis*	phospholipid-translocating ATPase activity	0.21	-0.84	-0.39	-0.34	-0.76	-0.81	0.01	-0.27	-0.33	-0.432	0.092	0.772155
YDL101C	DUN1	telomere maintenance*	protein kinase activity	-0.31	-0.03	-0.68	-0.34	-0.77	0	-0.17	0.37	-0.73	-0.26	-0.08	0.812054
YER013W	PRP22	U2-type spliceosome disassembly*	RNA splicing factor activity, transesterification mechanism*	-0.19	-0.47	-0.36	-0.34	-0.82	-0.71	-0.23	-0.12	0.21	-0.334	-0.006	0.982446
YHL017W		biological process unknown	molecular function unknown	-0.12	-0.66	-0.24	-0.34	0.32	0.12	-0.76	-1.15	-0.23	-0.34	0	1
YGR190C				-0.3	-0.28	-0.44	-0.34	-0.24	f	f	-1.18	f
YJL192C	SOP4	ER to Golgi vesicle-mediated transport	molecular function unknown	-0.34	-0.53	-0.14	-0.336667	0.54	0.55	0.13	-0.53	0.15	0.168	-0.504667	0.115907
YML113W	DAT1	negative regulation of transcription from RNA polymerase II promoter	AT DNA binding	-0.47	-0.55	0.01	-0.336667	1.19	1.24	0.26	0.79	1.35	0.966	-1.30267	0.00456291
YOL156W	HXT11	hexose transport	glucose transporter activity*	-0.03	-0.51	-0.47	-0.336667	-0.74	-1.36	-1.41	-1.24	-0.99	-1.148	0.811333	0.00685862
FRAGYFL034C-A				-0.5	-0.54	0.03	-0.336667	1.96	1.77	f	0.23	0.91	1.2175	-1.55417	0.0262932
Q0110	BI2	RNA splicing	nuclease activity	0.19	-0.78	-0.42	-0.336667	-1.58	-2.48	-1.18	-0.9	f	-1.535	1.19833	0.0517815
YFL002C	SPB4	35S primary transcript processing*	ATP-dependent RNA helicase activity	-0.61	0.02	-0.42	-0.336667	0.8	-0.18	0.15	0.13	0.01	0.182	-0.518667	0.0921794
YJL080C	SCP160	chromatin silencing at telomere*	RNA binding*	-0.11	-0.73	-0.17	-0.336667	-0.1	-0.13	0.53	0.39	-0.25	0.088	-0.424667	0.143659
YOR183W	FYV12	biological process unknown	molecular function unknown	-0.01	-0.32	-0.68	-0.336667	-0.81	-0.96	-0.46	-0.08	-1.02	-0.666	0.329333	0.274303
YEL053C	MAK10	telomere maintenance*	peptide alpha-N-acetyltransferase activity	-0.08	-0.78	-0.15	-0.336667	-0.04	-0.51	-0.3	0.04	-0.01	-0.164	-0.172667	0.450951
YOL011W	PLB3	phosphatidylserine catabolism*	lysophospholipase activity	-0.14	-0.46	-0.41	-0.336667	0.11	0.1	-0.23	-0.75	-0.11	-0.176	-0.160667	0.4963
YLR296W				-0.09	-0.69	-0.23	-0.336667	-0.5	-0.66	-0.26	-0.09	-0.82	-0.466	0.129333	0.578218
YIL032C				-0.23	-0.3	-0.48	-0.336667	-0.63	-1.16	-0.27	0.61	-1.57	-0.604	0.267333	0.615103
YDR132C		biological process unknown	molecular function unknown	0.18	-0.66	-0.53	-0.336667	-1.06	-0.6	-0.17	-0.08	-0.56	-0.494	0.157333	0.620236
YBL034C	STU1	microtubule nucleation	structural constituent of cytoskeleton	-0.06	-0.21	-0.74	-0.336667	-0.28	-0.92	0.13	0.52	f	-0.1375	-0.199167	0.642063
FRAGYNL265C				-0.49	-0.12	-0.4	-0.336667	-0.27	-0.07	-0.23	-0.11	-0.63	-0.262	-0.0746667	0.647468
SPL2YDR025W				-0.33	-0.32	-0.36	-0.336667	-0.96	0.04	-0.1	0.08	-0.2	-0.228	-0.108667	0.682637
SNR79				-0.42	-0.28	-0.31	-0.336667	-0.74	-0.28	-0.15	0.38	-0.49	-0.256	-0.0806667	0.760027
YLR107W	REX3	RNA processing	3'-5' exonuclease activity	-0.16	-0.18	-0.67	-0.336667	0.38	-0.3	-0.56	-0.67	-0.69	-0.368	0.0313333	0.918194
YDR187C				-0.2	-0.42	-0.38	-0.333333	0.09	0.07	-0.05	0.07	0.28	0.092	-0.425333	0.00264656
SPL2YLR388W				-0.05	-0.29	-0.66	-0.333333	0.82	0.55	0.12	0.08	-0.05	0.304	-0.637333	0.0458659
YML025C	YML6	translation*	structural constituent of ribosome	-0.43	-0.52	-0.05	-0.333333	0.22	1.41	-0.04	0.05	0.32	0.392	-0.725333	0.0941101
FRAGYFL035C-A				-0.37	-0.41	-0.22	-0.333333	0.35	0.98	-0.23	-0.06	-0.19	0.17	-0.503333	0.150717
YHR100C		biological process unknown	molecular function unknown	-0.41	-0.35	-0.24	-0.333333	0.01	0.41	-0.12	-0.11	-0.67	-0.096	-0.237333	0.348291
YLL007C		biological process unknown	molecular function unknown	-0.29	-0.26	-0.45	-0.333333	-0.49	0.26	-0.24	-0.07	-0.35	-0.178	-0.155333	0.415598
YDR039C	ENA2	sodium ion transport	ATPase activity, coupled to transmembrane movement of ions, phosphorylative mechanism	-0.33	0.11	-0.78	-0.333333	-1.34	-1.99	-0.3	0.18	f	-0.8625	0.529167	0.432603
YDR383C	NKP1	biological process unknown	molecular function unknown	0.11	-0.23	-0.88	-0.333333	-1.23	-1.97	-0.14	0.63	f	-0.6775	0.344167	0.654122
YOR280C	FSH3	biological process unknown	serine hydrolase activity	-0.31	-0.23	-0.46	-0.333333	-0.28	-0.23	0.01	-0.57	f	-0.2675	-0.0658333	0.682463
YMR316C-A				0.13	-0.63	-0.5	-0.333333	-0.99	-1.12	0.12	0.45	-0.91	-0.49	0.156667	0.746499
YLR174W	IDP2	glutamate biosynthesis*	isocitrate dehydrogenase (NADP+) activity	-0.05	-0.82	-0.13	-0.333333	-0.19	-0.33	-0.37	-0.4	-0.42	-0.342	0.00866667	0.964473
YML065W	ORC1	DNA replication initiation*	ATPase activity*	-0.28	-0.47	-0.24	-0.33	0.43	1.1	0.98	0.37	0.44	0.664	-0.994	0.00346172
YNL206C	RTT106	negative regulation of DNA transposition	molecular function unknown	-0.69	-0.19	-0.11	-0.33	0.18	0.85	0.14	0.48	0.62	0.454	-0.784	0.0124342
YOR345C				-0.53	0.19	-0.65	-0.33	0.55	0.94	0.45	0.41	0.28	0.526	-0.856	0.0124874
YDR217C	RAD9	DNA repair*	protein binding	0	-0.85	-0.14	-0.33	0.23	0.29	0.62	0.4	0.12	0.332	-0.662	0.0250565
YGR221C	TOS2	budding cell bud growth	molecular function unknown	-0.15	-0.94	0.1	-0.33	0.64	f	0.43	0.14	0.64	0.4625	-0.7925	0.0445679
YJL054W	TIM54	protein import into mitochondrial inner membrane	protein transporter activity	-0.3	-0.54	-0.15	-0.33	0.4	0.48	0.2	-0.36	0	0.144	-0.474	0.0724404
Q0100				0.34	-0.65	-0.68	-0.33	f	-2.31	-1.42	-0.65	-1.24	-1.405	1.075	0.0814348
YDR154C				-0.48	-0.25	-0.26	-0.33	0.18	0.16	0.36	-0.2	-0.37	0.026	-0.356	0.106158
YNR026C	SEC12	ER to Golgi vesicle-mediated transport*	guanyl-nucleotide exchange factor activity	-0.79	-0.05	-0.15	-0.33	0.26	0.43	f	-0.2	0.14	0.1575	-0.4875	0.108559
YPR170C				-0.03	-0.68	-0.28	-0.33	0.5	0.03	-0.11	-0.35	-0.2	-0.026	-0.304	0.248649
YKL060C	FBA1	glycolysis*	fructose-bisphosphate aldolase activity	-0.7	-0.06	-0.23	-0.33	0.03	-0.16	0.31	0.01	-0.48	-0.058	-0.272	0.267034
SPL2YDL064W				-0.04	-0.44	-0.51	-0.33	-0.41	-0.92	-0.43	-0.38	f	-0.535	0.205	0.342315
YMR151W	YIM2			0.11	-0.58	-0.52	-0.33	-0.23	-0.53	-0.71	-0.02	-1.52	-0.602	0.272	0.501569
SPL2YDL189W				-0.12	-0.4	-0.47	-0.33	-0.76	-0.92	-0.19	0.51	f	-0.34	0.01	0.980703
SNR11				-0.91	0.31	-0.38	-0.326667	-1.09	-1.71	-1.32	-1.13	-1.48	-1.346	1.01933	0.0145142
YAR061W		biological process unknown	molecular function unknown	-0.32	0.46	-1.12	-0.326667	-0.79	-0.09	-0.45	0.19	-0.25	-0.278	-0.0486667	0.907011
YLL028W	TPO1	polyamine transport	spermine transporter activity*	0.17	-0.73	-0.42	-0.326667	1.42	0.27	0.25	0.25	0.77	0.592	-0.918667	0.0441481
YLR049C		biological process unknown	molecular function unknown	0.07	0.39	-1.44	-0.326667	0.93	0.84	0.44	0.26	0.85	0.664	-0.990667	0.0691242
YOR177C	MPC54	spore wall assembly (sensu Fungi)	structural molecule activity	-0.37	-0.38	-0.23	-0.326667	-0.49	-0.35	-0.58	-0.4	-0.67	-0.498	0.171333	0.0914726
YMR247C		biological process unknown	molecular function unknown	-0.4	-0.14	-0.44	-0.326667	-0.37	0.26	-0.09	-0.06	0.12	-0.028	-0.298667	0.107056
YPL088W		aldehyde metabolism	aryl-alcohol dehydrogenase activity	-0.22	-0.74	-0.02	-0.326667	-0.46	-0.71	-0.96	-0.47	-0.49	-0.618	0.291333	0.201821
YGR094W	VAS1	valyl-tRNA aminoacylation	valine-tRNA ligase activity	0.01	-0.73	-0.26	-0.326667	-0.17	-0.6	0.42	0.22	0.58	0.09	-0.416667	0.247447
YFL042C		biological process unknown	molecular function unknown	-0.62	0.03	-0.39	-0.326667	-1.48	-1.12	-0.43	0.18	-1.17	-0.804	0.477333	0.302575
YPR064W				0.01	-0.9	-0.09	-0.326667	-0.94	-0.58	-0.58	-0.11	-1.26	-0.694	0.367333	0.311981
YGR278W	CWC22	nuclear mRNA splicing, via spliceosome	molecular function unknown	-0.18	-0.18	-0.62	-0.326667	-0.9	-0.58	0.15	0.76	f	-0.1425	-0.184167	0.703935
YJL097W	PHS1	biological process unknown	molecular function unknown	-0.12	-0.9	0.04	-0.326667	0.38	-0.12	-0.48	-0.74	-0.1	-0.212	-0.114667	0.740384
YDR397C	NCB2	negative regulation of transcription from RNA polymerase II promoter	transcription corepressor activity	0.13	-0.46	-0.65	-0.326667	-0.91	-1.44	0.06	0.54	-0.19	-0.388	0.0613333	0.906354
YGL235W		biological process unknown	molecular function unknown	-0.57	-0.29	-0.12	-0.326667	-0.33	-0.36	-0.33	0.07	-0.11	-0.212	-0.114667	0.464878
YBL041W	PRE7	ubiquitin-dependent protein catabolism	endopeptidase activity	-0.34	-0.27	-0.36	-0.323333	0.61	0.89	0.67	0.24	0.42	0.566	-0.889333	0.000991636
YLR168C		biological process unknown	molecular function unknown	-0.24	-0.77	0.04	-0.323333	0.58	0.93	0.46	0.34	0.93	0.648	-0.971333	0.00637878
SPL2YNL301C				-0.47	-0.55	0.05	-0.323333	0.81	0.44	0.98	0.22	0.49	0.588	-0.911333	0.00706855
SPL2YLL050C				-0.96	0.25	-0.26	-0.323333	-1.59	-1.48	-0.66	-0.72	-1.12	-1.114	0.790667	0.0706061
YER149C	PEA2	pseudohyphal growth*	cytoskeletal regulatory protein binding	-0.43	-0.31	-0.23	-0.323333	0.15	0.15	0.26	0	-0.67	-0.022	-0.301333	0.232502
INTQ0185E				0.07	-0.18	-0.86	-0.323333	-1.68	-2.21	0.04	-0.39	f	-1.06	0.736667	0.320589
YGLCTAU3				0.04	-0.42	-0.59	-0.323333	-0.69	-1.31	-0.44	-0.12	f	-0.64	0.316667	0.390715
YOL102C	TPT1	tRNA splicing	tRNA 2'-phosphotransferase activity	-0.9	0.11	-0.18	-0.323333	-0.15	0.28	-0.24	-0.28	-0.32	-0.142	-0.181333	0.516596
SNR189				-0.59	0.05	-0.43	-0.323333	-1.31	-0.3	-0.26	0.14	-0.45	-0.436	0.112667	0.757518
YKL016C	ATP7	protein complex assembly*	hydrogen-transporting ATP synthase activity, rotational mechanism	-0.23	-0.25	-0.49	-0.323333	-0.22	-0.19	-0.48	-0.69	0.17	-0.282	-0.0413333	0.845476
YKR012C				-0.17	-0.67	-0.12	-0.32	0.34	0.6	0.47	0.28	0.73	0.484	-0.804	0.00313975
YPR084W		biological process unknown	molecular function unknown	-0.17	-0.23	-0.56	-0.32	0.98	0.38	0.17	0	0.7	0.446	-0.766	0.0229932
YPL210C	SRP72	protein targeting to ER*	signal sequence binding	-0.78	0.52	-0.7	-0.32	0.62	0.79	0.31	0.15	0.8	0.534	-0.854	0.0519803
YER034W		biological process unknown	molecular function unknown	-0.22	-0.62	-0.12	-0.32	-0.15	0.88	0.01	0.21	0.05	0.2	-0.52	0.0963101
YPR200C	ARR2	response to arsenic	arsenate reductase activity	-0.21	-0.28	-0.47	-0.32	-0.17	0.33	-0.58	0	-0.38	-0.16	-0.16	0.487578
YKR054C	DYN1	mitotic sister chromatid segregation*	motor activity	-0.23	-0.42	-0.31	-0.32	-0.85	-0.39	0.08	0.72	-0.41	-0.17	-0.15	0.689741
YGL246C	RAI1	processing of 27S pre-rRNA*	enzyme regulator activity	-0.68	0.01	-0.29	-0.32	0.23	-0.01	-0.43	-1.03	0.21	-0.206	-0.114	0.755016
YPL281C	ERR2	biological process unknown	phosphopyruvate hydratase activity	-0.36	-0.5	-0.1	-0.32	-0.9	f	-0.39	0.27	-0.65	-0.4175	0.0975	0.768379
YFL005W	SEC4	cytokinesis*	GTPase activity	0.12	-0.76	-0.32	-0.32	0.42	0.08	-0.38	-0.96	-0.42	-0.252	-0.068	0.858165
YPL208W	RKM1	biological process unknown	protein-lysine N-methyltransferase activity	-0.47	-0.28	-0.21	-0.32	0.13	0.02	-0.56	-0.94	-0.17	-0.304	-0.016	0.954598
YOL147C	PEX11	peroxisome organization and biogenesis*	molecular function unknown	-0.32	-0.44	-0.2	-0.32	0.25	-0.58	-0.67	-0.21	-0.43	-0.328	0.008	0.972746
YPL184C		biological process unknown	molecular function unknown	-0.53	-0.4	-0.02	-0.316667	0.04	0.15	-0.45	-0.36	0.17	-0.09	-0.226667	0.316892
YJL119C				0.11	-0.66	-0.4	-0.316667	0.29	0.58	-0.36	-0.21	-0.64	-0.068	-0.248667	0.490035
YER187W		biological process unknown	molecular function unknown	-0.14	-1	0.19	-0.316667	-0.71	-0.46	-0.35	0.19	-1.31	-0.528	0.211333	0.629959
SPL2YPR102W				-0.03	-0.49	-0.43	-0.316667	0.86	0.29	0.19	-0.21	0.32	0.29	-0.606667	0.0523299
YKR013W	PRY2	biological process unknown	molecular function unknown	-0.72	-0.22	-0.01	-0.316667	0.62	1.07	0.25	-0.28	1.05	0.542	-0.858667	0.0612201
YBR099C				-0.37	0.14	-0.72	-0.316667	0.39	0.4	-0.06	0.32	-0.4	0.13	-0.446667	0.158881
YBL083C				-0.04	-0.41	-0.5	-0.316667	0.9	0.03	-0.16	-0.21	-0.51	0.01	-0.326667	0.366545
YOR356W		NAD catabolism	oxidoreductase activity, acting on the CH-NH group of donors, quinone or similar compound as acceptor	0.03	-0.71	-0.27	-0.316667	-0.28	0.25	0.18	0.12	-0.74	-0.094	-0.222667	0.476592
YMR266W		biological process unknown	molecular function unknown	0.22	-0.82	-0.35	-0.316667	-0.17	-0.33	0	-0.16	-0.15	-0.162	-0.154667	0.527
YLR281C		biological process unknown	molecular function unknown	-0.28	-0.35	-0.32	-0.316667	-0.66	0.03	-0.26	0.38	-0.36	-0.174	-0.142667	0.56842
YPR092W				-0.28	-0.48	-0.19	-0.316667	-0.49	-0.47	-0.32	0.21	-0.13	-0.24	-0.0766667	0.691261
SPL2YER093C-A				-0.12	-0.07	-0.76	-0.316667	-1	-0.23	0.22	0.26	-0.22	-0.194	-0.122667	0.733022
YIL079C	AIR1	mRNA export from nucleus*	molecular function unknown	-0.56	-0.17	-0.21	-0.313333	0.47	0.75	0.24	-0.05	0	0.282	-0.595333	0.0345283
YJL076W	NET1	regulation of exit from mitosis*	rDNA binding	-0.33	-0.53	-0.08	-0.313333	-0.62	-0.36	0.59	0.13	-1.85	-0.422	0.108667	0.852226
YOR166C		biological process unknown	molecular function unknown	-0.42	-0.39	-0.13	-0.313333	-0.36	-0.15	-0.4	-0.38	-0.26	-0.31	-0.00333333	0.972163
YPL237W	SUI3	translational initiation	translation initiation factor activity	-0.51	-0.25	-0.18	-0.313333	0.5	0.4	0.14	0.03	0.44	0.302	-0.615333	0.00499812
YLL032C		biological process unknown	molecular function unknown	-0.08	-0.49	-0.37	-0.313333	-0.31	-0.08	0.4	0.62	-0.18	0.09	-0.403333	0.163858
YBR192W	RIM2	mitochondrial genome maintenance*	transporter activity*	-0.5	0.14	-0.58	-0.313333	-0.34	0.22	-0.08	0.58	-0.32	0.012	-0.325333	0.298633
YGR240C	PFK1	glycolysis	6-phosphofructokinase activity	0.49	-0.59	-0.84	-0.313333	0.23	-0.63	0.28	-0.18	0.74	0.088	-0.401333	0.385448
YML078W	CPR3	protein folding	peptidyl-prolyl cis-trans isomerase activity	-0.42	-0.28	-0.24	-0.313333	0.02	-0.42	-0.77	-1.24	-0.37	-0.556	0.242667	0.427805
YDL094C				-0.72	-0.22	0	-0.313333	-0.39	-0.6	-0.76	-0.17	-0.51	-0.486	0.172667	0.430626
YGL012W	ERG4	ergosterol biosynthesis	delta24(24-1) sterol reductase activity	-0.39	-0.49	-0.06	-0.313333	0.23	0.28	-0.48	-0.58	-0.09	-0.128	-0.185333	0.493015
YOR012W		biological process unknown	molecular function unknown	-0.14	-0.57	-0.23	-0.313333	-0.48	0.3	-0.09	-0.29	-0.37	-0.186	-0.127333	0.56
YML009C	MRPL39	translation	structural constituent of ribosome	-0.27	-0.43	-0.23	-0.31	0.19	0.66	0.1	-0.16	0.66	0.29	-0.6	0.0343442
YBR242W		biological process unknown	molecular function unknown	-0.44	0.04	-0.53	-0.31	-0.13	0.11	0.15	0.42	0.05	0.12	-0.43	0.0497088
YEL024W	RIP1	aerobic respiration*	ubiquinol-cytochrome-c reductase activity	-0.54	0.22	-0.61	-0.31	-0.7	-1.12	-1.17	-0.78	-0.48	-0.85	0.54	0.0835429
[truncated: 5,040 more rows]

## Sheet: AA20 RA
YORF	Gene Name	Process	Function	AAs starvation RPL16a-ZZ IP poly vs reference||	AAs starvation RPL16a-ZZ IP poly vs reference (5b)||	AAs starvation RPL16a-ZZ IP poly vs reference (6)||	AA20 RA mean	RPL16a-ZZ IP poly vs reference (1)||	RPL16a-ZZ IP polybeads vs reference (2)||	RPL16a-ZZ IP polybeads vs reference (3)||	RPL16a-ZZ IP polybeads vs reference (4b)||	RPL16a-ZZ IP polybeads vs reference (5b)||	t=0 RA mean	Δlog2 AA20 RA	p-value
YBR020W	GAL1	galactose metabolism	galactokinase activity	-3.8	-6.02	-5.61	-5.14333	f	-6.38	-4.87	-6.69	-6.26	-6.05	0.906667	0.277394
YBR019C	GAL10	galactose metabolism	UDP-glucose 4-epimerase activity	-3.47	-4.77	-6.27	-4.83667	-6.01	-6.58	-5.38	-7.04	-5.65	-6.132	1.29533	0.120347
YBR018C	GAL7	galactose metabolism	UTP:galactose-1-phosphate uridylyltransferase activity	-3.42	-5.41	-4.57	-4.46667	f	f	-3.8	-6.39	-5.5	-5.23	0.763333	0.468408
Q0310				-2.86	-3.99	-3.22	-3.35667	-3.9	-3.18	-3.78	-4.2	-3.22	-3.656	0.299333	0.436935
YGL255W	ZRT1	high-affinity zinc ion transport	high affinity zinc uptake transporter activity	-2.42	-4.3	-3.32	-3.34667	-0.12	-2.76	-3.56	0.18	-3.38	-1.928	-1.41867	0.26443
YGR159C	NSR1	telomere maintenance*	RNA binding*	-2.83	-4.25	-2.85	-3.31	-0.28	-0.43	0.43	0.32	-1.19	-0.23	-3.08	0.00101943
YPL223C	GRE1	response to stress*	molecular function unknown	-1.54	-3.11	-3.69	-2.78	f	f	-3.89	-5.45	-5.64	-4.99333	2.21333	0.0594924
YNL112W	DBP2	mRNA catabolism, nonsense-mediated decay	RNA helicase activity	-1.92	-2.99	-3.4	-2.77	-1.66	-1.71	-0.4	-0.65	-0.55	-0.994	-1.776	0.0118581
YLR249W	YEF3	translational elongation	translation elongation factor activity	-1.88	-2.99	-3.06	-2.64333	-1.49	-1.25	0.74	0.42	-0.46	-0.408	-2.23533	0.0138748
YGL055W	OLE1	mitochondrion inheritance*	stearoyl-CoA 9-desaturase activity	-1.62	-3.22	-2.97	-2.60333	-2.67	-3.12	-2.13	-1.64	-0.86	-2.084	-0.519333	0.447516
YBR034C	HMT1	mRNA export from nucleus*	protein-arginine N-methyltransferase activity	-1.84	-3.66	-2.19	-2.56333	-1.25	-1.58	-1	-1.07	-0.9	-1.16	-1.40333	0.0183833
YPL226W	NEW1	biological process unknown	ATPase activity*	-1.31	-3.91	-2.23	-2.48333	-1.49	-0.98	0.22	-0.64	-1.27	-0.832	-1.65133	0.0523237
YEL026W	SNU13	nuclear mRNA splicing, via spliceosome*	RNA binding*	-2.06	-3.25	-2.12	-2.47667	-0.48	-0.73	-0.49	0.01	-1.5	-0.638	-1.83867	0.00544927
YOR204W	DED1	translational initiation	RNA helicase activity	-1.38	-3.64	-2.22	-2.41333	-2.97	-2.76	-0.9	-0.55	-2.13	-1.862	-0.551333	0.520967
YDL218W		biological process unknown	molecular function unknown	-1.77	-3.4	-2.07	-2.41333	f	-2.74	-1.76	-3.43	-2.11	-2.51	0.0966667	0.879112
YDL048C	STP4	biological process unknown	molecular function unknown	-2.14	-4.3	-0.73	-2.39	-2.76	-3.43	-2.79	-3.02	-3.25	-3.05	0.66	0.428594
YOR310C	NOP58	rRNA modification*	molecular function unknown	-1.95	-3.1	-1.88	-2.31	-0.38	-0.5	0.44	0.64	0.44	0.128	-2.438	0.00124404
YOL154W	ZPS1	biological process unknown	molecular function unknown	-0.24	-3.94	-2.71	-2.29667	0.6	-3.9	-2.47	-1.03	-4.61	-2.282	-0.0146667	0.992476
YMR217W	GUA1	GMP metabolism	GMP synthase (glutamine-hydrolyzing) activity	-1.61	-3.04	-2.04	-2.23	-0.25	-0.67	0.08	0.48	-0.32	-0.136	-2.094	0.00204392
YML123C	PHO84	phosphate transport*	manganese ion transporter activity*	-2.32	-2.47	-1.8	-2.19667	-4.1	-3.26	-0.72	-4.66	-0.62	-2.672	0.475333	0.691065
YIL133C	RPL16A	translation	structural constituent of ribosome*	-1.3	-2.47	-2.78	-2.18333	-1	-0.9	-0.59	-0.54	-0.6	-0.726	-1.45733	0.00606616
YLR432W	IMD3	GTP biosynthesis	IMP dehydrogenase activity	-1.12	-3.13	-2.26	-2.17	-1.1	-1.82	-0.26	0.47	-0.69	-0.68	-1.49	0.0669527
YMR309C	NIP1	translational initiation	translation initiation factor activity	-1.21	-2.97	-2.17	-2.11667	-1.12	-1.33	-0.38	-0.08	-0.39	-0.66	-1.45667	0.0248701
21S_RRNA0				-1.42	-2.11	-2.77	-2.1	f	1.11	-2.32	-2.35	-3.89	-1.8625	-0.2375	0.861359
YBR247C	ENP1	35S primary transcript processing*	snoRNA binding	-1.95	-2.56	-1.77	-2.09333	0.21	-0.18	1.01	0.81	0.56	0.482	-2.57533	0.000245413
15S_RRNA1				-1.36	-2.5	-2.32	-2.06	f	-0.47	f	-2.64	-1.83	-1.64667	-0.413333	0.599224
YNL069C	RPL16B	translation	structural constituent of ribosome*	-0.56	-3.56	-2.01	-2.04333	0.12	-0.21	-0.24	0.67	-0.71	-0.074	-1.96933	0.0309396
YNL061W	NOP2	rRNA processing	S-adenosylmethionine-dependent methyltransferase activity*	-1.67	-3.01	-1.44	-2.04	-0.32	-0.07	0.67	0.72	1.43	0.486	-2.526	0.00364993
YLR048W	RPS0B	translation*	structural constituent of ribosome	-0.83	-3.27	-1.98	-2.02667	-0.01	-0.29	0.34	0.52	0.34	0.18	-2.20667	0.00702493
YNL141W	AAH1	ribosome biogenesis*	adenine deaminase activity	-1.22	-2.93	-1.91	-2.02	-0.52	-1	-0.37	-1.02	-0.33	-0.648	-1.372	0.0162808
YNL209W	SSB2	protein biosynthesis*	ATPase activity*	-1.68	-2.13	-2.19	-2	-1.02	-0.91	0.59	0.7	0.37	-0.054	-1.946	0.00919868
Q0190A				-1.65	-1.98	-2.31	-1.98	f	f	-2.06	-3.21	-2.12	-2.46333	0.483333	0.313425
FRAGYIL100C				-1.09	-2.89	-1.94	-1.97333	-0.76	-1.23	-0.84	-0.36	-0.67	-0.772	-1.20133	0.0296587
SNR128				-2.51	-0.89	-2.52	-1.97333	-2.88	0.25	-2.19	-4.35	-1.17	-2.068	0.0946667	0.934717
YDL062W				-1.26	-2.85	-1.79	-1.96667	f	-1.04	-0.68	-0.53	-0.49	-0.685	-1.28167	0.027948
YLR197W	SIK1	rRNA modification*	molecular function unknown	-1.2	-2.79	-1.79	-1.92667	-0.12	-0.8	0.45	0.6	0.45	0.116	-2.04267	0.00560232
YMR011W	HXT2	hexose transport	glucose transporter activity*	-0.54	-2.96	-2.23	-1.91	-2.32	-2.24	-1.49	-2	-2.27	-2.064	0.154	0.793288
YPR124W	CTR1	copper ion import	copper uptake transporter activity	-0.83	-2.41	-2.47	-1.90333	-1.95	-2.19	-2.53	-2.27	-2.42	-2.272	0.368667	0.407547
YLR056W	ERG3	endocytosis*	C-5 sterol desaturase activity	-0.77	-3.33	-1.61	-1.90333	-1.36	-1.61	-0.69	-0.54	-1.18	-1.076	-0.827333	0.225407
FRAGYML056C				-0.94	-3.11	-1.64	-1.89667	-0.61	-0.59	-0.04	0.33	0.18	-0.146	-1.75067	0.0168754
YEL054C	RPL12A	translation*	structural constituent of ribosome	-0.52	-3.65	-1.51	-1.89333	0.42	0.13	0.59	1.06	-0.84	0.272	-2.16533	0.0345547
YAR073W	IMD1			-0.64	-2.96	-2.05	-1.88333	-0.64	-0.65	-0.24	0.24	-0.48	-0.354	-1.52933	0.0299344
YGR211W	ZPR1	regulation of progression through cell cycle*	protein binding	-1.23	-2.96	-1.46	-1.88333	-0.06	0.51	0.65	1.33	0.74	0.634	-2.51733	0.00225664
YCR057C	PWP2	35S primary transcript processing*	snoRNA binding	-1.4	-2.47	-1.77	-1.88	-0.01	-0.31	0.24	-0.18	-0.26	-0.104	-1.776	0.000536266
YBR021W	FUR4	uracil transport	uracil permease activity	-1.29	-1.87	-2.4	-1.85333	-2.08	-1.76	-1.27	-1.7	-1.21	-1.604	-0.249333	0.463895
YDR101C	ARX1	ribosome biogenesis*	molecular function unknown	-1.78	-1.91	-1.81	-1.83333	-1.08	-1.54	-0.08	-0.3	0.12	-0.576	-1.25733	0.0245528
YLR196W	PWP1	rRNA processing	molecular function unknown	-1.66	-2.67	-1.16	-1.83	0	0.18	0.23	0.62	-0.05	0.196	-2.026	0.00135926
YBR092C	PHO3	phosphate metabolism*	acid phosphatase activity	-1.11	-2.84	-1.53	-1.82667	-0.1	-0.52	0.32	0.96	0.13	0.158	-1.98467	0.00744681
YHR216W	IMD2	GTP biosynthesis	IMP dehydrogenase activity	-1.06	-2.55	-1.83	-1.81333	-0.49	-0.75	0.28	0.62	-0.59	-0.186	-1.62733	0.0141886
FRAGYMR116C				-0.69	-2.88	-1.84	-1.80333	-0.59	-0.82	0.03	0.48	-0.18	-0.216	-1.58733	0.0285771
YHL011C	PRS3	telomere maintenance*	ribose phosphate diphosphokinase activity	-1.02	-2.9	-1.48	-1.8	-0.53	-0.42	-0.18	0.7	0.3	-0.026	-1.774	0.0137548
YPL220W	RPL1A	translation	structural constituent of ribosome	-0.85	-2.74	-1.8	-1.79667	0.28	-0.46	0.07	-0.19	-0.53	-0.166	-1.63067	0.0108601
YHR092C	HXT4	hexose transport	glucose transporter activity*	-0.81	-1.97	-2.6	-1.79333	-1.79	f	-2.3	-2.8	-2.43	-2.33	0.536667	0.335151
YHR021C	RPS27B	telomere maintenance*	structural constituent of ribosome	-0.96	-2.44	-1.97	-1.79	-0.28	-0.74	-0.9	-0.84	-0.05	-0.562	-1.228	0.0197904
YJR094W-A	RPL43B	translation	structural constituent of ribosome	-0.62	-2.83	-1.9	-1.78333	0.06	-0.02	-0.25	-0.12	-1.23	-0.312	-1.47133	0.0400105
YHR196W	UTP9	processing of 20S pre-rRNA	snoRNA binding	-1.31	-2.64	-1.39	-1.78	0.47	0.6	0.66	1.01	0.26	0.6	-2.38	0.000533739
YMR116C	ASC1	telomere maintenance*	molecular function unknown	-0.61	-2.75	-1.98	-1.78	-0.59	-1.08	0.13	-0.03	-0.7	-0.454	-1.326	0.050952
YJR070C	LIA1	microtubule cytoskeleton organization and biogenesis*	protein binding*	-1.64	-2.23	-1.46	-1.77667	0.55	0.09	0.79	0.91	1.2	0.708	-2.48467	0.000171706
SNR8				-1.76	-0.66	-2.91	-1.77667	-1.8	-0.34	-1.78	-4.13	-0.68	-1.746	-0.0306667	0.976615
IYLRCDELTA19				-2.32	-0.53	-2.46	-1.77	-0.46	-1.02	-0.34	-1.6	-0.73	-0.83	-0.94	0.134879
YGR234W	YHB1	response to stress	nitric oxide reductase activity	-1.25	-1.77	-2.28	-1.76667	-1.33	-1.42	0.23	-0.03	0.15	-0.48	-1.28667	0.053474
YNL132W	KRE33	biological process unknown	molecular function unknown	-1.38	-2.52	-1.36	-1.75333	0.05	0.49	0.32	-0.05	0.83	0.328	-2.08133	0.00101502
YLR388W	RPS29A	translation	structural constituent of ribosome	-0.68	-2.8	-1.77	-1.75	0.6	-0.57	-0.3	0.22	-0.97	-0.204	-1.546	0.037589
FRAGYDL080C				-0.48	-3	-1.75	-1.74333	0.48	-0.17	-0.06	0.31	-0.12	0.088	-1.83133	0.0168512
YIL162W	SUC2	sucrose catabolism	beta-fructofuranosidase activity	-1.33	-1.95	-1.95	-1.74333	-1.75	-2.58	-1.61	-1.68	-1.27	-1.778	0.0346667	0.918798
YBR069C	TAT1	amino acid transport	amino acid transporter activity	-1.41	-1.9	-1.91	-1.74	-1.46	-1.72	-0.37	-0.13	0.1	-0.716	-1.024	0.0882859
FRAGYNL301C				-0.2	-3.25	-1.71	-1.72	-0.17	-0.51	-0.37	-0.21	-0.54	-0.36	-1.36	0.0816323
YDR064W	RPS13	translation	structural constituent of ribosome	-0.23	-2.83	-2.08	-1.71333	0.27	-0.42	-0.39	-0.37	-1.18	-0.418	-1.29533	0.0902448
YCR055C				-1.28	-2.24	-1.58	-1.7	0.37	0.06	0.44	0.33	0.19	0.278	-1.978	0.000123467
YMR093W	UTP15	processing of 20S pre-rRNA	snoRNA binding	-1.81	-1.99	-1.27	-1.69	-0.4	-0.4	0.04	-0.12	0.54	-0.068	-1.622	0.00117008
FRAGYHR141C				-0.34	-3.18	-1.49	-1.67	0.85	-0.03	0.13	-0.27	-0.73	-0.01	-1.66	0.0540236
FRAGYNL069C				-0.48	-2.62	-1.9	-1.66667	0.1	-0.66	-0.05	0.18	-0.38	-0.162	-1.50467	0.0245871
YPL014W		biological process unknown	molecular function unknown	-1.08	-1.73	-2.19	-1.66667	-1.28	-1.53	-1.22	-0.94	-0.93	-1.18	-0.486667	0.131821
YNL067W	RPL9B	translation	structural constituent of ribosome	-0.9	-2.73	-1.36	-1.66333	0.5	0.35	0.33	1.01	0.08	0.454	-2.11733	0.00334974
YDL130W	RPP1B	translational elongation*	structural constituent of ribosome	-0.13	-3.1	-1.75	-1.66	0.47	0.4	0.38	0.49	-0.25	0.298	-1.958	0.0241468
YDR006C	SOK1	cAMP-mediated signaling	molecular function unknown	-2.92	-0.34	-1.71	-1.65667	-0.61	0.25	0.4	-1.73	-0.46	-0.43	-1.22667	0.149741
YNL065W	AQR1	drug transport*	monocarboxylic acid transporter activity*	0	-2.96	-2.01	-1.65667	f	-2.14	-1.24	-1.26	-1.73	-1.5925	-0.0641667	0.937064
YML125C		biological process unknown	molecular function unknown	-1.08	-2.63	-1.25	-1.65333	-0.8	-1.15	-0.64	-0.64	-0.29	-0.704	-0.949333	0.0569119
YCR021C	HSP30	response to stress	molecular function unknown	-0.79	-1.8	-2.35	-1.64667	-1.6	-1.13	-1.47	-2.33	-1.51	-1.608	-0.0386667	0.930444
YLR222C	UTP13	processing of 20S pre-rRNA	snoRNA binding	-0.96	-2.67	-1.28	-1.63667	-0.59	-0.25	-0.03	0.41	-0.64	-0.22	-1.41667	0.0220228
YOR344C	TYE7	transcription*	transcription factor activity	-0.65	-2.6	-1.66	-1.63667	-0.97	-1.12	-0.59	-0.78	-0.86	-0.864	-0.772667	0.121073
YHR141C	RPL42B	translation	structural constituent of ribosome	-0.12	-3.46	-1.29	-1.62333	0.57	0.1	0.27	0.3	-0.89	0.07	-1.69333	0.0756076
YDR418W	RPL12B	telomere maintenance*	structural constituent of ribosome	-1.25	-1.71	-1.9	-1.62	-2.61	-1.11	-0.28	0.42	0.49	-0.618	-1.002	0.246548
YEL042W	GDA1	protein amino acid glycosylation	guanosine-diphosphatase activity*	-1.07	-2.56	-1.22	-1.61667	-1.25	-1.43	-0.68	-0.31	0.11	-0.712	-0.904667	0.12979
FRAGYHR021C				-0.49	-2.32	-2.02	-1.61	-0.19	-1.04	-1.32	-1.29	-0.92	-0.952	-0.658	0.232743
YHR215W	PHO12	biological process unknown	acid phosphatase activity	-1.3	-2.28	-1.25	-1.61	-2.18	-2.17	-0.19	-2.66	-0.68	-1.576	-0.034	0.962069
YBL087C	RPL23A	translation	structural constituent of ribosome	-0.29	-3.12	-1.38	-1.59667	0.44	0.26	0.2	0.39	0.35	0.328	-1.92467	0.0189985
YOL120C	RPL18A	translation	structural constituent of ribosome	-0.25	-2.75	-1.79	-1.59667	-0.28	-0.73	0.01	0.27	0.18	-0.11	-1.48667	0.0437532
YDL037C	BSC1	biological process unknown	molecular function unknown	-0.22	-1.89	-2.68	-1.59667	f	-1.2	-2.8	-4.5	-3.87	-3.0925	1.49583	0.212705
YJL136C	RPS21B	translation	structural constituent of ribosome	-0.34	-2.91	-1.53	-1.59333	0.58	0.26	0.25	0.43	-0.6	0.184	-1.77733	0.0264205
YML022W	APT1	AMP biosynthesis*	adenine phosphoribosyltransferase activity	-1.05	-2.18	-1.53	-1.58667	-0.65	-1.04	-0.92	-0.84	-0.58	-0.806	-0.780667	0.025597
YJR041C	URB2	ribosome biogenesis*	molecular function unknown	-1.07	-2.39	-1.28	-1.58	-0.12	-0.01	0.49	-0.18	0.02	0.04	-1.62	0.00302467
YOR096W	RPS7A	translation	structural constituent of ribosome	-0.46	-2.85	-1.43	-1.58	0.42	0.16	0.4	1.09	-0.15	0.384	-1.964	0.0142644
YBR238C		biological process unknown	molecular function unknown	-1.23	-1.8	-1.71	-1.58	-1.5	-1.55	-0.91	-1.3	-1.29	-1.31	-0.27	0.222064
YPL081W	RPS9A	translation*	structural constituent of ribosome	-0.6	-2.63	-1.5	-1.57667	0.86	0.15	0.36	0.17	-0.51	0.206	-1.78267	0.0139612
YBR072W	HSP26	response to stress*	unfolded protein binding	-0.66	-2.59	-1.47	-1.57333	-1.94	-2.97	-1.61	-3.04	-2.29	-2.37	0.796667	0.200665
YGL088W				-2.18	-0.72	-1.8	-1.56667	-1.94	-1.02	-2.23	-3.73	-0.52	-1.888	0.321333	0.703484
YKR057W	RPS21A	telomere maintenance*	structural constituent of ribosome	-0.64	-2.38	-1.65	-1.55667	0.32	0.19	0.01	0.2	0.25	0.194	-1.75067	0.00342515
YOR234C	RPL33B	translation	structural constituent of ribosome	-0.48	-2.75	-1.41	-1.54667	0.49	0.4	-0.24	f	-0.61	0.01	-1.55667	0.0572703
YJL190C	RPS22A	telomere maintenance*	structural constituent of ribosome	-0.85	-1.71	-2.06	-1.54	0.18	0.25	0.15	0.8	0.95	0.466	-2.006	0.00115989
YGL030W	RPL30	translation*	structural constituent of ribosome	-0.45	-2.74	-1.43	-1.54	0.41	-0.24	0.16	0.05	0.15	0.106	-1.646	0.0171548
YEL065W	SIT1	iron ion homeostasis*	siderophore-iron (ferrioxamine) uptake transporter activity	-1.01	-1.78	-1.81	-1.53333	-1.24	-1.57	-0.79	0.58	-0.71	-0.746	-0.787333	0.184057
YBR189W	RPS9B	translation*	structural constituent of ribosome	-0.79	-2.49	-1.29	-1.52333	0.89	1.02	0.9	1.05	0.71	0.914	-2.43733	0.000649477
FRAGYBL087C				0.03	-3.15	-1.45	-1.52333	0.55	0.08	0.29	0.67	-0.7	0.178	-1.70133	0.0623859
YOL077C	BRX1	ribosomal large subunit assembly and maintenance*	rRNA primary transcript binding*	-1.5	-1.18	-1.89	-1.52333	-0.13	0	0.32	0.21	0.26	0.132	-1.65533	0.000118357
YHR148W	IMP3	rRNA modification*	snoRNA binding	-1.03	-2.4	-1.13	-1.52	0.05	0.19	0.36	0.55	-0.89	0.052	-1.572	0.0146345
YOR382W	FIT2	siderophore transport	molecular function unknown	0.54	-3.04	-2.06	-1.52	-1.75	-2.78	-1.92	0.09	-2.37	-1.746	0.226	0.832004
YAL003W	EFB1	translational elongation	translation elongation factor activity	-0.68	-2.88	-0.99	-1.51667	0.97	0.54	0.89	1.22	0.88	0.9	-2.41667	0.00360181
YLR448W	RPL6B	translation*	structural constituent of ribosome*	-0.33	-2.86	-1.36	-1.51667	0.81	0.76	0.04	0.59	-0.4	0.36	-1.87667	0.0232761
YLR372W	SUR4	telomere maintenance*	fatty acid elongase activity	-0.57	-2.76	-1.22	-1.51667	-0.8	-0.29	-0.71	0.16	-0.95	-0.518	-0.998667	0.11674
YOL152W	FRE7	biological process unknown	ferric-chelate reductase activity	-0.73	-1.85	-1.97	-1.51667	f	f	-0.89	-2	-1.91	-1.6	0.0833333	0.883031
YBR093C	PHO5	regulation of cell size*	acid phosphatase activity*	-1.41	-1.45	-1.64	-1.5	-1.23	-1.85	-0.06	-0.69	0.73	-0.62	-0.88	0.193125
YMR229C	RRP5	35S primary transcript processing*	RNA binding*	-1.57	-1.76	-1.16	-1.49667	0.93	0.26	0.97	0.67	1.19	0.804	-2.30067	8.96118e-05
YKL180W	RPL17A	translation	structural constituent of ribosome	-0.14	-2.59	-1.72	-1.48333	0.25	0.08	0.7	1.18	0.54	0.55	-2.03333	0.0129612
YAR075W				-0.56	-2.38	-1.5	-1.48	-0.4	-0.57	-0.32	0.32	-0.27	-0.248	-1.232	0.0294317
YLR264W	RPS28B	telomere maintenance*	structural constituent of ribosome	0.07	-3.11	-1.4	-1.48	0.65	0.26	0.39	1.1	-0.12	0.456	-1.936	0.0367805
YNL301C	RPL18B	translation	structural constituent of ribosome	-0.46	-3.3	-0.66	-1.47333	-0.26	-0.42	-0.16	0.15	-1.49	-0.436	-1.03733	0.224004
YGL076C	RPL7A	translation	structural constituent of ribosome	-0.09	-2.9	-1.42	-1.47	1.01	0.55	1.03	1	0.72	0.862	-2.332	0.00851034
YLR061W	RPL22A	translation	structural constituent of ribosome	-0.46	-2.37	-1.58	-1.47	1.17	0.41	0.56	0.05	-0.55	0.328	-1.798	0.0176388
YCL064C	CHA1	threonine catabolism*	L-serine ammonia-lyase activity*	-1.5	-1.53	-1.38	-1.47	-1.23	-1.79	-1.17	-1.63	-1.19	-1.402	-0.068	0.71059
YDL061C	RPS29B	translation	structural constituent of ribosome	-0.66	-2.14	-1.59	-1.46333	-0.07	-0.69	-0.78	-0.65	-0.7	-0.578	-0.885333	0.048761
YPL079W	RPL21B	translation	structural constituent of ribosome	-0.24	-2.4	-1.72	-1.45333	0.78	0.04	0.05	-0.28	-0.62	-0.006	-1.44733	0.0412423
YAL036C	RBG1	biological process unknown	GTP binding	-1.02	-2.39	-0.92	-1.44333	0.73	-0.13	0.09	1.07	1.09	0.57	-2.01333	0.00584315
YKL109W	HAP4	transcription*	transcriptional activator activity	-1.39	-1.42	-1.51	-1.44	-0.85	-0.49	-1.12	-0.69	-0.17	-0.664	-0.776	0.0114889
YLR062C	BUD28			-0.27	-2.35	-1.7	-1.44	1.38	-0.08	0.77	0.43	0.16	0.532	-1.972	0.0127679
FRAGYOL120C				-0.43	-2.34	-1.54	-1.43667	-0.14	-0.46	-0.39	-0.55	-0.84	-0.476	-0.960667	0.0677993
YPL142C				0.2	-2.87	-1.64	-1.43667	0.64	0.13	0.17	0.57	-0.51	0.2	-1.63667	0.0597196
YKR081C	RPF2	ribosomal large subunit assembly and maintenance*	rRNA binding*	-1.18	-1.91	-1.18	-1.42333	-0.1	-0.35	-0.05	0.09	0.44	0.006	-1.42933	0.00118932
YLL045C	RPL8B	translation	structural constituent of ribosome	-0.79	-2.33	-1.15	-1.42333	0.12	-0.46	0.69	1.14	-0.97	0.104	-1.52733	0.046293
RUF3	SNR83			-1.35	-0.63	-2.29	-1.42333	-2.33	-0.26	-1.21	-4.03	-1.46	-1.858	0.434667	0.652219
YLR175W	CBF5	rRNA modification*	pseudouridylate synthase activity	-0.91	-1.66	-1.69	-1.42	0.23	-0.22	0.63	1.11	1.31	0.612	-2.032	0.00281447
YDR362C	TFC6	transcription initiation from RNA polymerase III promoter	RNA polymerase III transcription factor activity	-1.33	-1.42	-1.51	-1.42	-1.02	-1.17	-0.66	-0.86	-0.81	-0.904	-0.516	0.00575728
YHL015W	RPS20	translation	structural constituent of ribosome	-0.24	-2.24	-1.77	-1.41667	0.21	-0.02	0.26	0.91	-0.49	0.174	-1.59067	0.024797
YPR187W	RPO26	transcription from RNA polymerase II promoter*	DNA-directed RNA polymerase activity	-0.34	-2.76	-1.15	-1.41667	0.26	0.1	0.09	0.62	-1.33	-0.052	-1.36467	0.0929784
YOL039W	RPP2A	translational elongation*	structural constituent of ribosome	0.03	-2.83	-1.44	-1.41333	0.39	0.16	-0.17	0.51	-0.27	0.124	-1.53733	0.0521183
FRAGYCR031C				-0.49	-2.05	-1.68	-1.40667	0.42	-0.3	0.24	0.88	0.47	0.342	-1.74867	0.00647892
YLR186W	EMG1	35S primary transcript processing*	molecular function unknown	-0.66	-2.4	-1.14	-1.4	-0.25	-0.22	-0.35	0.28	-0.9	-0.288	-1.112	0.0499597
YDL083C	RPS16B	telomere maintenance*	structural constituent of ribosome	-0.27	-2.14	-1.78	-1.39667	0.52	-0.16	0.06	0.64	0.27	0.266	-1.66267	0.0113407
YOL136C	PFK27	fructose 2,6-bisphosphate metabolism*	6-phosphofructo-2-kinase activity	-0.28	-2.32	-1.59	-1.39667	-1.83	f	-1.58	-1.54	-1.75	-1.675	0.278333	0.605877
YOL127W	RPL25	translation*	structural constituent of ribosome*	-0.3	-2.18	-1.7	-1.39333	0.35	0.11	-0.11	0.12	0.2	0.134	-1.52733	0.0113015
YBR048W	RPS11B	telomere maintenance*	structural constituent of ribosome	-0.28	-2.61	-1.28	-1.39	0.55	0.14	0.06	0.39	-0.52	0.124	-1.514	0.0331859
YBL039C	URA7	phospholipid biosynthesis*	CTP synthase activity	-0.34	-2.39	-1.41	-1.38	0.06	0.47	0.52	0.62	0.02	0.338	-1.718	0.00995754
YHR143W-A	RPC10	transcription from RNA polymerase II promoter*	DNA-directed RNA polymerase activity	-0.92	-2.11	-1.07	-1.36667	0.17	-0.61	-0.15	0.14	-0.06	-0.102	-1.26467	0.00878771
FRAGYDR500C				-0.35	-2.1	-1.64	-1.36333	0.4	-0.38	0	-0.04	-0.01	-0.006	-1.35733	0.0172802
YPR174C		biological process unknown	molecular function unknown	-0.24	-2.22	-1.63	-1.36333	0.49	-0.12	0.13	0.08	-0.28	0.06	-1.42333	0.0217085
YDR404C	RPB7	transcription from RNA polymerase II promoter	DNA-directed RNA polymerase activity	-1.47	-1.76	-0.85	-1.36	0	-0.17	0.47	0.45	-0.35	0.08	-1.44	0.00273443
YPL266W	DIM1	rRNA modification*	rRNA (adenine-N6,N6-)-dimethyltransferase activity	-0.83	-2.25	-0.99	-1.35667	0.43	0.05	0.36	0.38	0.68	0.38	-1.73667	0.00270378
FRAGYNL302C				0.01	-2.68	-1.4	-1.35667	0.51	0.06	0.1	0.37	-0.38	0.132	-1.48867	0.0485019
YDL049C	KNH1	1,6-beta-glucan biosynthesis	molecular function unknown	-1.75	-1.06	-1.25	-1.35333	-0.84	-1.25	-1.07	-0.88	-0.41	-0.89	-0.463333	0.10199
SPL2SNR14 U4				-1.39	-1.65	-1.02	-1.35333	-0.51	0.1	0.32	-1.23	-1.31	-0.526	-0.827333	0.124627
YDL082W	RPL13A	translation	structural constituent of ribosome	-0.05	-3	-1.01	-1.35333	0.94	0.35	0.83	1.02	0.06	0.64	-1.99333	0.0264044
YDR386W	MUS81	DNA repair*	endonuclease activity	-0.23	-2.25	-1.55	-1.34333	0.45	-0.12	0.01	0.57	-0.43	0.096	-1.43933	0.0275907
YJR145C	RPS4A	telomere maintenance*	structural constituent of ribosome	-0.28	-2.31	-1.43	-1.34	0.04	-1.07	-0.01	-0.52	-0.67	-0.446	-0.894	0.131119
YJL138C	TIF2	translational initiation*	translation initiation factor activity*	0.26	-2.89	-1.39	-1.34	-0.36	-0.55	0.46	0.74	-1.09	-0.16	-1.18	0.191094
YHR010W	RPL27A	translation	structural constituent of ribosome	-0.47	-2.09	-1.45	-1.33667	0.69	0.24	0.26	0.32	0.46	0.394	-1.73067	0.0030416
YMR205C	PFK2	glycolysis	6-phosphofructokinase activity	-0.09	-2.4	-1.52	-1.33667	-2.36	-1.77	-0.48	-0.32	-0.57	-1.1	-0.236667	0.757441
YGL068W	MNP1	translation*	molecular function unknown*	-0.36	-2.62	-1.02	-1.33333	0.22	-0.75	-0.07	-0.06	-1.08	-0.348	-0.985333	0.144451
YKL156W	RPS27A	translation	structural constituent of ribosome	-0.8	-1.99	-1.15	-1.31333	0	-0.16	-0.39	-0.28	-0.28	-0.222	-1.09133	0.00709419
LSR1				-1.6	-0.9	-1.44	-1.31333	-1.49	-1.58	-1.19	-1.83	-1.13	-1.444	0.130667	0.592579
YPL198W	RPL7B	translation	structural constituent of ribosome	-0.38	-2.27	-1.28	-1.31	0.74	0.79	0.61	0.76	0.31	0.642	-1.952	0.00334107
YDR297W	SUR2	sphingolipid biosynthesis*	sphingosine hydroxylase activity	-1.1	-1.43	-1.39	-1.30667	-1.25	-0.95	-0.98	-1.04	-1.63	-1.17	-0.136667	0.487531
YGR027C	RPS25A	translation	structural constituent of ribosome	0.12	-2.84	-1.18	-1.3	0.63	0.41	0.36	0.79	-0.39	0.36	-1.66	0.050764
YBR004C	GPI18	GPI anchor biosynthesis	mannosyltransferase activity	-0.65	-1.98	-1.27	-1.3	-0.45	-1.04	-0.75	-1.03	-0.74	-0.802	-0.498	0.166348
YPR178W	PRP4	nuclear mRNA splicing, via spliceosome	RNA splicing factor activity, transesterification mechanism	-0.54	-1.79	-1.56	-1.29667	-0.55	-0.56	0.11	-0.28	-0.81	-0.418	-0.878667	0.0456604
YBR054W	YRO2	biological process unknown	molecular function unknown	0.51	-2.26	-2.14	-1.29667	-2.21	-2.76	-1.22	-1.98	-1.89	-2.012	0.715333	0.370486
YNL002C	RLP7	ribosomal large subunit biogenesis*	rRNA binding	-0.81	-1.86	-1.21	-1.29333	0.44	0.25	0.1	-0.2	0.14	0.146	-1.43933	0.00156742
YHL001W	RPL14B	translation	structural constituent of ribosome*	-0.05	-2.38	-1.45	-1.29333	0.52	0.36	0.6	f	0.32	0.45	-1.74333	0.0284827
YLR344W	RPL26A	translation	structural constituent of ribosome*	0.03	-2.48	-1.41	-1.28667	0.94	-0.09	-0.01	-0.05	-0.98	-0.038	-1.24867	0.110802
YMR145C	NDE1	chronological cell aging*	NADH dehydrogenase activity	-0.52	-1.73	-1.61	-1.28667	-1.23	-1.68	-1.03	-0.4	-0.31	-0.93	-0.356667	0.452331
SNR10				-1.62	-0.81	-1.41	-1.28	-2.08	-1.21	-0.92	-2.69	-0.78	-1.536	0.256	0.639797
YBR191W	RPL21A	translation*	structural constituent of ribosome	-0.72	-1.7	-1.41	-1.27667	0.82	0.81	0.72	0.9	0.23	0.696	-1.97267	0.000307575
YPR112C	MRD1	35S primary transcript processing	snoRNA binding*	-1.04	-1.48	-1.3	-1.27333	-0.27	0.42	0.68	0.49	1.36	0.536	-1.80933	0.00240956
YDR072C	IPT1	sphingolipid biosynthesis*	transferase activity, transferring phosphorus-containing groups	-0.42	-2.34	-1.05	-1.27	-1.79	-2.33	-1.33	-1.14	-2.04	-1.726	0.456	0.402452
SNR17B				-1.71	-0.76	-1.33	-1.26667	f	f	-1.53	-4.06	-0.64	-2.07667	0.81	0.487732
YOR293W	RPS10A	translation	structural constituent of ribosome	-0.39	-1.96	-1.44	-1.26333	0.1	0.28	-0.28	0.06	0.14	0.06	-1.32333	0.0102763
YHR064C	SSZ1	protein biosynthesis*	unfolded protein binding	-0.33	-2.49	-0.97	-1.26333	-0.19	-0.34	0.4	1.4	-0.1	0.234	-1.49733	0.055107
YKR059W	TIF1	telomere maintenance*	translation initiation factor activity	0.2	-2.52	-1.47	-1.26333	-0.32	-0.88	0.32	0.65	0.07	-0.032	-1.23133	0.119064
YNL119W	NCS2	pseudohyphal growth*	molecular function unknown	-0.24	-2.49	-1.05	-1.26	0.45	0.26	0.47	0.8	0.47	0.49	-1.75	0.0122141
YAR071W	PHO11	phosphate metabolism	acid phosphatase activity	-1.36	-0.82	-1.58	-1.25333	-2.46	-2.22	0.21	-1.81	0.05	-1.246	-0.00733333	0.992804
YLL044W				-0.59	-1.64	-1.51	-1.24667	0.03	-0.68	0.66	0.63	0.76	0.28	-1.52667	0.0127781
YJR002W	MPP10	35S primary transcript processing*	molecular function unknown	-0.57	-2.31	-0.85	-1.24333	0.11	-0.23	0.51	f	0.07	0.115	-1.35833	0.038173
YLL052C	AQY2	water transport	water channel activity	-1.78	-0.91	-1.03	-1.24	-0.56	-0.86	-0.49	-0.54	-0.1	-0.51	-0.73	0.029249
SNR4				-1.99	0.01	-1.74	-1.24	-2.55	-0.39	-1.14	-3.82	-0.68	-1.716	0.476	0.642216
YFR055W		copper ion homeostasis*	cystathionine beta-lyase activity	-0.64	-2	-1.08	-1.24	-0.66	-1.69	-1.02	-0.87	-1.73	-1.194	-0.046	0.914904
YKL056C	TMA19	translation	molecular function unknown	-0.15	-1.79	-1.77	-1.23667	0.06	-0.34	-0.24	0.39	0.48	0.07	-1.30667	0.027841
RDN18-1				-1.08	-1.3	-1.33	-1.23667	-0.31	2.72	-1.15	-1.14	-0.53	-0.082	-1.15467	0.275057
YLR172C	DPH5	peptidyl-diphthamide biosynthesis from peptidyl-histidine	diphthine synthase activity	-0.21	-2.45	-1.02	-1.22667	0.06	-0.51	0.21	0.47	0.13	0.072	-1.29867	0.0480039
YLR325C	RPL38	translation	structural constituent of ribosome	-0.19	-1.83	-1.65	-1.22333	0.4	-0.06	-0.02	0.41	0.65	0.276	-1.49933	0.0118771
YNL144C		biological process unknown	molecular function unknown	-0.85	-1.29	-1.53	-1.22333	f	f	-1.67	-2.3	-2.28	-2.08333	0.86	0.0400938
YIL009W	FAA3	lipid metabolism*	long-chain-fatty-acid-CoA ligase activity	-0.6	-2.02	-1.05	-1.22333	-0.56	-1.04	-0.17	-0.34	0.23	-0.376	-0.847333	0.0873233
YOR182C	RPS30B	telomere maintenance*	structural constituent of ribosome	-0.39	-1.9	-1.36	-1.21667	0.57	-0.33	-0.54	-0.06	-0.47	-0.166	-1.05067	0.0463685
YOR272W	YTM1	ribosomal large subunit biogenesis*	molecular function unknown	-1.27	-1.86	-0.52	-1.21667	-0.37	-0.44	-0.11	0.29	0.42	-0.042	-1.17467	0.0181171
FRAGYFR031C-A				0.02	-2.78	-0.89	-1.21667	0.41	0.31	0.27	0.58	0.9	0.494	-1.71067	0.0331539
YHL039W		biological process unknown	molecular function unknown	-0.7	-1.81	-1.13	-1.21333	0.22	-0.59	0.23	0.08	0.07	0.002	-1.21533	0.00789643
YDR012W	RPL4B	translation	structural constituent of ribosome	-0.16	-1.94	-1.53	-1.21	-1.08	-1.18	-0.09	-0.12	0.06	-0.482	-0.728	0.218744
YGR103W	NOP7	processing of 20S pre-rRNA*	molecular function unknown	-0.77	-1.56	-1.29	-1.20667	0.37	0.06	0.41	-0.07	0.53	0.26	-1.46667	0.000649297
YHR094C	HXT1	hexose transport	glucose transporter activity*	-0.33	-1.43	-1.86	-1.20667	-2.42	-2.8	-1.66	-0.93	-0.63	-1.688	0.481333	0.485145
YBR084C-A	RPL19A	translation	structural constituent of ribosome	-0.74	-2.07	-0.8	-1.20333	0.69	0.35	0.36	0.81	-0.03	0.436	-1.63933	0.0045791
YKL006W	RPL14A	translation	structural constituent of ribosome*	-0.39	-1.6	-1.61	-1.2	0.47	-0.18	-0.08	0.71	0.81	0.346	-1.546	0.00837116
YPL106C	SSE1	telomere maintenance*	ATP binding*	-0.24	-2.25	-1.11	-1.2	-1.8	-1.75	0.39	0.59	0.12	-0.49	-0.71	0.422271
YHL047C	ARN2	iron ion homeostasis*	siderophore-iron transporter activity	-0.45	-1.67	-1.48	-1.2	-1.11	f	-0.78	-0.2	-1.38	-0.8675	-0.3325	0.481006
YFL032W				-0.95	-1.71	-0.93	-1.19667	-1.75	-0.02	-0.76	-0.94	-2.27	-1.148	-0.0486667	0.933148
YOR167C	RPS28A	translation	structural constituent of ribosome	-0.26	-1.81	-1.51	-1.19333	0.23	-0.48	-0.49	-0.42	-0.35	-0.302	-0.891333	0.0627198
SPL2YPL081W				-0.3	-2.26	-1.02	-1.19333	-0.27	-0.26	-0.02	-0.57	-1.49	-0.522	-0.671333	0.26074
YJL188C	BUD19			-0.43	-1.68	-1.46	-1.19	0.27	0.14	-0.14	-0.43	0.47	0.062	-1.252	0.0118876
YPR110C	RPC40	transcription from RNA polymerase I promoter*	DNA-directed RNA polymerase activity	-0.45	-1.98	-1.14	-1.19	0.02	-0.02	0.13	0.3	-0.47	-0.008	-1.182	0.0178124
YHR179W	OYE2	biological process unknown	NADPH dehydrogenase activity	-0.48	-1.77	-1.31	-1.18667	-0.39	-1	-0.05	0.15	0.28	-0.202	-0.984667	0.0538778
YOR133W	EFT1	translational elongation	translation elongation factor activity	-0.44	-1.24	-1.87	-1.18333	-1.95	-1.02	-0.07	-0.23	-0.12	-0.678	-0.505333	0.40877
YLR185W	RPL37A	translation	structural constituent of ribosome	-0.29	-1.57	-1.67	-1.17667	0.49	0.24	0.12	0.31	0.04	0.24	-1.41667	0.00595915
YMR058W	FET3	high affinity iron ion transport*	ferroxidase activity	0.7	-2.41	-1.81	-1.17333	-1.28	-1.71	-0.51	0.23	-1.16	-0.886	-0.287333	0.740862
YIL069C	RPS24B	translation	structural constituent of ribosome	-0.18	-1.72	-1.61	-1.17	0.52	0.67	0.57	1.04	0.96	0.752	-1.922	0.00257791
YAL040C	CLN3	G1/S transition of mitotic cell cycle*	cyclin-dependent protein kinase regulator activity	-0.89	-1.2	-1.41	-1.16667	-0.53	-0.97	-0.36	-0.08	-0.96	-0.58	-0.586667	0.0614058
YFR031C-A	RPL2A	translation	structural constituent of ribosome	-0.28	-2.19	-1.02	-1.16333	0	0.13	0.48	0.61	0.55	0.354	-1.51733	0.0132922
YPL057C	SUR1	sphingolipid biosynthesis*	mannosyltransferase activity*	-0.44	-1.5	-1.54	-1.16	-1.58	f	-1.81	-1.77	-1.42	-1.645	0.485	0.189709
YDR009W	GAL3	regulation of transcription, DNA-dependent*	protein binding	-1.52	-0.96	-0.98	-1.15333	-0.66	f	-0.53	-1.44	-1.3	-0.9825	-0.170833	0.604666
YGR034W	RPL26B	translation	structural constituent of ribosome*	-0.45	-1.44	-1.56	-1.15	0.72	0.29	0.21	0.45	0.73	0.48	-1.63	0.00145308
YLR224W		ubiquitin-dependent protein catabolism	protein binding	-2.42	0.98	-2	-1.14667	-0.3	-1.02	0.23	-0.79	0.6	-0.256	-0.890667	0.350541
YLR367W	RPS22B	translation	structural constituent of ribosome	0.02	-1.96	-1.49	-1.14333	0.05	-0.23	0.19	0.59	0.27	0.174	-1.31733	0.031428
YCLX03C				-1.76	-0.98	-0.68	-1.14	-0.09	-0.3	-0.11	-0.75	-0.73	-0.396	-0.744	0.0502439
YCR031C	RPS14A	telomere maintenance*	structural constituent of ribosome*	-0.18	-1.67	-1.56	-1.13667	0.36	0.41	0.25	0.51	0.44	0.394	-1.53067	0.0050179
YLR167W	RPS31	translation*	structural constituent of ribosome*	-0.05	-1.77	-1.59	-1.13667	0.65	-0.11	-0.01	0.54	0.72	0.358	-1.49467	0.0176448
YPL036W	PMA2	regulation of pH*	hydrogen-exporting ATPase activity, phosphorylative mechanism	-0.78	-1.82	-0.81	-1.13667	-2.05	-1.82	-1.31	-0.46	-0.97	-1.322	0.185333	0.698926
YFL052W		biological process unknown	DNA binding	-0.86	-1.49	-1.05	-1.13333	f	f	-1.04	-1.4	f
YDR087C	RRP1	rRNA processing	molecular function unknown	-1.39	-0.83	-1.18	-1.13333	0.15	-0.28	-0.04	0.92	1.04	0.358	-1.49133	0.00697389
YDR385W	EFT2	translational elongation	translation elongation factor activity	-0.42	-1.55	-1.42	-1.13	0.44	0.37	0.34	0.56	0.02	0.346	-1.476	0.002127
YCR056W				-1.12	-1.46	-0.81	-1.13	-0.26	f	-0.1	-0.64	-0.52	-0.38	-0.75	0.017105
YJR143C	PMT4	protein amino acid O-linked glycosylation	dolichyl-phosphate-mannose-protein mannosyltransferase activity	-0.19	-2.08	-1.12	-1.13	-0.97	-1.83	-0.45	-1.26	-0.73	-1.048	-0.082	0.877152
YAR047C				-1.31	-1	-1.07	-1.12667	f	f	-0.62	-1.58	-0.33	-0.843333	-0.283333	0.506964
YLR017W	MEU1	glutamate biosynthesis*	S-methyl-5-thioadenosine phosphorylase activity	-1.03	-1.11	-1.23	-1.12333	-0.4	-0.53	-0.31	-0.43	-0.28	-0.39	-0.733333	5.67446e-05
YGR118W	RPS23A	telomere maintenance*	structural constituent of ribosome	-1.65	-1.03	-0.69	-1.12333	0.89	0.31	0.38	1.03	0.36	0.594	-1.71733	0.00099543
FRAGYGL076C-1				0.03	-2.14	-1.26	-1.12333	0.98	0.42	0.56	1.31	1.24	0.902	-2.02533	0.00789264
IRDN37-1				-1.66	-1.18	-0.53	-1.12333	f	0	-1.58	-0.88	-0.78	-0.81	-0.313333	0.534989
FRAGYJR145C				0.15	-2.24	-1.26	-1.11667	-0.2	0.01	-0.14	0.15	-0.8	-0.196	-0.920667	0.145849
YER074W	RPS24A	translation	structural constituent of ribosome	-0.57	-1.55	-1.23	-1.11667	0.57	0.82	0.81	1.11	0.8	0.822	-1.93867	0.000191622
YDL229W	SSB1	protein biosynthesis*	ATPase activity*	-0.85	-1.31	-1.19	-1.11667	-0.09	0.11	0.41	0.65	0.36	0.288	-1.40467	0.00039017
YBR106W	PHO88	telomere maintenance*	phosphate transporter activity	-0.01	-2.62	-0.71	-1.11333	0.41	-0.34	-0.54	0.26	-0.39	-0.12	-0.993333	0.162217
YKL172W	EBP2	rRNA processing*	molecular function unknown	-0.53	-2.15	-0.65	-1.11	1.26	0.68	0.59	0.35	1.14	0.804	-1.914	0.00503264
FRAGYHR203C				0.01	-1.97	-1.37	-1.11	0.2	-0.25	0.1	-0.3	-0.35	-0.12	-0.99	0.0718038
YMR006C	PLB2	glycerophospholipid metabolism	lysophospholipase activity	-0.86	-1.05	-1.42	-1.11	-1.38	-1.74	-0.91	-0.7	-0.69	-1.084	-0.026	0.933777
YHL033C	RPL8A	translation	structural constituent of ribosome	-0.25	-1.75	-1.32	-1.10667	0.24	-0.21	0.75	0.73	0.62	0.426	-1.53267	0.00937759
YGR236C	SPG1	biological process unknown	molecular function unknown	-1.07	-0.62	-1.63	-1.10667	f	f	-1.33	-2.38	-1.79	-1.83333	0.726667	0.159824
YOL040C	RPS15	translation*	structural constituent of ribosome	0	-1.84	-1.47	-1.10333	0.6	0	0.23	0.57	0.63	0.406	-1.50933	0.0143319
YOR224C	RPB8	transcription from RNA polymerase II promoter*	DNA-directed RNA polymerase activity	-0.21	-2.53	-0.57	-1.10333	0.44	0.25	-0.21	0.25	0.21	0.188	-1.29133	0.0557373
SNR17A				-2.06	-0.06	-1.18	-1.1	-1.67	-0.39	-1.65	-3.8	0.38	-1.426	0.326	0.763812
YPL131W	RPL5	translation*	structural constituent of ribosome*	-0.15	-1.54	-1.6	-1.09667	0.07	-0.93	0	-0.38	-0.29	-0.306	-0.790667	0.108176
YBR297W	MAL33	regulation of transcription, DNA-dependent*	transcription factor activity	-1.45	-0.86	-0.98	-1.09667	f	-1.23	-1.02	-2.13	-1.8	-1.545	0.448333	0.241496
YER102W	RPS8B	translation	structural constituent of ribosome	-0.29	-1.5	-1.49	-1.09333	0.18	-0.27	0.07	0.34	0.23	0.11	-1.20333	0.0100204
YDL081C	RPP1A	translational elongation*	structural constituent of ribosome	0.24	-1.61	-1.91	-1.09333	0.5	0.02	0.23	0.73	0.17	0.33	-1.42333	0.0336656
YDL244W	THI13	thiamin biosynthesis	molecular function unknown	-1.56	-1.1	-0.62	-1.09333	-0.35	-0.6	-0.46	-0.78	-0.46	-0.53	-0.563333	0.0438213
YMR318C	ADH6	aldehyde metabolism*	alcohol dehydrogenase (NADP+) activity	0.63	-2.73	-1.17	-1.09	-1.08	-1.78	-1.28	-0.6	-1.5	-1.248	0.158	0.841613
9S_RRNA				-1.45	-0.6	-1.22	-1.09	f	-0.63	-1.16	-1.58	-0.78	-1.0375	-0.0525	0.879494
FRAGYMR142C				0.04	-2.07	-1.23	-1.08667	1.11	0.4	0.31	0.79	0.92	0.706	-1.79267	0.0107894
YLL024C	SSA2	response to stress*	ATPase activity*	0.11	-1.37	-2	-1.08667	-0.2	-0.46	0.98	1.17	0.57	0.412	-1.49867	0.0536292
YNR012W	URK1	pyrimidine salvage	uridine kinase activity	-0.82	-1.86	-0.58	-1.08667	-0.53	-0.09	0.15	0.51	-0.66	-0.124	-0.962667	0.0555236
YCL056C		biological process unknown	molecular function unknown	-0.65	-0.43	-2.18	-1.08667	-0.18	0.52	-0.3	-0.32	-0.15	-0.086	-1.00067	0.0687566
YGL253W	HXK2	regulation of cell size*	hexokinase activity	0.06	-1.59	-1.72	-1.08333	-0.52	-0.71	0.23	0.33	-0.07	-0.148	-0.935333	0.109987
YPL066W		biological process unknown	molecular function unknown	-0.25	-2.13	-0.87	-1.08333	-1.55	-2.59	-1.68	-1.51	-2.02	-1.87	0.786667	0.155812
YML126C	ERG13	ergosterol biosynthesis	hydroxymethylglutaryl-CoA synthase activity	-0.07	-2.11	-1.06	-1.08	-0.74	-0.78	-0.11	0.04	-0.02	-0.322	-0.758	0.174998
YKR024C	DBP7	35S primary transcript processing*	ATP-dependent RNA helicase activity	-0.56	-1.29	-1.38	-1.07667	-0.59	-0.14	0.2	-0.18	-0.4	-0.222	-0.854667	0.0165667
YLL034C	RIX7	ribosomal large subunit export from nucleus	ATPase activity*	-0.19	-2	-1.04	-1.07667	-0.24	0.07	0.06	-0.47	-0.44	-0.204	-0.872667	0.0786652
YLR336C	SGD1	osmoregulation	molecular function unknown	-1.45	-1.55	-0.23	-1.07667	f	f	-0.08	-0.51	0.17	-0.14	-0.936667	0.116202
YCR010C	ADY2	meiosis*	ammonium transporter activity*	-1.22	-0.97	-1.04	-1.07667	-0.55	-1.25	-0.64	-1.82	-1.94	-1.24	0.163333	0.688638
YJL219W	HXT9	hexose transport	glucose transporter activity*	-1.19	-1.24	-0.8	-1.07667	f	f	-0.63	-1.76	-2.1	-1.49667	0.42	0.418004
YHR068W	DYS1	hypusine biosynthesis from peptidyl-lysine	transferase activity, transferring alkyl or aryl (other than methyl) groups	-0.06	-2.3	-0.86	-1.07333	0.15	-0.26	0.8	1.25	-0.33	0.322	-1.39533	0.0685697
FRAGYIL069C				-0.24	-1.18	-1.79	-1.07	0.59	0.1	-0.05	0.85	0.43	0.384	-1.454	0.010252
YOR369C	RPS12	translation	structural constituent of ribosome	0.14	-1.69	-1.66	-1.07	0.31	-0.72	-0.41	-0.32	-0.14	-0.256	-0.814	0.152242
YGR214W	RPS0A	translation*	structural constituent of ribosome	-0.39	-1.56	-1.25	-1.06667	0.6	0.2	0.67	1.37	1.52	0.872	-1.93867	0.00356338
FRAGYPL090C				0.22	-2.57	-0.85	-1.06667	1.32	0.65	0.67	0.72	0.05	0.682	-1.74867	0.0362907
YHL017W		biological process unknown	molecular function unknown	-0.49	-1.91	-0.8	-1.06667	-0.75	-1.35	-0.57	-0.47	-1.31	-0.89	-0.176667	0.674309
YGR201C		biological process unknown	molecular function unknown	-0.33	-1.59	-1.26	-1.06	f	-1.34	-1.33	-1.7	-1.8	-1.5425	0.4825	0.222904
YDR344C				-1.5	-0.64	-1.04	-1.06	f	f	-0.49	-1.41	-0.88	-0.926667	-0.133333	0.732993
YMR243C	ZRC1	zinc ion homeostasis*	di-, tri-valent inorganic cation transporter activity*	0.07	-2.15	-1.1	-1.06	-1.24	-1.42	-1.02	-0.81	-1.19	-1.136	0.076	0.881382
YKR094C	RPL40B	translation*	structural constituent of ribosome*	-0.83	-1.09	-1.23	-1.05	0.46	-0.08	-0.21	-0.12	0.01	0.012	-1.062	0.0010069
YML019W	OST6	protein complex assembly*	dolichyl-diphosphooligosaccharide-protein glycotransferase activity	0.01	-2.58	-0.58	-1.05	-0.63	-1.16	-0.8	-0.4	-0.59	-0.716	-0.334	0.596235
YGR138C	TPO2	polyamine transport	spermine transporter activity	-0.54	-1.19	-1.41	-1.04667	-1.62	-2.06	-1.32	-1.12	-0.48	-1.32	0.273333	0.519053
YDL096C				-0.62	-1.74	-0.78	-1.04667	-1.59	-1.65	-0.42	-0.15	-0.58	-0.878	-0.168667	0.740781
YBR299W	MAL32	maltose catabolism	alpha-glucosidase activity	-1.41	-0.68	-1.05	-1.04667	-0.63	f	-0.84	-1.82	-1.25	-1.135	0.0883333	0.814292
YBR032W				-1.31	-1.37	-0.45	-1.04333	-0.33	-0.66	-0.21	-1.12	-0.23	-0.51	-0.533333	0.142703
YOR306C	MCH5	transport	transporter activity*	-1.35	-1.13	-0.65	-1.04333	-0.82	f	-0.47	-0.74	-0.48	-0.6275	-0.415833	0.095593
FRAGYOR234C				-0.23	-1.57	-1.32	-1.04	0.14	-0.1	-0.1	0.01	0.13	0.016	-1.056	0.0140924
YJL109C	UTP10	processing of 20S pre-rRNA	snoRNA binding	-0.32	-1.68	-1.11	-1.03667	-0.13	-0.21	0.32	-0.2	-0.11	-0.066	-0.970667	0.0220165
YOR168W	GLN4	glutaminyl-tRNA aminoacylation	glutamine-tRNA ligase activity	-0.18	-1.8	-1.12	-1.03333	-0.07	0.11	0.13	0.88	0.24	0.258	-1.29133	0.0191051
YMR242C	RPL20A	translation	structural constituent of ribosome	-0.03	-1.85	-1.22	-1.03333	0.31	-0.01	0.04	0.53	0.47	0.268	-1.30133	0.0204141
YER165W	PAB1	regulation of translational initiation	poly(A) binding	-0.1	-1.96	-1.04	-1.03333	0.27	-0.02	1.17	1.65	0.15	0.644	-1.67733	0.0284377
YML073C	RPL6A	translation*	structural constituent of ribosome*	-0.32	-1.75	-1.03	-1.03333	0.79	0.6	0.83	1	-0.07	0.63	-1.66333	0.00532675
YBR266C	SLM6			-1.03	-0.77	-1.29	-1.03	1.13	0.92	0.32	0.15	0.08	0.52	-1.55	0.00221421
YOR294W	RRS1	rRNA processing*	molecular function unknown	-1.64	-0.36	-1.09	-1.03	-0.19	0.17	-0.01	0.53	0.52	0.204	-1.234	0.00976483
YPR010C	RPA135	transcription from RNA polymerase I promoter	DNA-directed RNA polymerase activity	-0.27	-1.78	-1.04	-1.03	-0.43	-0.13	0.42	-0.07	-0.45	-0.132	-0.898	0.0568319
YGR280C	PXR1	35S primary transcript processing*	molecular function unknown	-1.51	-0.2	-1.37	-1.02667	0.23	0.82	0.9	0.82	1.5	0.854	-1.88067	0.00353038
YPR163C	TIF3	translational initiation	translation initiation factor activity	0.36	-2.38	-1.06	-1.02667	1	0.7	0.9	1.38	0.11	0.818	-1.84467	0.0281838
YPL090C	RPS6A	translation	structural constituent of ribosome	-0.24	-2.65	-0.19	-1.02667	0.92	0.54	0.69	0.9	-0.34	0.542	-1.56867	0.057281
YCR034W	FEN1	vesicle-mediated transport*	fatty acid elongase activity	-0.66	-1.46	-0.96	-1.02667	-0.57	-1.01	-0.49	-0.31	-1.02	-0.68	-0.346667	0.224179
YBL075C	SSA3	response to stress*	ATPase activity*	-0.62	-1.11	-1.35	-1.02667	-1.02	-1.9	-0.47	-1.09	-0.99	-1.094	0.0673333	0.851327
YHL040C	ARN1	siderophore-iron transport	siderophore-iron transporter activity	-0.48	-1.45	-1.15	-1.02667	-0.95	-1.02	-0.68	-0.8	-1.59	-1.008	-0.0186667	0.951781
YHR128W	FUR1	pyrimidine salvage	uracil phosphoribosyltransferase activity	-1.84	-0.43	-0.8	-1.02333	0.51	0	0.17	0.02	-0.19	0.102	-1.12533	0.0172963
FRAGYML026C				0.23	-2.27	-1.03	-1.02333	0.87	0.24	0.54	0.74	0.47	0.572	-1.59533	0.0267169
YIL018W	RPL2B	translation	structural constituent of ribosome	-0.12	-2.35	-0.6	-1.02333	0.13	0.12	0.59	0.2	1.02	0.412	-1.43533	0.0393792
YNL064C	YDJ1	ER-associated protein catabolism*	chaperone regulator activity*	-0.34	-1.56	-1.16	-1.02	1.2	0.65	0.95	1.46	1.45	1.142	-2.162	0.000641109
YGR200C	ELP2	regulation of transcription from RNA polymerase II promoter	RNA polymerase II transcription elongation factor activity	-0.84	-1.41	-0.81	-1.02	0.37	0.01	1.22	0.93	0.49	0.604	-1.624	0.00219314
YJL034W	KAR2	ER-associated protein catabolism*	ATPase activity*	-0.39	-1.39	-1.28	-1.02	-1.03	-1.53	0.4	-0.11	0.22	-0.41	-0.61	0.308558
YKR075C		biological process unknown	molecular function unknown	-0.51	-1.48	-1.06	-1.01667	-1.06	-1.22	-0.85	-1.47	-1.45	-1.21	0.193333	0.482489
YBR029C	CDS1	phosphatidylglycerol biosynthesis*	phosphatidate cytidylyltransferase activity	-0.14	-1.38	-1.52	-1.01333	-1.08	-0.82	-0.15	-0.16	0.3	-0.382	-0.631333	0.22076
YPR156C	TPO3	polyamine transport	spermine transporter activity	0.13	-1.39	-1.77	-1.01	-2.12	-2.16	-1.89	-1.35	-0.74	-1.652	0.642	0.292161
YKL154W	SRP102	protein targeting to ER*	GTPase activity*	-1.08	-1.16	-0.77	-1.00333	-0.37	-0.36	-0.28	-0.11	0.22	-0.18	-0.823333	0.00294036
YPL207W	TYW1	biological process unknown	molecular function unknown	-1.04	-1.2	-0.77	-1.00333	-0.68	-1.15	-0.61	-0.76	-0.41	-0.722	-0.281333	0.181895
YCL059C	KRR1	35S primary transcript processing*	molecular function unknown	-1.38	-0.74	-0.88	-1	0.82	0.28	0.34	0.61	1.38	0.686	-1.686	0.00136895
YJL177W	RPL17B	translation	structural constituent of ribosome	-0.16	-1.52	-1.32	-1	0.95	0.24	0.71	0.51	0.69	0.62	-1.62	0.00345005
YMR307W	GAS1	cell wall organization and biogenesis*	1,3-beta-glucanosyltransferase activity	-0.03	-1.6	-1.37	-1	-0.71	-1.38	-0.24	0.04	0.45	-0.368	-0.632	0.296036
YPR041W	TIF5	regulation of translational initiation*	translation initiation factor activity*	-0.63	-1.59	-0.77	-0.996667	0.66	0.42	1.2	1.64	1.19	1.022	-2.01867	0.00140849
YGL102C				0.12	-1.8	-1.31	-0.996667	0.82	-0.09	0.34	0.92	0.9	0.578	-1.57467	0.0192713
YIL057C		biological process unknown	molecular function unknown	-1.05	-1.43	-0.51	-0.996667	f	f	-0.65	-2.02	-1.17	-1.28	0.283333	0.586956
TLC1	TLC1			-0.81	-1.3	-0.87	-0.993333	-1.49	-1.64	-1.27	-2.78	-2.1	-1.856	0.862667	0.060951
YER064C		regulation of transcription	molecular function unknown	-1.02	-1.39	-0.57	-0.993333	0.39	1.2	0.8	1.2	0.89	0.896	-1.88933	0.000379826
FRAGYOL121C				0.15	-1.91	-1.22	-0.993333	0.62	0.08	0.06	0.24	0.35	0.27	-1.26333	0.0341788
YLL051C	FRE6	biological process unknown	ferric-chelate reductase activity	-0.33	-1.93	-0.72	-0.993333	-1.28	-0.74	-0.54	-0.61	-1.95	-1.024	0.0306667	0.952993
YDL246C	SOR2	hexose metabolism	oxidoreductase activity, acting on the CH-OH group of donors, NAD or NADP as acceptor	-1.93	-0.56	-0.48	-0.99	-0.26	f	-0.27	-0.91	-0.14	-0.395	-0.595	0.238243
YDL031W	DBP10	35S primary transcript processing*	ATP-dependent RNA helicase activity	-0.91	-0.98	-1.07	-0.986667	-0.02	0.21	0.71	0.66	0.37	0.386	-1.37267	0.000316974
YAL035W	FUN12	translational initiation	GTPase activity*	-0.73	-0.98	-1.24	-0.983333	0.26	-0.25	-0.39	-0.12	1.21	0.142	-1.12533	0.0303054
YML024W	RPS17A	telomere maintenance*	structural constituent of ribosome	0.14	-1.79	-1.3	-0.983333	0.47	0.16	0.25	0.51	-0.24	0.23	-1.21333	0.0385046
YML089C				-1.5	-0.98	-0.45	-0.976667	f	f	-0.1	-1.58	-1.34	-1.00667	0.03	0.959095
YOR001W	RRP6	35S primary transcript processing*	3'-5'-exoribonuclease activity	-0.65	-1.3	-0.97	-0.973333	-0.63	-0.41	-0.01	-0.13	-0.19	-0.274	-0.699333	0.013122
YGR180C	RNR4	DNA replication	ribonucleoside-diphosphate reductase activity	-1.38	-1.16	-0.38	-0.973333	-0.56	-0.71	0.32	0.3	-0.39	-0.208	-0.765333	0.0807845
YOL157C		biological process unknown	molecular function unknown	-1.19	-0.78	-0.95	-0.973333	f	-0.51	-0.8	-1.93	-2.13	-1.3425	0.369167	0.48308
SNR51				-1.29	-0.23	-1.4	-0.973333	-1.66	0.01	-1.67	-2.85	-0.83	-1.4	0.426667	0.560298
YCL053C				-1.21	-0.67	-1.03	-0.97	0.18	0.56	-0.05	0.17	2.13	0.598	-1.568	0.0271554
YIR026C	YVH1	sporulation (sensu Fungi)*	protein tyrosine phosphatase activity*	-0.87	-1.42	-0.62	-0.97	0.42	-0.14	-0.03	-0.51	-0.77	-0.206	-0.764	0.0558008
SPL2YDR081W				0.43	-1.76	-1.57	-0.966667	-1.85	-1.83	-1.21	-1.96	-2.02	-1.774	0.807333	0.190423
YBL109W				-0.81	-1.41	-0.68	-0.966667	-0.51	-0.44	-0.61	-0.76	-0.88	-0.64	-0.326667	0.146975
YGR283C		biological process unknown	molecular function unknown	-0.97	-1.17	-0.76	-0.966667	0.01	-0.39	-0.07	0.35	-0.09	-0.038	-0.928667	0.00209691
YNL302C	RPS19B	translation*	structural constituent of ribosome	0.01	-1.77	-1.13	-0.963333	0.62	-0.06	0.46	0.93	0.46	0.482	-1.44533	0.016132
YPR044C				-0.04	-1.47	-1.37	-0.96	0.62	0.29	-0.02	0.26	0.72	0.374	-1.334	0.0127568
FRAGYML073C				0.34	-2.13	-1.09	-0.96	0.88	0.59	0.78	1.18	0.77	0.84	-1.8	0.0155779
YOR243C	PUS7	tRNA modification*	pseudouridine synthase activity	-0.77	-0.84	-1.26	-0.956667	-0.3	-0.81	0.16	0.52	0.62	0.038	-0.994667	0.0369612
RDN37-1A				-1.56	-0.85	-0.46	-0.956667	-1.93	0.68	0.66	-0.34	1.51	0.116	-1.07267	0.238951
YBR074W		proteolysis	metalloendopeptidase activity	-0.77	-1.58	-0.52	-0.956667	f	f	-0.46	-0.86	-1.2	-0.84	-0.116667	0.776866
YKL004W	AUR1	sphingolipid metabolism	inositol phosphoceramide synthase activity	-0.09	-2	-0.78	-0.956667	-1.3	-1.12	-0.9	-0.2	-1.12	-0.928	-0.0286667	0.954507
YLR333C	RPS25B	translation	structural constituent of ribosome	0.27	-1.87	-1.26	-0.953333	0.49	0.05	-0.12	-0.21	-0.55	-0.068	-0.885333	0.137889
YIL148W	RPL40A	translation*	structural constituent of ribosome*	-0.14	-1.54	-1.17	-0.95	0.81	0.14	0.41	0.44	0.34	0.428	-1.378	0.00657651
YDR541C		biological process unknown	dihydrokaempferol 4-reductase activity	0	-1.81	-1.04	-0.95	0.66	-0.29	0.46	0.36	-0.25	0.188	-1.138	0.0487579
YKR093W	PTR2	peptide transport	peptide transporter activity	-0.62	-1.05	-1.18	-0.95	-0.95	-0.44	-0.8	-0.78	-0.79	-0.752	-0.198	0.279987
YNL162W	RPL42A	translation	structural constituent of ribosome	-0.53	-1.17	-1.14	-0.946667	0.29	0.35	-0.22	0	-0.29	0.026	-0.972667	0.00553794
YLR150W	STM1	telomere maintenance*	DNA binding*	0.38	-2.27	-0.95	-0.946667	1.01	0.89	1.16	1.71	1.35	1.224	-2.17067	0.0103918
YPR043W	RPL43A	translation	structural constituent of ribosome	0.12	-1.79	-1.17	-0.946667	0.63	0.21	0.31	0.77	0.63	0.51	-1.45667	0.0153921
FRAGYOR312C				-0.17	-1.76	-0.91	-0.946667	0.7	0.1	0.45	0.8	-0.09	0.392	-1.33867	0.0163546
YJL191W	RPS14B	translation*	structural constituent of ribosome*	-0.32	-0.85	-1.67	-0.946667	0.1	-0.23	-0.34	-0.04	-0.17	-0.136	-0.810667	0.0373257
YLR009W	RLP24	ribosomal large subunit biogenesis	molecular function unknown	-0.6	-1.3	-0.92	-0.94	0.38	0.23	0.26	0.16	-0.47	0.112	-1.052	0.00547155
YOR312C	RPL20B	translation	structural constituent of ribosome	-0.3	-1.7	-0.82	-0.94	0.26	0.2	0.12	0.44	-0.35	0.134	-1.074	0.021104
FRAGYJL136C				-0.17	-1.24	-1.41	-0.94	0.42	0.21	-0.42	-0.29	-0.43	-0.102	-0.838	0.0626662
YHR203C	RPS4B	telomere maintenance*	structural constituent of ribosome	-0.22	-1.15	-1.45	-0.94	-0.22	-0.59	f	0.43	0.93	0.1375	-1.0775	0.0863946
YPR119W	CLB2	G2/M transition of mitotic cell cycle*	cyclin-dependent protein kinase regulator activity	-0.41	-0.97	-1.44	-0.94	-0.8	-1.43	-1.06	-0.66	-0.86	-0.962	0.022	0.940141
YHR144C	DCD1	pyrimidine nucleotide metabolism	dCMP deaminase activity	-0.62	-1.99	-0.19	-0.933333	0.21	0.1	0.38	f	-0.8	-0.0275	-0.905833	0.16113
YFL058W	THI5	thiamin biosynthesis	molecular function unknown	-1	-1.3	-0.49	-0.93	f	0.22	-0.9	-1.7	f	-0.793333	-0.136667	0.832338
YMR319C	FET4	intracellular copper ion transport*	iron ion transporter activity	-0.67	-1.06	-1.05	-0.926667	-1.08	f	-1.34	-1.61	-1.62	-1.4125	0.485833	0.0476061
YFR032C-A	RPL29	translation	structural constituent of ribosome	-0.18	-1.14	-1.46	-0.926667	0.82	0.33	0.21	0.54	0.93	0.566	-1.49267	0.0043439
YOR360C	PDE2	cAMP-mediated signaling	3',5'-cyclic-AMP phosphodiesterase activity	-0.08	-1.56	-1.13	-0.923333	-0.98	-1.24	-1.28	-0.97	-1.18	-1.13	0.206667	0.557207
Q0005				-1.64	-0.31	-0.82	-0.923333	f	f	f	f	-0.73
YOR359W	VTS1	protein targeting to vacuole	RNA binding*	-0.51	-1.5	-0.76	-0.923333	-0.1	-0.37	-0.13	-0.23	-0.67	-0.3	-0.623333	0.051781
YDR233C	RTN1	biological process unknown	molecular function unknown	-0.11	-1.27	-1.37	-0.916667	-0.86	-1.09	-1.12	-0.11	-0.29	-0.694	-0.222667	0.602875
YLR083C	EMP70	transport	transporter activity	-0.06	-1.54	-1.15	-0.916667	-1.47	-1.76	-0.79	-0.27	-0.04	-0.866	-0.0506667	0.929404
YIL110W		biological process unknown	S-adenosylmethionine-dependent methyltransferase activity	-1.09	-0.72	-0.93	-0.913333	-0.27	-0.42	0.29	0	-0.06	-0.092	-0.821333	0.00381474
YBL027W	RPL19B	protein biosynthesis	structural constituent of ribosome	0	-1.84	-0.9	-0.913333	1.42	0.74	0.84	0.9	0.43	0.866	-1.77933	0.00698604
RPR1	RPR1			-1	-0.86	-0.88	-0.913333	-1.35	-0.06	-0.58	-1.7	-0.73	-0.884	-0.0293333	0.942125
YGR162W	TIF4631	translational initiation	translation initiation factor activity	-0.66	-1.02	-1.05	-0.91	-0.26	0.1	1.52	0.97	0.5	0.566	-1.476	0.0138035
YKR088C	TVP38	biological process unknown	molecular function unknown	-1.26	-0.69	-0.78	-0.91	-0.43	-0.91	f	-0.91	-0.67	-0.73	-0.18	0.411483
IRDN5-1				-1.15	-0.96	-0.61	-0.906667	-0.81	-0.31	-0.46	-1.32	-0.81	-0.742	-0.164667	0.549637
YMR215W	GAS3	biological process unknown	1,3-beta-glucanosyltransferase activity	-0.37	-1.39	-0.96	-0.906667	-0.99	-1.46	-0.62	-0.36	-0.82	-0.85	-0.0566667	0.868504
YER131W	RPS26B	translation	structural constituent of ribosome	-0.25	-1.22	-1.24	-0.903333	0.47	-0.03	0.4	0.84	0.69	0.474	-1.37733	0.00435655
YBL092W	RPL32	translation	structural constituent of ribosome	-0.05	-1.21	-1.45	-0.903333	0.51	0.1	0.25	0.95	0.56	0.474	-1.37733	0.00991105
YDL152W				-1.36	-0.47	-0.87	-0.9	0.45	0.68	0.61	1.06	-0.07	0.546	-1.446	0.00338315
FRAGYBR084C-A				0.41	-2.27	-0.84	-0.9	0.82	0.63	0.53	0.96	-0.19	0.55	-1.45	0.0593946
YOR298W	MUM3	spore wall assembly (sensu Fungi)*	acyltransferase activity	0.27	-1.62	-1.35	-0.9	-1.32	-2.02	-0.96	0.17	-1.32	-1.09	0.19	0.777895
YBL072C	RPS8A	translation	structural constituent of ribosome	-0.33	-0.99	-1.37	-0.896667	-0.01	0.08	0.06	0.46	0.42	0.202	-1.09867	0.00531566
YKR056W	TRM2	tRNA modification	tRNA (m5U54) methyltransferase activity	-1.01	-0.99	-0.68	-0.893333	0.12	0.41	0.04	0.11	0.21	0.178	-1.07133	8.92337e-05
YML063W	RPS1B	translation	structural constituent of ribosome	0.23	-1.74	-1.16	-0.89	0.31	0.11	0.72	1.09	0.38	0.522	-1.412	0.0269372
YOR101W	RAS1	Ras protein signal transduction*	GTPase activity	-0.79	-0.69	-1.19	-0.89	-0.39	-0.74	-0.24	0.06	0.05	-0.252	-0.638	0.0313405
YGR249W	MGA1	filamentous growth	molecular function unknown	-0.75	-1.37	-0.54	-0.886667	f	0.12	-0.26	-0.34	-0.3	-0.195	-0.691667	0.0361943
FRAGYKR094C				0.33	-2	-0.99	-0.886667	0.56	0.36	0.04	0.3	-0.52	0.148	-1.03467	0.109932
YMR175W	SIP18	response to osmotic stress*	phospholipid binding	-0.32	-0.76	-1.57	-0.883333	-1.81	-1.8	-1.01	-2.73	-1.85	-1.84	0.956667	0.0781227
YOL052C	SPE2	pantothenate biosynthesis*	adenosylmethionine decarboxylase activity	-0.9	-1.13	-0.62	-0.883333	0.05	0.01	-0.36	0.08	0.29	0.014	-0.897333	0.00228441
YPL249C-A	RPL36B	translation	structural constituent of ribosome*	0.04	-1.7	-0.99	-0.883333	0.99	0.48	0.27	0.58	0.59	0.582	-1.46533	0.0106033
YCR102C		response to copper ion	molecular function unknown	-1.14	-0.87	-0.63	-0.88	0.48	-0.31	-0.09	-0.37	-0.27	-0.112	-0.768	0.0165498
YOR116C	RPO31	transcription from RNA polymerase III promoter	DNA-directed RNA polymerase activity	-0.9	-1.08	-0.65	-0.876667	-0.6	0.08	0.2	-0.24	-0.49	-0.21	-0.666667	0.0258111
YDR277C	MTH1	signal transduction*	molecular function unknown	-1.24	-0.18	-1.2	-0.873333	-0.42	-0.32	-0.66	-1.37	-0.5	-0.654	-0.219333	0.560297
YDR495C	VPS3	telomere maintenance*	molecular function unknown	-0.51	-0.73	-1.37	-0.87	0.82	0.03	0.18	0.15	-0.32	0.172	-1.042	0.0152274
YOR276W	CAF20	negative regulation of translation	translation regulator activity	0.09	-1.82	-0.88	-0.87	0.89	0.34	0.51	0.27	0.22	0.446	-1.316	0.0230249
YDR161W		biological process unknown	molecular function unknown	-0.91	-1.02	-0.67	-0.866667	0.5	-0.18	0.16	0.21	0.06	0.15	-1.01667	0.000845738
YBR061C	TRM7	protein biosynthesis*	tRNA methyltransferase activity	-0.87	-1	-0.73	-0.866667	0.23	-0.91	-0.1	-0.3	-0.41	-0.298	-0.568667	0.0686732
YGR085C	RPL11B	translation*	structural constituent of ribosome	0.38	-2.01	-0.97	-0.866667	0.95	0.38	0.74	1.27	0.28	0.724	-1.59067	0.0296889
YGL147C	RPL9A	translation	structural constituent of ribosome	0.14	-1.57	-1.15	-0.86	0.99	0.96	0.77	0.73	0.28	0.746	-1.606	0.00801982
YEL028W				-1.14	-0.96	-0.48	-0.86	-0.31	0.34	-0.11	-0.46	-0.82	-0.272	-0.588	0.0921991
YDL094C				-1.37	-0.92	-0.29	-0.86	f	-0.6	-0.04	f	0.01	-0.21	-0.65	0.153145
YBL055C		biological process unknown	molecular function unknown	-1.9	-0.55	-0.12	-0.856667	-0.33	-0.33	0.05	-0.16	0.18	-0.118	-0.738667	0.125105
YNL275W		transport*	anion transporter activity*	-0.41	-1.62	-0.54	-0.856667	-0.66	-0.57	-0.32	f	-1.18	-0.6825	-0.174167	0.670429
YFR031BC				-0.06	-1.48	-1.02	-0.853333	0.39	0.05	0.49	0.45	1.1	0.496	-1.34933	0.0120989
YBR154C	RPB5	transcription from RNA polymerase II promoter*	DNA-directed RNA polymerase activity	-0.42	-1.61	-0.52	-0.85	0.78	0.09	-0.2	0.5	-0.15	0.204	-1.054	0.0310995
YHR054C		biological process unknown	molecular function unknown	-0.19	-1.72	-0.64	-0.85	f	-1.27	-0.86	-0.49	-1.57	-1.0475	0.1975	0.692658
YCRX16C				-1.2	-0.28	-1.06	-0.846667	0.81	0.32	0.46	0.58	1	0.634	-1.48067	0.00138857
YLR287C-A	RPS30A	translation	structural constituent of ribosome	0.07	-1.49	-1.12	-0.846667	0.41	0.01	-0.05	0.26	-0.69	-0.012	-0.834667	0.0978497
YDR218C	SPR28	cell wall organization and biogenesis*	structural constituent of cytoskeleton	-1.31	-1.01	-0.21	-0.843333	f	0.87	0.1	-0.81	-0.38	-0.055	-0.788333	0.180582
YAR070C				-1.11	-1	-0.41	-0.84	-0.36	0.36	-0.47	-1.02	-0.39	-0.376	-0.464	0.213189
YPL132W	COX11	aerobic respiration*	copper ion binding	-1.07	-1.08	-0.37	-0.84	-0.54	-0.74	-0.16	0.21	-1.07	-0.46	-0.38	0.31095
YDR452W	PPN1	polyphosphate metabolism	endopolyphosphatase activity	-1.12	-1.29	-0.11	-0.84	0.09	-0.16	-0.47	-0.13	-1.42	-0.418	-0.422	0.379613
YBR120C	CBP6	protein biosynthesis	molecular function unknown	0.09	-2.14	-0.46	-0.836667	-0.01	-0.13	0.45	0.97	-0.52	0.152	-0.988667	0.148998
YOR092W	ECM3	cell wall organization and biogenesis	ATPase activity	-0.34	-1.11	-1.06	-0.836667	-0.78	-0.74	-0.57	-0.58	f	-0.6675	-0.169167	0.472324
YLR050C		biological process unknown	molecular function unknown	0.24	-2.17	-0.58	-0.836667	0.2	-0.2	0.15	-0.11	-0.77	-0.146	-0.690667	0.268133
YNL213C		mitochondrion organization and biogenesis	molecular function unknown	-0.43	-1.32	-0.75	-0.833333	-0.74	-0.21	0.15	0.32	-0.23	-0.142	-0.691333	0.0666856
YMR305C	SCW10	conjugation with cellular fusion	glucosidase activity	-0.27	-1.3	-0.93	-0.833333	-0.89	-1.12	-0.43	0.05	0.59	-0.36	-0.473333	0.352165
YGL103W	RPL28	translation	structural constituent of ribosome*	0.02	-1.2	-1.31	-0.83	0.27	0.2	0.27	0.35	0.49	0.316	-1.146	0.0113426
YBL068W	PRS4	histidine biosynthesis*	ribose phosphate diphosphokinase activity	-0.9	-0.84	-0.75	-0.83	-0.46	-0.48	-0.23	0.18	0.22	-0.154	-0.676	0.0161539
YDL228C				-0.37	-1.33	-0.79	-0.83	-0.24	1.15	0.12	0.39	0.39	0.362	-1.192	0.0173098
YOR334W	MRS2	mitochondrial magnesium ion transport*	magnesium ion transporter activity	-0.64	-1.22	-0.63	-0.83	f	-0.44	-0.33	0.21	-0.18	-0.185	-0.645	0.0401389
YDR478W	SNM1	rRNA processing	ribonuclease MRP activity	-1.32	-0.8	-0.37	-0.83	0.2	f	0.08	-0.65	-0.6	-0.2425	-0.5875	0.153483
SPL2YOL120C				-1.91	0.16	-0.74	-0.83	0.06	f	0.18	-1.62	-0.24	-0.405	-0.425	0.570998
YJR118C	ILM1	mitochondrial genome maintenance*	molecular function unknown	-0.78	-0.7	-1	-0.826667	-0.64	-0.75	-0.25	0.18	0.47	-0.198	-0.628667	0.0957154
SPL2YDR064W				-0.86	-0.82	-0.8	-0.826667	-0.5	-0.59	-0.14	-1.11	-0.74	-0.616	-0.210667	0.357124
YNL244C	SUI1	translational initiation	translation initiation factor activity	0.14	-1.78	-0.84	-0.826667	0.48	-0.44	0.01	-0.54	-1.42	-0.382	-0.444667	0.475759
SNR78				-1.35	0.25	-1.38	-0.826667	-1.93	0.61	-1.24	-3.34	-0.16	-1.212	0.385333	0.712803
YHR133C	NSG1	sterol biosynthesis	protein binding	-0.04	-1.97	-0.47	-0.826667	-0.37	-0.82	-0.57	-0.17	f	-0.4825	-0.344167	0.534572
YGR287C		biological process unknown	hydrolase activity, hydrolyzing O-glycosyl compounds	-1.17	-1.07	-0.23	-0.823333	f	0.06	0.44	-0.5	-0.28	-0.07	-0.753333	0.0828017
YCL026C				-1.59	-0.11	-0.77	-0.823333	-0.37	-0.28	-0.3	-1.66	0.32	-0.458	-0.365333	0.519792
YCLX02C				-1.69	0.02	-0.8	-0.823333	0.37	0.77	0.7	-0.18	0.78	0.488	-1.31133	0.0236469
YAL023C	PMT2	protein amino acid O-linked glycosylation	dolichyl-phosphate-mannose-protein mannosyltransferase activity	-1.24	-0.46	-0.76	-0.82	-0.34	-0.06	0.15	0.34	0.42	0.102	-0.922	0.00985863
YDL166C	FAP7	processing of 20S pre-rRNA*	nucleoside-triphosphatase activity	-1.07	-1.15	-0.24	-0.82	0.54	-0.09	0.32	0.26	-0.4	0.126	-0.946	0.0215358
YBR150C	TBS1	biological process unknown	molecular function unknown	-0.57	-0.38	-1.5	-0.816667	0.12	0.64	-0.24	-0.4	-0.46	-0.068	-0.748667	0.0901606
YPR134W	MSS18	Group I intron splicing	molecular function unknown	0.23	-1.86	-0.82	-0.816667	0.07	-0.19	0.04	-0.57	-1.32	-0.394	-0.422667	0.478349
YEL046C	GLY1	threonine catabolism*	threonine aldolase activity	-0.14	-1.67	-0.64	-0.816667	-1.46	-1.73	-0.65	-0.11	-0.71	-0.932	0.115333	0.828918
YAL053W	FLC2	protein folding*	FAD transporter activity	-0.83	-0.27	-1.34	-0.813333	-1.41	-1.34	-0.99	-1	-0.69	-1.086	0.272667	0.376138
YKL205W	LOS1	tRNA export from nucleus*	tRNA binding*	-0.72	-0.79	-0.93	-0.813333	-0.85	-0.32	-0.33	-0.47	-0.53	-0.5	-0.313333	0.0609512
YGL263W	COS12	biological process unknown	molecular function unknown	-1.43	-0.34	-0.67	-0.813333	0.61	-0.23	0.22	-1.7	-1.02	-0.424	-0.389333	0.544248
YAL064W		biological process unknown	molecular function unknown	-1.99	0.25	-0.7	-0.813333	f	-0.49	-0.53	-1.07	-0.61	-0.675	-0.138333	0.816553
YBL028C		biological process unknown	molecular function unknown	-0.82	-0.61	-1	-0.81	0.58	0.43	-0.02	0.12	0.61	0.344	-1.154	0.000827996
YDR025W	RPS11A	translation*	structural constituent of ribosome	0.18	-1.41	-1.19	-0.806667	0.78	0.76	0.89	1.07	1.28	0.956	-1.76267	0.0038245
YBR022W	POA1	tRNA splicing	phosphoric monoester hydrolase activity	-1.06	-0.75	-0.61	-0.806667	-0.21	-0.34	-0.88	-0.33	-0.23	-0.398	-0.408667	0.0760633
SNR13				0.81	-0.98	-2.25	-0.806667	-1.49	0.49	-1.38	-3.4	f	-1.445	0.638333	0.616938
YBR030W		phospholipid metabolism	molecular function unknown	-1.04	-0.96	-0.4	-0.8	0.13	-0.03	-0.08	f	0.3	0.08	-0.88	0.00656276
YPL281C	ERR2	biological process unknown	phosphopyruvate hydratase activity	-0.68	-0.64	-1.08	-0.8	-1.13	0.09	0.42	-0.56	-0.92	-0.42	-0.38	0.385824
YOL156W	HXT11	hexose transport	glucose transporter activity*	-0.72	-0.7	-0.98	-0.8	-0.6	f	-0.73	-1.49	f	-0.94	0.14	0.656474
YDR042C		biological process unknown	molecular function unknown	-1.35	-0.92	-0.12	-0.796667	0.06	-0.34	-0.01	-0.74	0.04	-0.198	-0.598667	0.122843
YCL075W		Ty element transposition	protein binding*	-1.13	-0.27	-0.99	-0.796667	f	0.1	-0.41	f	-0.17	-0.16	-0.636667	0.104672
YPL222W		biological process unknown	molecular function unknown	-0.41	-1.26	-0.71	-0.793333	0.16	-0.21	-0.17	-0.58	-0.42	-0.244	-0.549333	0.0676757
YOL142W	RRP40	35S primary transcript processing*	3'-5'-exoribonuclease activity	-0.31	-1.27	-0.8	-0.793333	0.15	-0.33	-0.12	f	-0.68	-0.245	-0.548333	0.138152
YJL010C		rRNA processing	RNA binding	-1.38	-0.4	-0.59	-0.79	-0.16	-0.05	0.19	0.42	0.77	0.234	-1.024	0.0169305
YCL069W	VBA3	basic amino acid transport	basic amino acid permease activity	-1.57	0.06	-0.86	-0.79	-0.26	-0.08	-0.66	-0.86	-0.06	-0.384	-0.406	0.355546
YLL011W	SOF1	rRNA modification*	snoRNA binding	-0.64	-1.19	-0.53	-0.786667	-0.02	-0.29	-0.26	-0.01	0.3	-0.056	-0.730667	0.0120725
YJR129C		biological process unknown	S-adenosylmethionine-dependent methyltransferase activity	-1.52	-0.3	-0.54	-0.786667	0.16	-0.71	-0.32	-0.88	0.21	-0.308	-0.478667	0.277981
YGL099W	LSG1	sporulation (sensu Fungi)*	GTPase activity	-1.03	-0.51	-0.82	-0.786667	-0.02	0.13	0.7	0.48	1.83	0.624	-1.41067	0.0201734
YBR122C	MRPL36	translation	structural constituent of ribosome	-0.6	-1.71	-0.05	-0.786667	-0.01	-0.1	0.2	-0.02	-0.79	-0.144	-0.642667	0.178384
YGR265W				-0.2	-1.31	-0.85	-0.786667	-0.76	-1.2	-0.05	0.2	-0.29	-0.42	-0.366667	0.404797
YLL065W				-0.66	-1.36	-0.33	-0.783333	-0.51	0.16	-0.2	-0.71	-0.55	-0.362	-0.421333	0.213264
YFL031W	HAC1	regulation of transcription from RNA polymerase II promoter*	transcription factor activity*	-0.28	-0.73	-1.34	-0.783333	-2.2	-0.17	-1.59	-1.17	-0.77	-1.18	0.396667	0.468903
YDR442W				-0.81	-0.84	-0.69	-0.78	0.37	-0.35	-0.07	-0.18	0.25	0.004	-0.784	0.00502067
YDR540C		biological process unknown	molecular function unknown	0.15	-1.8	-0.69	-0.78	-0.88	-0.98	-0.19	-0.84	-1.84	-0.946	0.166	0.769614
YLL008W	DRS1	35S primary transcript processing*	ATP-dependent RNA helicase activity	-0.54	-1.01	-0.78	-0.776667	0.59	0.8	0.83	0.94	0.86	0.804	-1.58067	1.56921e-05
YOL121C	RPS19A	telomere maintenance*	structural constituent of ribosome	0.25	-1.64	-0.94	-0.776667	0.6	0.57	0.73	0.65	0.55	0.62	-1.39667	0.0136818
YBL067C	UBP13	biological process unknown	ubiquitin-specific protease activity	-1.73	0.03	-0.63	-0.776667	-0.08	-0.36	0.01	-0.22	0.02	-0.126	-0.650667	0.143865
SNR32				-0.84	-0.06	-1.43	-0.776667	-1.42	f	-0.58	-2.94	-0.36	-1.325	0.548333	0.506869
SPL2YFL031W				0.39	-1.5	-1.22	-0.776667	-0.06	-1.27	-0.74	-1.72	-1.97	-1.152	0.375333	0.572417
INTQ0280D				-1.01	-0.61	-0.71	-0.776667	f	f	f	-1.96	-0.95
YMR230W	RPS10B	translation	structural constituent of ribosome	-0.59	-0.91	-0.82	-0.773333	0.14	0.17	-0.12	0.16	-0.17	0.036	-0.809333	0.00054743
YLR003C		regulation of DNA replication	molecular function unknown	-0.22	-1.44	-0.66	-0.773333	0.2	0.43	0.19	0.06	0.53	0.282	-1.05533	0.00999481
YJR123W	RPS5	translation	structural constituent of ribosome	-0.01	-0.83	-1.48	-0.773333	0.4	-0.26	0.28	0.78	0.46	0.332	-1.10533	0.0281542
YNL022C		biological process unknown	molecular function unknown	-0.94	-0.77	-0.61	-0.773333	-0.31	-0.82	-0.28	-0.14	0.01	-0.308	-0.465333	0.0582311
YNL255C	GIS2	intracellular signaling cascade	molecular function unknown	0.37	-2.1	-0.59	-0.773333	0.35	0.19	0.22	1.04	-0.63	0.234	-1.00733	0.162823
YCL074W		Ty element transposition	protein binding*	-1.64	0.3	-0.98	-0.773333	-0.11	-0.14	f	-1.57	0.02	-0.45	-0.323333	0.640497
YOL022C		biological process unknown	molecular function unknown	-0.75	-0.46	-1.1	-0.77	0.45	0.15	0.36	0.69	0.73	0.476	-1.246	0.000727984
YCL066W	HMLALPHA1	regulation of transcription from RNA polymerase II promoter*	transcription coactivator activity	-1.48	-0.17	-0.66	-0.77	-0.38	0.07	-0.25	f	0.25	-0.0775	-0.6925	0.114353
YJL026W	RNR2	DNA replication	ribonucleoside-diphosphate reductase activity	0.51	-1.57	-1.25	-0.77	-0.91	-1.55	-0.65	-0.66	-1.23	-1	0.23	0.677114
YPL221W	FLC1	protein folding*	FAD transporter activity	-0.57	-0.8	-0.93	-0.766667	-1.81	-1.29	-0.92	-0.95	-1.05	-1.204	0.437333	0.109436
YMR063W	RIM9	sporulation (sensu Fungi)	molecular function unknown	-0.39	0.29	-2.2	-0.766667	f	f	-0.56	-1.04	0.15	-0.483333	-0.283333	0.746964
YPR102C	RPL11A	translation*	structural constituent of ribosome	0	-1.2	-1.1	-0.766667	0.84	0.4	0.55	1.03	0.92	0.748	-1.51467	0.00329951
YKL181W	PRS1	histidine biosynthesis*	ribose phosphate diphosphokinase activity	0.02	-1.47	-0.83	-0.76	-0.13	-0.56	0.17	0.01	-0.02	-0.106	-0.654	0.115364
YHL014C	YLF2	biological process unknown	GTP binding	-1.61	-0.07	-0.6	-0.76	f	-0.41	-0.48	-0.14	0.56	-0.1175	-0.6425	0.230638
YMR246W	FAA4	lipid metabolism*	long-chain-fatty-acid-CoA ligase activity	0.03	-1.33	-0.98	-0.76	-0.69	-0.65	-0.35	0.32	0.21	-0.232	-0.528	0.245777
YDL208W	NHP2	rRNA modification*	RNA binding	-0.23	-1.31	-0.73	-0.756667	1.38	0.92	0.62	0.94	1.22	1.016	-1.77267	0.000836319
YAL033W	POP5	rRNA processing*	ribonuclease P activity*	-1.06	-0.82	-0.39	-0.756667	-0.47	0.14	0.24	f	-0.86	-0.2375	-0.519167	0.196755
YDR451C	YHP1	negative regulation of transcription from RNA polymerase II promoter*	DNA binding*	-1.17	-0.31	-0.79	-0.756667	-0.81	-0.47	-0.84	-0.67	-0.99	-0.756	-0.000666667	0.997639
YJR003C		biological process unknown	molecular function unknown	-0.89	-0.75	-0.62	-0.753333	0.06	-0.27	0.12	-0.38	-0.37	-0.168	-0.585333	0.00901415
YLR397C	AFG2	response to drug	ATPase activity	-0.24	-1.34	-0.68	-0.753333	0.08	f	0.22	0.12	-0.53	-0.0275	-0.725833	0.0822798
YCRX03C				-1.37	-0.64	-0.25	-0.753333	f	-0.15	-0.2	-0.33	-0.61	-0.3225	-0.430833	0.211088
YPR132W	RPS23B	telomere maintenance*	structural constituent of ribosome	0.76	-2.03	-0.99	-0.753333	1.16	0.46	0.46	0.32	-0.39	0.402	-1.15533	0.139892
YGL256W	ADH4	fermentation	alcohol dehydrogenase activity, zinc-dependent	-1.05	-0.48	-0.73	-0.753333	-0.5	-1.12	-0.72	-0.69	-0.36	-0.678	-0.0753333	0.731365
YLR440C	SEC39	secretory pathway	molecular function unknown	-2.1	-0.43	0.28	-0.75	-0.07	-0.94	-0.62	0.45	f	-0.295	-0.455	0.540314
YOL003C	PFA4	protein amino acid palmitoylation	protein-cysteine S-palmitoleyltransferase activity	-0.59	-1.47	-0.19	-0.75	-0.69	-1.1	-0.46	-0.46	-0.57	-0.656	-0.094	0.777734
SPL2YOL047C				-1.72	-0.54	0.01	-0.75	f	f	0.05	f	-0.7
YDR024W	FYV1			-1.28	-0.4	-0.56	-0.746667	f	0.19	-0.23	-0.22	0.48	0.055	-0.801667	0.0464194
YBR231C	SWC5	chromatin remodeling	molecular function unknown	-1.68	-0.3	-0.26	-0.746667	-0.2	-0.24	-0.16	-0.53	-0.41	-0.308	-0.438667	0.260878
YPR194C	OPT2	oligopeptide transport	oligopeptide transporter activity	-0.82	-0.54	-0.88	-0.746667	-1.09	-1.19	-1.2	-1.33	-1.19	-1.2	0.453333	0.00262623
YPR046W	MCM16	chromosome segregation	protein binding	-0.37	-0.98	-0.88	-0.743333	0.1	-0.12	-0.25	-0.29	-0.23	-0.158	-0.585333	0.0126965
FRAGYPL249C-A				0.23	-1.33	-1.13	-0.743333	1.16	0.28	0.16	0.62	1.06	0.656	-1.39933	0.0202962
FRAGYBR181C				0.63	-2.04	-0.82	-0.743333	0.96	0.87	0.5	0.92	0.03	0.656	-1.39933	0.0618668
YOR048C	RAT1	35S primary transcript processing*	5'-3' exoribonuclease activity	-0.71	-1.83	0.31	-0.743333	-0.03	-0.35	0.71	0.77	-0.09	0.202	-0.945333	0.132284
YOR389W		biological process unknown	molecular function unknown	-1.14	-0.49	-0.6	-0.743333	f	-0.46	-0.89	-1.01	-0.68	-0.76	0.0166667	0.942757
YBL081W		biological process unknown	molecular function unknown	-0.41	-1.06	-0.75	-0.74	0.27	0.3	-0.04	0.05	0.06	0.128	-0.868	0.00180431
YGL069C				-0.41	-0.78	-1.03	-0.74	0.19	-0.39	0.2	0.04	0.31	0.07	-0.81	0.00838535
YDR018C		phospholipid biosynthesis	acyltransferase activity	-1.27	-0.5	-0.45	-0.74	f	-0.41	-0.65	-0.94	-0.54	-0.635	-0.105	0.70207
YJL189W	RPL39	translation	structural constituent of ribosome	-0.67	-0.22	-1.32	-0.736667	0.2	0.01	-0.26	-0.46	0.6	0.018	-0.754667	0.0673412
YHR143BW				0.47	-1.92	-0.76	-0.736667	0.52	0.28	0.35	0.29	-1.09	0.07	-0.806667	0.252836
YER158C		biological process unknown	molecular function unknown	-0.49	-0.89	-0.83	-0.736667	-0.33	-1.66	-0.57	-1.2	-1.26	-1.004	0.267333	0.456542
YLR076C				0.94	-2.54	-0.6	-0.733333	0.66	0.29	0.3	0.55	-0.55	0.25	-0.983333	0.258518
YBL071C				-2.12	1.13	-1.21	-0.733333	-0.33	-0.01	-0.23	-0.6	1.22	0.01	-0.743333	0.401571
YGR264C	MES1	methionyl-tRNA aminoacylation	methionine-tRNA ligase activity	-0.49	-0.61	-1.1	-0.733333	-1.26	-1.41	0.23	0.39	0.55	-0.3	-0.433333	0.486384
YBR025C		biological process unknown	molecular function unknown	-0.28	-1.02	-0.88	-0.726667	-0.16	0.18	1.05	1.37	0.98	0.684	-1.41067	0.0149843
YBR181C	RPS6B	translation	structural constituent of ribosome	0.22	-1.7	-0.7	-0.726667	1.32	0.81	1.4	1.64	0.47	1.128	-1.85467	0.00950608
YER011W	TIR1	response to stress	structural constituent of cell wall	0.28	-1.92	-0.54	-0.726667	-0.22	-0.02	-0.47	-0.19	-0.2	-0.22	-0.506667	0.330437
YOL092W		biological process unknown	molecular function unknown	0.05	-1.66	-0.57	-0.726667	-1.2	-1.34	-0.64	-0.76	-0.92	-0.972	0.245333	0.566751
YLR312C		biological process unknown	molecular function unknown	-0.94	-0.98	-0.26	-0.726667	-0.47	-0.09	-0.81	-0.7	-0.86	-0.586	-0.140667	0.599575
YDR504C	SPG3	biological process unknown	molecular function unknown	-0.7	-0.76	-0.72	-0.726667	-0.54	-0.8	-0.4	-0.89	-1.47	-0.82	0.0933333	0.718169
YMR142C	RPL13B	telomere maintenance*	structural constituent of ribosome	0.25	-1.53	-0.89	-0.723333	0.92	0.53	0.84	0.96	0.78	0.806	-1.52933	0.00809507
YBR263W	SHM1	one-carbon compound metabolism	glycine hydroxymethyltransferase activity	-0.62	-0.96	-0.59	-0.723333	-0.49	-0.03	0.28	0.52	0.64	0.184	-0.907333	0.0190223
YDR342C	HXT7	hexose transport	glucose transporter activity*	0.38	-0.34	-2.21	-0.723333	-3.27	-3.27	-2.42	-1.94	-1.31	-2.442	1.71867	0.0641397
YHR206W	SKN7	response to osmotic stress*	transcription factor activity*	-0.87	-1.02	-0.28	-0.723333	f	f	0.32	0.07	-0.9	-0.17	-0.553333	0.27252
YDR033W	MRH1	biological process unknown	molecular function unknown	0	-0.7	-1.47	-0.723333	-1.43	-1.88	-0.54	-0.53	0.16	-0.844	0.120667	0.840249
YCL037C	SRO9	protein biosynthesis	RNA binding	-1.19	-0.47	-0.5	-0.72	0.77	1.08	1.32	1.21	1.75	1.226	-1.946	0.000391562
YCR016W		biological process unknown	molecular function unknown	-0.8	-0.48	-0.88	-0.72	0.56	1.11	0.77	0.64	1.49	0.914	-1.634	0.000562346
YNL178W	RPS3	translation*	structural constituent of ribosome	0.34	-1.55	-0.95	-0.72	0.69	0.59	0.48	0.62	-0.06	0.464	-1.184	0.0376021
YBR094W		biological process unknown	molecular function unknown	-1.08	-0.97	-0.11	-0.72	-0.38	-0.51	0.23	0.75	-0.28	-0.038	-0.682	0.125729
YDR250C				-1.3	0.02	-0.88	-0.72	0.55	f	0.12	-0.58	-0.21	-0.03	-0.69	0.171521
YAR060C				-1.38	-0.45	-0.33	-0.72	-0.01	f	-0.4	-0.74	0.01	-0.285	-0.435	0.267719
YGR036C	CAX4	telomere maintenance*	pyrophosphatase activity	-0.8	-0.33	-1.02	-0.716667	-0.58	-0.96	-0.63	-0.76	-0.2	-0.626	-0.0906667	0.698962
YML081C-A	ATP18	ATP synthesis coupled proton transport	hydrogen-transporting ATP synthase activity, rotational mechanism	0.08	-0.93	-1.3	-0.716667	-0.27	-0.86	-0.85	-0.65	-0.69	-0.664	-0.0526667	0.879621
SPL2YML133C				-0.71	-1.03	-0.4	-0.713333	0.14	-0.1	0.48	0.5	0.29	0.262	-0.975333	0.00276564
YKL081W	TEF4	translational elongation	translation elongation factor activity	0.15	-1.65	-0.64	-0.713333	0.63	0.44	0.91	1.6	0.54	0.824	-1.53733	0.0172711
YDL014W	NOP1	rRNA modification*	methyltransferase activity	0.19	-1.57	-0.76	-0.713333	0.3	0.28	0.4	0.43	-0.47	0.188	-0.901333	0.0825684
YJL214W	HXT8	hexose transport	glucose transporter activity*	-0.81	-0.87	-0.46	-0.713333	f	f	-0.47	-0.8	-1.34	-0.87	0.156667	0.610535
YDR391C		biological process unknown	molecular function unknown	-0.83	-0.55	-0.76	-0.713333	0.69	0.48	0.74	0.92	0.6	0.686	-1.39933	1.91782e-05
YDL201W	TRM8	tRNA methylation	protein binding*	-1.13	-0.32	-0.69	-0.713333	-0.07	0.33	0.11	0.08	0.25	0.14	-0.853333	0.00463336
YBL069W	AST1	protein targeting to membrane	molecular function unknown	-1.21	-0.17	-0.75	-0.71	-0.04	-0.54	0.09	-0.16	0.31	-0.068	-0.642	0.0684458
YCR015C		biological process unknown	molecular function unknown	-1.41	-0.25	-0.47	-0.71	-0.27	-0.46	-0.16	0.21	-0.09	-0.154	-0.556	0.111888
YBL043W	ECM13	cell wall organization and biogenesis	molecular function unknown	-0.43	-1.42	-0.28	-0.71	-0.43	0.27	-0.12	0.16	-0.56	-0.136	-0.574	0.140521
IYPR182W				-1.83	-0.34	0.04	-0.71	f	f	-0.28	-0.49	-0.8	-0.523333	-0.186667	0.767644
YLR029C	RPL15A	translation	structural constituent of ribosome*	-0.05	-1.16	-0.91	-0.706667	0.17	-0.39	0.11	0.35	0.52	0.152	-0.858667	0.0361794
YMR245W				-1.98	1.43	-1.57	-0.706667	-0.4	-0.45	-0.05	f	0.84	-0.015	-0.691667	0.506106
YGL123W	RPS2	translation*	structural constituent of ribosome	0.25	-1.27	-1.09	-0.703333	0.63	0.43	0.6	0.65	0.37	0.536	-1.23933	0.0134835
YDR390C	UBA2	protein sumoylation	SUMO activating enzyme activity	-0.38	-1.04	-0.69	-0.703333	0.88	0.49	0.36	0.64	0.73	0.62	-1.32333	0.000370208
YDR234W	LYS4	lysine biosynthesis via aminoadipic acid	homoaconitate hydratase activity	-1.01	-0.72	-0.38	-0.703333	-0.27	-0.31	-0.16	-0.39	-0.51	-0.328	-0.375333	0.0509583
YEL044W	IES6	metabolism	molecular function unknown	-0.61	-1.49	-0.01	-0.703333	0.26	-0.07	-0.16	0.26	0.1	0.078	-0.781333	0.05779
YJL069C	UTP18	35S primary transcript processing	molecular function unknown	0.33	-1.29	-1.15	-0.703333	0.44	-0.23	0.29	0.67	1.63	0.56	-1.26333	0.0635366
YBR084W	MIS1	nucleobase, nucleoside, nucleotide and nucleic acid metabolism*	formate-tetrahydrofolate ligase activity*	-1.22	-0.18	-0.71	-0.703333	-0.8	-0.71	0.65	0.31	1.58	0.206	-0.909333	0.200005
YDL242W				-0.99	-0.93	-0.19	-0.703333	-0.03	f	-0.3	-1.04	-0.01	-0.345	-0.358333	0.36181
YCR098C	GIT1	glycerophosphodiester transport	glycerophosphodiester transporter activity	-0.99	-0.79	-0.32	-0.7	0.07	-0.14	0.06	-0.71	-0.9	-0.324	-0.376	0.265271
YEL048C		biological process unknown	molecular function unknown	-0.38	-1.55	-0.16	-0.696667	0.17	-0.12	0.05	0.54	-0.87	-0.046	-0.650667	0.191617
YCLX01W	SRB5	telomere maintenance*	RNA polymerase II transcription mediator activity	-0.88	-0.38	-0.83	-0.696667	0.34	0.25	0.03	0.12	0.63	0.274	-0.970667	0.00170012
FRAGYIL052C				0.35	-1.58	-0.86	-0.696667	1.22	0.49	0.16	0.35	-0.12	0.42	-1.11667	0.0705822
YBR158W	AMN1	negative regulation of exit from mitosis*	protein binding	0.25	-1.77	-0.57	-0.696667	-0.86	-1	-0.72	-0.46	-1.45	-0.898	0.201333	0.690183
YGR251W		35S primary transcript processing	molecular function unknown	-0.76	-1.2	-0.12	-0.693333	0.7	1.16	0.56	1.02	0.49	0.786	-1.47933	0.0021286
YKL216W	URA1	'de novo' pyrimidine base biosynthesis	dihydroorotate dehydrogenase activity	0.56	-1.82	-0.82	-0.693333	0.3	0.51	0.71	1.02	0.46	0.6	-1.29333	0.0505164
YDL098C	SNU23	nuclear mRNA splicing, via spliceosome	RNA splicing factor activity, transesterification mechanism	-1.36	-0.61	-0.11	-0.693333	-0.93	0.19	0.2	0.22	-1.06	-0.276	-0.417333	0.412156
YER056C-A	RPL34A	translation	structural constituent of ribosome	0	-1.37	-0.7	-0.69	0.81	0.2	0.22	0.42	0.09	0.348	-1.038	0.0211418
YMR081C	ISF1	aerobic respiration	molecular function unknown	-0.33	-0.79	-0.95	-0.69	-1.13	-0.85	-1.29	-1.92	-1.1	-1.258	0.568	0.0849129
YLR354C	TAL1	pentose-phosphate shunt	transaldolase activity	0.95	-1.78	-1.24	-0.69	0.3	-0.53	0.19	0.59	-0.37	0.036	-0.726	0.320845
YKL165C	MCD4	GPI anchor biosynthesis*	molecular function unknown	-0.32	-1.05	-0.7	-0.69	f	-0.87	-0.72	-0.9	-0.88	-0.8425	0.1525	0.442652
YBR141C		biological process unknown	molecular function unknown	-1.51	0.03	-0.59	-0.69	0.05	-0.71	-0.4	-0.76	-0.05	-0.374	-0.316	0.453332
YDL005C	MED2	transcription from RNA polymerase II promoter	RNA polymerase II transcription mediator activity	-1.69	0.51	-0.89	-0.69	f	f	-0.11	-0.56	0.27	-0.133333	-0.556667	0.462746
YCR105W	ADH7	alcohol metabolism	alcohol dehydrogenase (NADP+) activity	-1.38	-0.22	-0.47	-0.69	f	f	-0.58	-1.45	-0.93	-0.986667	0.296667	0.53154
YIL092W		biological process unknown	molecular function unknown	-1.3	0.04	-0.81	-0.69	f	f	-0.15	-1	-0.26	-0.47	-0.22	0.666544
YDR281C	PHM6	biological process unknown	molecular function unknown	-0.97	-0.26	-0.83	-0.686667	-0.03	0.05	0.11	-1.24	0.35	-0.152	-0.534667	0.234644
YPL136W				0.38	-1.95	-0.49	-0.686667	-0.33	0.1	-0.29	-0.59	-1.23	-0.468	-0.218667	0.717611
YIL096C		biological process unknown	molecular function unknown	-0.65	-0.97	-0.43	-0.683333	-0.27	-0.05	-0.22	-0.29	-0.08	-0.182	-0.501333	0.00900193
YLR449W	FPR4	biological process unknown	peptidyl-prolyl cis-trans isomerase activity	-0.43	-0.79	-0.83	-0.683333	1.63	1.06	1.5	0.5	0.84	1.106	-1.78933	0.000881814
YMR012W	CLU1	translational initiation*	molecular function unknown	0.16	-1.18	-1.03	-0.683333	-0.43	-0.34	0.32	0.6	0.77	0.184	-0.867333	0.101399
YLR441C	RPS1A	translation	structural constituent of ribosome	0.62	-1.47	-1.2	-0.683333	0.43	-0.26	0.2	0.42	0.05	0.168	-0.851333	0.145448
YNL110C	NOP15	ribosomal large subunit biogenesis*	molecular function unknown	-0.26	-0.81	-0.97	-0.68	0.61	0.74	0.78	0.85	1.13	0.822	-1.502	0.000248818
YCR087C-A		biological process unknown	molecular function unknown	-0.51	-0.84	-0.69	-0.68	1.31	0.86	0.86	0.23	0.63	0.778	-1.458	0.000999084
YAL005C	SSA1	translation*	ATPase activity*	0.75	-1.67	-1.12	-0.68	-0.16	-0.07	0.86	1.02	1.17	0.564	-1.244	0.105731
YJR120W		mitochondrion organization and biogenesis*	molecular function unknown	-0.8	-1	-0.24	-0.68	f	-0.59	-0.09	-0.34	-0.62	-0.41	-0.27	0.311888
YAL038W	CDC19	glycolysis*	pyruvate kinase activity	0.14	-1.15	-1.03	-0.68	-0.99	-1.25	0.43	1.03	0.06	-0.144	-0.536	0.438885
YCL046W				-0.41	-0.77	-0.86	-0.68	-1.49	-2.55	-0.27	-0.23	-0.57	-1.022	0.342	0.590006
YGR069W				-1.19	-0.28	-0.57	-0.68	f	f	0.56	-0.9	-1.01	-0.45	-0.23	0.708539
YHR096C	HXT5	hexose transport	glucose transporter activity*	-0.32	-0.19	-1.52	-0.676667	-2.96	f	-2.21	-2.71	-1.76	-2.41	1.73333	0.0147085
YIL142W	CCT2	protein folding*	unfolded protein binding	-0.76	-0.84	-0.43	-0.676667	-0.14	-0.47	0.24	0.3	0.59	0.104	-0.780667	0.0249155
SPL2SNR7-L U5				-0.55	-0.54	-0.94	-0.676667	-0.11	0.16	-0.38	-1.65	-1.64	-0.724	0.0473333	0.930835
YDR463W	STP1	positive regulation of transcription from RNA polymerase II promoter*	transcription factor activity*	-2.01	0.07	-0.09	-0.676667	f	0.28	-0.01	-0.44	-0.01	-0.045	-0.631667	0.330313
YPL183C		biological process unknown	molecular function unknown	-0.29	-0.79	-0.94	-0.673333	-0.39	-0.27	-0.1	-0.29	-0.47	-0.304	-0.369333	0.0675997
YBL020W	RFT1	protein amino acid N-linked glycosylation*	oligosaccharide transporter activity	-0.64	-0.54	-0.84	-0.673333	-0.59	-1.21	-0.72	-0.66	-0.39	-0.714	0.0406667	0.839511
YLR347C	KAP95	protein import into nucleus	protein carrier activity	-0.28	-1.01	-0.73	-0.673333	-0.7	-0.98	0.01	-0.34	-1.05	-0.612	-0.0613333	0.848729
YDL184C	RPL41A	translation	structural constituent of ribosome	0.05	-0.89	-1.17	-0.67	0.18	-0.08	0.48	-0.26	0.29	0.122	-0.792	0.0489219
YKR092C	SRP40	nucleocytoplasmic transport	unfolded protein binding	-0.8	-0.58	-0.63	-0.67	-0.11	-0.54	0.05	0.18	0.9	0.096	-0.766	0.0520129
YMR143W	RPS16A	telomere maintenance*	structural constituent of ribosome	0.41	-1.43	-0.99	-0.67	0.39	0.24	0.38	0.88	-0.44	0.29	-0.96	0.100108
YAR074C				-0.38	0.09	-1.72	-0.67	-0.14	-0.48	0.32	0.79	0.7	0.238	-0.908	0.126434
YJL198W	PHO90	phosphate transport	phosphate transporter activity	-0.42	-1.24	-0.35	-0.67	-0.93	-0.45	-0.19	0.11	0.17	-0.258	-0.412	0.271316
YKL178C	STE3	pheromone-dependent signal transduction during conjugation with cellular fusion	mating-type a-factor pheromone receptor activity	-0.66	-1.02	-0.33	-0.67	f	0.32	-0.36	f	-0.81	-0.283333	-0.386667	0.371107
SPL2YNR053C				-0.74	-0.74	-0.53	-0.67	-0.16	f	-0.12	-1.71	-0.44	-0.6075	-0.0625	0.894205
YDR194C	MSS116	RNA splicing	RNA splicing factor activity, transesterification mechanism*	-1.01	-0.64	-0.35	-0.666667	0.28	0.46	0.68	0.69	0.54	0.53	-1.19667	0.000443639
YHR168W	MTG2	protein biosynthesis	GTPase activity*	-1.05	-0.74	-0.21	-0.666667	0.53	0.58	0.37	0.67	-0.05	0.42	-1.08667	0.00454128
YJL206C		biological process unknown	molecular function unknown	-0.49	-0.76	-0.75	-0.666667	-0.15	-0.28	-0.61	-0.16	0.24	-0.192	-0.474667	0.049099
YBR076W	ECM8	cell wall organization and biogenesis	molecular function unknown	-1.14	-0.98	0.12	-0.666667	f	f	-0.25	f	-1.1
YNL216W	RAP1	chromatin silencing at telomere*	DNA binding*	-0.69	-0.19	-1.11	-0.663333	-0.33	-0.19	0.26	0.33	0.11	0.036	-0.699333	0.035293
YCL073C		transport	transporter activity	-0.65	-0.32	-1.02	-0.663333	-0.17	0.54	-0.4	-0.46	-0.03	-0.104	-0.559333	0.0930499
YIL175W		biological process unknown	molecular function unknown	-1.25	-0.21	-0.53	-0.663333	0.04	0.17	f	-0.9	-0.62	-0.3275	-0.335833	0.438159
YDR324C	UTP4	processing of 20S pre-rRNA	snoRNA binding	-1.42	-0.21	-0.35	-0.66	0.39	0.67	0.22	0.01	0.05	0.268	-0.928	0.0281041
YMR203W	TOM40	protein import into mitochondrial matrix	protein transporter activity	0.44	-1.94	-0.48	-0.66	-1.39	-1.59	-0.56	-0.2	-1.02	-0.952	0.292	0.649769
YGL008C	PMA1	regulation of pH*	hydrogen-exporting ATPase activity, phosphorylative mechanism	0.41	-1.33	-1.06	-0.66	-1.89	-0.84	-0.07	0.2	0.03	-0.514	-0.146	0.829789
YDR186C		biological process unknown	molecular function unknown	-1.36	-0.54	-0.07	-0.656667	f	0.04	0.07	0.12	0.15	0.095	-0.751667	0.0636877
YHL022C	SPO11	meiotic DNA double-strand break formation	endodeoxyribonuclease activity, producing 3'-phosphomonoesters	-1.55	0.21	-0.63	-0.656667	f	f	-0.54	-0.99	0	-0.51	-0.146667	0.813854
YDL213C	NOP6	rRNA processing	molecular function unknown	-0.48	-0.49	-1	-0.656667	0.94	0.92	0.91	0.67	0.99	0.886	-1.54267	4.18617e-05
YNR039C	ZRG17	zinc ion transport	molecular function unknown	-1	-0.36	-0.61	-0.656667	f	f	-0.39	f	-0.77
YDR164C	SEC1	vesicle fusion*	SNARE binding	-0.78	-1.09	-0.09	-0.653333	f	0.1	0.53	0.4	-0.38	0.1625	-0.815833	0.0637728
YPR053C				-0.35	-0.93	-0.68	-0.653333	f	-0.53	0.04	-0.02	-0.31	-0.205	-0.448333	0.0865324
YDR195W	REF2	telomere maintenance*	RNA binding*	-1.34	-0.17	-0.45	-0.653333	0.12	-0.27	-0.47	0.11	0.3	-0.042	-0.611333	0.10416
YLR443W	ECM7	cell wall organization and biogenesis	molecular function unknown	-0.3	-1.04	-0.62	-0.653333	0.05	f	-0.28	-0.63	-1.11	-0.4925	-0.160833	0.659911
YKR025W	RPC37	transcription from RNA polymerase III promoter	DNA-directed RNA polymerase activity	-1.05	-0.54	-0.36	-0.65	0.24	0.03	0.11	0.66	0.64	0.336	-0.986	0.00542181
YDL122W	UBP1	protein deubiquitination	ubiquitin-specific protease activity	-1.36	-0.6	0.01	-0.65	0.06	0.47	0.3	-0.28	0.46	0.202	-0.852	0.0487076
YOR187W	TUF1	translational elongation	GTPase activity*	-0.05	-1.16	-0.74	-0.65	-0.31	-0.26	-0.3	0.08	0.3	-0.098	-0.552	0.103325
YLR005W	SSL1	transcription initiation from RNA polymerase II promoter*	general RNA polymerase II transcription factor activity	-1.32	-0.05	-0.58	-0.65	f	-0.59	-0.04	-0.51	-0.43	-0.3925	-0.2575	0.483279
YJR147W	HMS2	pseudohyphal growth	molecular function unknown	-0.37	-1.56	-0.02	-0.65	0.35	-0.88	0.48	-0.45	-1.09	-0.318	-0.332	0.563277
YOL011W	PLB3	phosphatidylserine catabolism*	lysophospholipase activity	0.16	-1.39	-0.72	-0.65	-0.36	-0.73	-0.36	-0.65	-1.55	-0.73	0.08	0.861183
YEL045C				-0.82	-0.19	-0.94	-0.65	-0.69	-0.82	-0.31	-0.93	-0.65	-0.68	0.03	0.896004
YHR049W	FSH1	biological process unknown	serine hydrolase activity	-0.71	-0.38	-0.85	-0.646667	-0.16	-0.78	0.13	0.32	0.57	0.016	-0.662667	0.0880997
YAL004W				0.65	-1.09	-1.5	-0.646667	-0.39	-0.11	0.71	1.42	0.82	0.49	-1.13667	0.13124
YNL139C	RLR1	mRNA export from nucleus*	DNA binding*	-0.56	-0.87	-0.5	-0.643333	f	f	0.17	-0.38	-0.12	-0.11	-0.533333	0.0528534
YIR021W	MRS1	Group I intron splicing	RNA binding*	-1.01	-0.56	-0.36	-0.643333	0.15	-0.19	0.29	-0.64	-0.63	-0.204	-0.439333	0.183835
YPL069C	BTS1	terpenoid biosynthesis	farnesyltranstransferase activity	-1.32	0.19	-0.8	-0.643333	f	-0.35	-0.81	-0.51	0.24	-0.3575	-0.285833	0.556094
YJL221C	FSP2	biological process unknown	alpha-glucosidase activity	-0.94	-0.43	-0.56	-0.643333	f	f	-0.73	-1.4	-2.3	-1.47667	0.833333	0.157476
YER009W	NTF2	protein import into nucleus*	Ran GTPase binding	0.69	-1.9	-0.72	-0.643333	0.14	0.2	-0.37	0.38	-0.57	-0.044	-0.599333	0.354699
YJL028W				-0.74	-0.68	-0.51	-0.643333	-0.14	f	-0.11	-0.76	-0.95	-0.49	-0.153333	0.581141
YOR242C	SSP2	spore wall assembly (sensu Fungi)	molecular function unknown	-0.93	-0.98	-0.01	-0.64	f	0.62	0.14	0.37	-0.1	0.2575	-0.8975	0.0381091
YDR152W	GIR2	biological process unknown	molecular function unknown	-0.27	-1.3	-0.35	-0.64	0.43	0.63	-0.23	f	0.35	0.295	-0.935	0.0453349
YER002W	NOP16	ribosomal large subunit biogenesis	molecular function unknown	-1.09	-0.37	-0.46	-0.64	-0.07	0.11	-0.09	0.3	1.29	0.308	-0.948	0.0462858
YCRX09C				-1.23	-0.61	-0.08	-0.64	f	0.16	-0.3	-0.2	0.4	0.015	-0.655	0.110101
YNL124W	NAF1	protein complex assembly*	RNA binding	-0.78	-0.76	-0.37	-0.636667	-0.05	-0.06	0.12	0.02	-0.3	-0.054	-0.582667	0.00489873
SPL2YBR078W				0.33	-1.6	-0.64	-0.636667	0.24	0.06	-0.31	0.49	-0.61	-0.026	-0.610667	0.253337
YIR013C	GAT4	transcription	transcription factor activity	-1.05	-0.55	-0.31	-0.636667	f	f	-0.07	-0.52	-0.32	-0.303333	-0.333333	0.259457
YMR306W	FKS3	biological process unknown	1,3-beta-glucan synthase activity	-0.65	-0.85	-0.41	-0.636667	0.32	0.2	-0.48	-0.38	-0.79	-0.226	-0.410667	0.214111
YCL076W				-0.97	0.21	-1.15	-0.636667	-0.11	0.28	-0.81	-0.83	-0.1	-0.314	-0.322667	0.477717
YFR056C				-1.14	0.17	-0.94	-0.636667	f	-0.66	-0.57	-0.6	-0.14	-0.4925	-0.144167	0.71198
YJR057W	CDC8	DNA repair*	thymidylate kinase activity*	-1.12	-0.79	0.01	-0.633333	f	-0.09	-0.12	0.72	0.1	0.1525	-0.785833	0.0830505
YER082C	UTP7	35S primary transcript processing*	snoRNA binding	-1.45	-0.34	-0.11	-0.633333	f	0.26	-0.26	-0.22	0.09	-0.0325	-0.600833	0.171313
YBL024W	NCL1	tRNA methylation	tRNA (cytosine-5-)-methyltransferase activity	-0.99	-0.6	-0.31	-0.633333	-0.11	-0.3	0.35	0.16	0.99	0.218	-0.851333	0.0418057
YPR082C	DIB1	nuclear mRNA splicing, via spliceosome	RNA splicing factor activity, transesterification mechanism	0.1	-1.28	-0.72	-0.633333	0.4	0.02	0.26	-0.01	-0.44	0.046	-0.679333	0.0999628
YBL065W				-1.37	0.14	-0.67	-0.633333	0.04	-0.17	0.01	f	-0.26	-0.095	-0.538333	0.210417
YOR232W	MGE1	protein import into mitochondrial matrix	unfolded protein binding	0.39	-1.72	-0.57	-0.633333	0.04	0.25	-0.17	0.37	-0.65	-0.032	-0.601333	0.279495
YNL117W	MLS1	glyoxylate cycle	malate synthase activity	-0.72	-0.85	-0.33	-0.633333	-0.32	0.07	-0.68	-0.55	-0.51	-0.398	-0.235333	0.301079
YGR259C				0.38	-1.55	-0.73	-0.633333	-1.83	-1.5	-0.63	-0.15	-0.23	-0.868	0.234667	0.713546
YBR185C	MBA1	aerobic respiration*	molecular function unknown	-0.44	-0.98	-0.47	-0.63	0.2	0.03	-0.19	0.09	0.09	0.044	-0.674	0.00472344
YLR075W	RPL10	translation*	structural constituent of ribosome	0.87	-1.83	-0.93	-0.63	0.36	-0.07	0.33	0.67	0.09	0.276	-0.906	0.184067
YBR205W	KTR3	cell wall organization and biogenesis*	mannosyltransferase activity	-0.61	-1.1	-0.18	-0.63	0.01	-0.8	0.08	-0.36	0.67	-0.08	-0.55	0.197025
YER130C		biological process unknown	molecular function unknown	-0.91	-0.33	-0.65	-0.63	-0.5	-0.69	-0.74	-0.25	-0.07	-0.45	-0.18	0.424835
YBR301W	DAN3	biological process unknown	molecular function unknown	-1.36	-0.17	-0.36	-0.63	-0.07	-0.43	-0.43	-0.73	-0.47	-0.426	-0.204	0.526939
YLR210W	CLB4	G2/M transition of mitotic cell cycle*	cyclin-dependent protein kinase regulator activity	-0.56	-1.21	-0.12	-0.63	0.32	f	-0.29	f	-0.99	-0.32	-0.31	0.563919
YHR075C	PPE1	telomere maintenance*	structural constituent of ribosome*	-1.93	0.32	-0.28	-0.63	f	f	-0.02	-0.5	-0.21	-0.243333	-0.386667	0.603601
YKL176C	LST4	vesicle-mediated transport*	protein transporter activity	0.24	-1.71	-0.42	-0.63	-0.56	-1.09	-0.45	-0.65	-0.69	-0.688	0.058	0.900017
YDR278C				-1.36	-0.13	-0.39	-0.626667	0	-0.67	-0.21	-0.05	0.28	-0.13	-0.496667	0.198701
YHR217C				-0.54	-0.3	-1.04	-0.626667	-0.79	-0.65	-0.66	-1.18	-0.6	-0.776	0.149333	0.508861
YCL050C	APA1	nucleotide metabolism	bis(5'-nucleosyl)-tetraphosphatase activity	-0.38	-1.35	-0.15	-0.626667	0.31	0.68	0.48	1.15	0.44	0.612	-1.23867	0.00978705
YDR356W	SPC110	microtubule nucleation	structural constituent of cytoskeleton	-0.4	-1.1	-0.38	-0.626667	0.38	0.66	0.13	0.34	-0.49	0.204	-0.830667	0.0365367
YJL217W		biological process unknown	molecular function unknown	-0.77	-0.92	-0.19	-0.626667	-0.58	-1.15	-0.6	-0.69	-0.54	-0.712	0.0853333	0.712648
YOR390W		biological process unknown	molecular function unknown	0.23	-1.54	-0.57	-0.626667	-0.58	-0.67	-0.41	-0.38	-0.6	-0.528	-0.0986667	0.804437
YGL260W		biological process unknown	molecular function unknown	-1.01	-0.14	-0.73	-0.626667	f	f	-0.27	-1.47	-0.25	-0.663333	0.0366667	0.942535
YIL078W	THS1	protein biosynthesis	threonine-tRNA ligase activity	-0.23	-0.91	-0.73	-0.623333	-0.05	-0.15	0.59	0.63	0.26	0.256	-0.879333	0.0147263
SNR11				-0.22	-0.54	-1.11	-0.623333	-1.99	-2.17	-1.55	-2.75	-1.05	-1.902	1.27867	0.0242636
YDR220C				-1.23	-0.3	-0.34	-0.623333	f	0.86	0.06	-0.3	-0.08	0.135	-0.758333	0.111101
YFR053C	HXK1	glucose metabolism*	hexokinase activity	0.96	-0.84	-1.99	-0.623333	-1.43	-2.03	-0.93	0.02	-0.35	-0.944	0.320667	0.700852
YLR405W	DUS4	tRNA modification	tRNA dihydrouridine synthase activity	-0.6	-0.83	-0.43	-0.62	0.27	-0.15	0.29	0.77	0.32	0.3	-0.92	0.0048723
YNL093W	YPT53	endocytosis*	GTPase activity	-0.32	-1.45	-0.09	-0.62	0.16	f	-0.31	f	-0.59	-0.246667	-0.373333	0.474815
YBR051W				-1.03	0.12	-0.95	-0.62	-0.34	-0.01	-0.77	-1.37	-0.83	-0.664	0.044	0.918109
YGR216C	GPI1	GPI anchor biosynthesis	UDP-glycosyltransferase activity	-0.15	-0.93	-0.77	-0.616667	0.24	0.35	0.44	0.67	0.69	0.478	-1.09467	0.00198637
YGL111W	NSA1	ribosomal large subunit biogenesis	molecular function unknown	-1.12	-0.17	-0.56	-0.616667	-0.22	0.67	0.89	0.68	0.31	0.466	-1.08267	0.0166109
YDR044W	HEM13	heme biosynthesis	coproporphyrinogen oxidase activity	-0.35	-1	-0.5	-0.616667	-0.23	-0.59	-0.19	-0.08	0.16	-0.186	-0.430667	0.0939333
YCR054C	CTR86	biological process unknown	molecular function unknown	-0.94	-0.52	-0.39	-0.616667	0.43	f	-0.25	-0.55	-0.44	-0.2025	-0.414167	0.21898
YEL040W	UTR2	cell wall organization and biogenesis	molecular function unknown	0.37	-1.68	-0.54	-0.616667	0.06	-0.75	-0.04	0.84	0.74	0.17	-0.786667	0.223917
YLR374C				-0.32	-1.18	-0.35	-0.616667	-0.5	-0.69	-0.36	0.12	-1.31	-0.548	-0.0686667	0.859825
YBR124W				-1.16	-0.66	-0.01	-0.61	0.06	-0.26	0.07	0.09	-0.74	-0.156	-0.454	0.209701
YNL338W				-0.01	-0.59	-1.23	-0.61	-0.44	0.17	-0.49	-1.11	-1.52	-0.678	0.068	0.888952
YAL042W	ERV46	ER to Golgi vesicle-mediated transport	molecular function unknown	-1.33	-0.69	0.2	-0.606667	-0.11	0.38	0.12	0.3	0.87	0.312	-0.918667	0.0566706
YIL141W				-1.26	0.16	-0.72	-0.606667	-0.16	0.02	-0.1	-0.73	-0.97	-0.388	-0.218667	0.602803
YBL063W	KIP1	microtubule nucleation*	structural constituent of cytoskeleton*	-1.32	-0.07	-0.43	-0.606667	0.19	f	-0.24	-1.32	-0.17	-0.385	-0.221667	0.673022
YAL059W	ECM1	cell wall organization and biogenesis*	molecular function unknown	0.01	-1.26	-0.57	-0.606667	-0.03	0.28	0.38	-0.08	-0.55	0	-0.606667	0.12941
SNR37				-0.58	-0.32	-0.92	-0.606667	-1.51	-0.92	-0.85	-1.95	-0.21	-1.088	0.481333	0.292471
YML021C	UNG1	DNA repair	uracil DNA N-glycosylase activity	-0.76	-0.91	-0.14	-0.603333	-0.16	-0.31	-0.01	0.24	-0.08	-0.064	-0.539333	0.0427987
YOL002C	IZH2	lipid metabolism*	metal ion binding	0.5	-1.36	-0.95	-0.603333	-1.02	-1.28	-1	-1.21	-1.49	-1.2	0.596667	0.213917
SNR30				-0.47	-0.61	-0.73	-0.603333	-1.11	-0.35	-0.73	-1.77	-0.51	-0.894	0.290667	0.428373
YOR252W	TMA16	biological process unknown	molecular function unknown	-0.72	-0.64	-0.44	-0.6	-0.32	0.64	-0.23	0.26	-0.15	0.04	-0.64	0.0413862
YFR001W	LOC1	ribosomal large subunit biogenesis*	mRNA binding	-1.38	0.28	-0.7	-0.6	0.53	-0.06	0.23	0.87	1.59	0.632	-1.232	0.0548728
YOR288C	MPD1	protein folding	protein disulfide isomerase activity	-1.01	-0.39	-0.4	-0.6	-0.04	-0.37	-0.38	0.06	0.09	-0.128	-0.472	0.0592926
YLL012W	YEH1	sterol metabolism	sterol esterase activity	-0.46	-0.97	-0.37	-0.6	-0.41	0	-0.26	-0.56	-0.59	-0.364	-0.236	0.279899
YCR022C				-1.18	-0.17	-0.45	-0.6	-0.39	-0.16	-0.25	-0.67	-0.18	-0.33	-0.27	0.327146
YBR036C	CSG2	calcium ion homeostasis*	enzyme regulator activity	0.1	-1.38	-0.52	-0.6	-1.34	-1.73	-1.01	-0.82	-0.3	-1.04	0.44	0.364932
YGR256W	GND2	pentose-phosphate shunt, oxidative branch	phosphogluconate dehydrogenase (decarboxylating) activity	-0.47	-0.33	-1	-0.6	-1.52	-1.1	-0.45	-1.24	-0.1	-0.882	0.282	0.486841
YOR045W	TOM6	protein import into mitochondrial matrix	protein transporter activity	0.42	-1.32	-0.9	-0.6	-0.03	-0.53	-0.57	-0.52	-1.8	-0.69	0.09	0.875068
YML026C	RPS18B	translation	structural constituent of ribosome	0.49	-1.52	-0.76	-0.596667	0.54	0.99	0.8	0.62	0.37	0.664	-1.26067	0.0313671
YGR272C		35S primary transcript processing	molecular function unknown	-0.92	-0.07	-0.8	-0.596667	0.33	0.24	0	-0.36	0.8	0.202	-0.798667	0.047021
YDR346C	SVF1	response to oxidative stress	molecular function unknown	-0.86	-0.2	-0.73	-0.596667	-0.38	-0.54	0.49	0.26	0.3	0.026	-0.622667	0.090586
YPL030W		biological process unknown	molecular function unknown	-0.05	-1.23	-0.51	-0.596667	-0.03	f	0	-0.1	-0.57	-0.175	-0.421667	0.254603
YOL061W	PRS5	telomere maintenance*	ribose phosphate diphosphokinase activity	-0.19	-0.92	-0.68	-0.596667	-0.42	-0.14	-0.12	-0.23	-0.85	-0.352	-0.244667	0.345647
FRAGYER056C-A				0.18	-1.25	-0.71	-0.593333	1.04	0.6	0.23	0.4	0.56	0.566	-1.15933	0.0169138
YER112W	LSM4	nuclear mRNA splicing, via spliceosome*	RNA binding*	-1.52	0.19	-0.45	-0.593333	-0.09	0.17	-0.21	-0.35	0.29	-0.038	-0.555333	0.211404
YDL144C		biological process unknown	molecular function unknown	-1.49	-0.28	-0.01	-0.593333	-0.3	-0.03	-0.34	-0.15	-0.34	-0.232	-0.361333	0.331753
YIR041W		biological process unknown	molecular function unknown	-1.09	-0.52	-0.17	-0.593333	f	-0.31	-0.05	-0.22	-1.16	-0.435	-0.158333	0.685703
YNL184C				-0.67	-0.35	-0.76	-0.593333	f	-0.59	-0.58	-0.74	-0.28	-0.5475	-0.0458333	0.778521
YDR374C		biological process unknown	molecular function unknown	-0.99	-0.2	-0.59	-0.593333	0.03	0.49	0.19	0.91	0.74	0.472	-1.06533	0.00823183
SPL2SNR20 U2				-1.26	-0.12	-0.4	-0.593333	-0.34	-0.87	-0.38	-1.05	-0.78	-0.684	0.0906667	0.781071
YCR103C				-1.16	0.25	-0.87	-0.593333	-0.23	-0.4	-0.61	-1.28	-1	-0.704	0.110667	0.794304
YOR295W	UAF30	transcription from RNA polymerase I promoter	RNA polymerase I transcription factor activity*	-0.8	-0.61	-0.36	-0.59	0.08	-0.05	-0.21	-0.04	0.14	-0.016	-0.574	0.0034492
YIR009W	MSL1	nuclear mRNA splicing, via spliceosome	RNA binding	-0.95	-0.55	-0.27	-0.59	0.22	0.06	-0.16	0.01	0.11	0.048	-0.638	0.00864099
YGL195W	GCN1	regulation of translational elongation	molecular function unknown	-1.56	-0.15	-0.06	-0.59	0.26	0.27	0.28	-0.4	0.23	0.128	-0.718	0.119848
21S_RRNA1				-0.01	-1.22	-0.54	-0.59	-1.07	0.27	-1.63	-1.68	-2.12	-1.246	0.656	0.322384
YHR197W	RIX1	35S primary transcript processing*	molecular function unknown	-0.86	-0.08	-0.83	-0.59	-0.59	-0.68	-0.32	-0.43	0.31	-0.342	-0.248	0.437289
YDR015C				-1.23	-0.2	-0.34	-0.59	0.17	f	0.2	-0.86	-0.55	-0.26	-0.33	0.460928
YAL054C	ACS1	acetyl-CoA biosynthesis*	acetate-CoA ligase activity	-0.17	-0.79	-0.81	-0.59	-0.4	-0.21	-0.77	-1.4	-1.16	-0.788	0.198	0.576085
YAR030C				-1.38	-0.06	-0.33	-0.59	f	-0.5	-0.45	-1.16	0.06	-0.5125	-0.0775	0.869569
YJR077C	MIR1	phosphate transport	inorganic phosphate transporter activity	0.68	-1.35	-1.09	-0.586667	-0.94	-1.8	-0.47	-0.01	-0.35	-0.714	0.127333	0.84467
YGR045C				-0.66	-0.91	-0.19	-0.586667	-0.04	0.39	-0.62	-0.98	f	-0.3125	-0.274167	0.524097
YDR516C	EMI2	sporulation (sensu Fungi)	molecular function unknown	-1.3	-0.11	-0.34	-0.583333	f	0.59	0.11	f	-0.22	0.16	-0.743333	0.161707
YHL042W		biological process unknown	molecular function unknown	-1.11	-0.4	-0.24	-0.583333	f	f	-0.07	-1.48	-1.14	-0.896667	0.313333	0.566314
YDR190C	RVB1	regulation of transcription from RNA polymerase II promoter*	ATPase activity*	-0.74	-0.59	-0.41	-0.58	0.12	0.19	0.69	1.37	0.81	0.636	-1.216	0.00795179
YLR018C	POM34	nucleocytoplasmic transport	molecular function unknown	-0.27	-0.99	-0.48	-0.58	0.27	-0.01	0.1	0.05	f	0.1025	-0.6825	0.0164717
YOR277C				-0.12	-0.99	-0.63	-0.58	0.06	0.5	0.19	0.04	-0.38	0.082	-0.662	0.0460738
YOR067C	ALG8	protein amino acid N-linked glycosylation*	dolichyl pyrophosphate Glc1Man9GlcNAc2 alpha-1,3-glucosyltransferase activity	-0.12	-0.94	-0.68	-0.58	-1.41	-1.71	-0.76	-1.02	-0.52	-1.084	0.504	0.185234
YBL019W	APN2	DNA repair	phosphodiesterase I activity*	-1.25	-0.14	-0.34	-0.576667	-0.29	0.34	0.1	0.04	-0.28	-0.018	-0.558667	0.108396
YER156C		biological process unknown	molecular function unknown	-0.19	-1.08	-0.46	-0.576667	0.66	-0.18	0.62	0.58	0.4	0.416	-0.992667	0.0126771
YPL101W	ELP4	regulation of transcription from RNA polymerase II promoter	RNA polymerase II transcription elongation factor activity	-0.78	-0.8	-0.15	-0.576667	-0.26	-0.36	-0.35	0.22	0.29	-0.092	-0.484667	0.0967772
YMR121C	RPL15B	translation	structural constituent of ribosome*	0.52	-1.65	-0.6	-0.576667	0.44	-0.17	0.19	0.73	0.38	0.314	-0.890667	0.12436
YML051W	GAL80	regulation of transcription, DNA-dependent*	transcription corepressor activity	0.35	-1.81	-0.27	-0.576667	-1.66	-1.79	-1.08	-1.01	-1.71	-1.45	0.873333	0.143493
YER187W		biological process unknown	molecular function unknown	-0.78	-0.46	-0.49	-0.576667	0.17	0.2	-0.35	-0.73	-0.39	-0.22	-0.356667	0.201822
YDR093W	DNF2	endocytosis*	phospholipid-translocating ATPase activity	-1.66	0.01	-0.08	-0.576667	0.44	0.46	0.04	-0.4	-0.26	0.056	-0.632667	0.218388
YGL246C	RAI1	processing of 27S pre-rRNA*	enzyme regulator activity	-1.22	0.07	-0.58	-0.576667	-0.27	f	-0.65	0.39	0.45	-0.02	-0.556667	0.264206
YDL134C-A				0.28	-1.16	-0.85	-0.576667	-0.1	-0.5	-0.63	-0.47	-0.58	-0.456	-0.120667	0.737
YDR192C	NUP42	mRNA export from nucleus*	structural molecule activity	-0.93	-0.47	-0.32	-0.573333	0.22	0.04	0.24	f	-0.48	0.005	-0.578333	0.0694071
YDL212W	SHR3	ER to Golgi vesicle-mediated transport*	unfolded protein binding	-0.08	-1.2	-0.44	-0.573333	-0.03	-0.23	0.11	-1.12	-0.28	-0.31	-0.263333	0.507563
YHR050W	SMF2	manganese ion transport	di-, tri-valent inorganic cation transporter activity*	0.11	-1.55	-0.28	-0.573333	f	-1.11	-1.03	0.04	-1.46	-0.89	0.316667	0.601171
YDL093W	PMT5	protein amino acid O-linked glycosylation	dolichyl-phosphate-mannose-protein mannosyltransferase activity	-1.77	0.56	-0.51	-0.573333	0.2	f	-0.37	-0.87	0.01	-0.2575	-0.315833	0.636809
YJR043C	POL32	telomere maintenance*	delta DNA polymerase activity*	-0.83	-0.74	-0.14	-0.57	0.23	-0.01	0.34	0.11	0.23	0.18	-0.75	0.00547594
YJL125C	GCD14	tRNA methylation	tRNA (adenine-N1-)-methyltransferase activity	-0.53	-0.99	-0.19	-0.57	0.12	-0.11	0.22	0.08	0.6	0.182	-0.752	0.0172169
YER003C	PMI40	protein amino acid glycosylation*	mannose-6-phosphate isomerase activity	-0.49	-1.01	-0.21	-0.57	-0.21	0.37	0.85	0.93	0.14	0.416	-0.986	0.0254388
YDL186W		biological process unknown	molecular function unknown	-0.71	-0.46	-0.54	-0.57	0.04	0.09	-0.5	-0.21	-0.15	-0.146	-0.424	0.0299117
YMR247C		biological process unknown	molecular function unknown	-1.32	-0.06	-0.33	-0.57	-0.39	0.04	-0.11	0.2	0.41	0.03	-0.6	0.121904
YJR072C	NPA3	biological process unknown	ATPase activity	-0.9	-0.46	-0.34	-0.566667	0.61	0.38	1.02	1.03	1.5	0.908	-1.47467	0.00209762
YBR089C-A	NHP6B	regulation of transcription from RNA polymerase II promoter*	chromatin binding	-0.56	-1.03	-0.11	-0.566667	-0.19	-0.84	-0.61	-0.23	-1.2	-0.614	0.0473333	0.886912
YBL089W	AVT5	transport	transporter activity	-0.39	-1.07	-0.24	-0.566667	-0.4	-0.32	-0.33	-0.23	0.22	-0.212	-0.354667	0.187323
YLR230W				-0.18	-1.06	-0.46	-0.566667	-0.08	-0.53	-0.29	0.39	-0.43	-0.188	-0.378667	0.237217
YBR031W	RPL4A	translation	structural constituent of ribosome	-0.22	-0.01	-1.47	-0.566667	-0.99	-1.24	-0.25	0.29	0.56	-0.326	-0.240667	0.689058
YGL140C		biological process unknown	molecular function unknown	-0.32	-0.87	-0.5	-0.563333	0.28	0.32	0.13	f	0.1	0.2075	-0.770833	0.00364402
YBR193C	MED8	transcription from RNA polymerase II promoter	RNA polymerase II transcription mediator activity	-0.98	-0.39	-0.32	-0.563333	0.26	f	-0.03	-0.1	-0.41	-0.07	-0.493333	0.0940002
YDL042C	SIR2	chromatin silencing at telomere*	NAD-dependent histone deacetylase activity (H3-K14 specific)*	-1.16	-1.16	0.63	-0.563333	0.08	-0.01	0.09	1.02	-0.39	0.158	-0.721333	0.226128
YNL018C		biological process unknown	molecular function unknown	-0.08	-0.9	-0.71	-0.563333	-0.66	-0.49	-0.18	-0.01	0.16	-0.236	-0.327333	0.271908
YLR174W	IDP2	glutamate biosynthesis*	isocitrate dehydrogenase (NADP+) activity	-0.21	-1.27	-0.21	-0.563333	-0.39	-0.2	-0.27	-0.45	-0.28	-0.318	-0.245333	0.390082
YMR292W	GOT1	ER to Golgi vesicle-mediated transport*	molecular function unknown	0.1	-1.28	-0.51	-0.563333	-0.23	-0.15	-0.21	-0.41	-0.83	-0.366	-0.197333	0.57741
YEL029C	BUD16	telomere maintenance*	molecular function unknown	-0.88	-0.52	-0.29	-0.563333	-0.56	-0.78	-0.25	-0.51	-0.19	-0.458	-0.105333	0.600499
YCR081W	SRB8	telomere maintenance*	RNA polymerase II transcription mediator activity	-0.79	-0.32	-0.57	-0.56	-0.22	-0.07	0.16	0.19	-0.14	-0.016	-0.544	0.0101548
YBL083C				-0.21	-0.8	-0.67	-0.56	-0.08	-0.5	-0.21	-0.29	0.16	-0.184	-0.376	0.103799
YJL054W	TIM54	protein import into mitochondrial inner membrane	protein transporter activity	0.13	-1.28	-0.53	-0.56	-0.35	-0.21	0.04	f	-0.01	-0.1325	-0.4275	0.284994
YFR014C	CMK1	protein amino acid phosphorylation*	calmodulin-dependent protein kinase I activity	-1.12	-0.45	-0.11	-0.56	f	-0.32	0.18	0.25	-0.91	-0.2	-0.36	0.412861
YDR454C	GUK1	GMP metabolism	guanylate kinase activity	-0.9	-0.85	0.08	-0.556667	-0.08	0.26	-0.25	-0.21	-1.35	-0.326	-0.230667	0.611027
YAR053W				-1.66	0.45	-0.46	-0.556667	f	f	-0.54	-1.52	-0.51	-0.856667	0.3	0.688359
YBR002C	RER2	ER to Golgi vesicle-mediated transport*	prenyltransferase activity*	-0.4	-0.75	-0.51	-0.553333	0.33	-0.38	-0.4	0.34	0.29	0.036	-0.589333	0.0522992
YIL159W	BNR1	actin filament organization*	cytoskeletal protein binding	-1.23	-0.12	-0.31	-0.553333	0.5	f	0.55	-0.68	-0.31	0.015	-0.568333	0.271669
YBR284W		biological process unknown*	molecular function unknown	-1.5	0.44	-0.6	-0.553333	0.01	0.39	-0.18	-0.53	-0.18	-0.098	-0.455333	0.356157
YER060W	FCY21	biological process unknown	cytosine-purine permease activity	-0.81	-0.52	-0.33	-0.553333	-0.51	-0.42	-0.3	-0.76	0.04	-0.39	-0.163333	0.451033
YNL111C	CYB5	electron transport*	electron carrier activity	-0.34	-1.05	-0.26	-0.55	0.25	0.39	0.41	0.76	0.43	0.448	-0.998	0.00353112
YGL189C	RPS26A	translation	structural constituent of ribosome	0.31	-0.88	-1.08	-0.55	0.6	0.39	0.39	0.63	1.12	0.626	-1.176	0.01777
SPL2YIL177C				-0.77	-0.74	-0.14	-0.55	-0.01	0.36	1.35	0.65	0.2	0.51	-1.06	0.0227709
YPR185W	ATG13	protein targeting to vacuole*	protein binding	0.54	-1.45	-0.74	-0.55	0.84	0.54	0.41	0.73	-1.04	0.296	-0.846	0.223765
YLR302C				-0.59	-0.83	-0.23	-0.55	0.24	f	-0.25	-0.67	-0.68	-0.34	-0.21	0.509852
YJL017W				-0.61	-0.61	-0.43	-0.55	f	f	-0.47	f	-0.91
YER185W		biological process unknown	molecular function unknown	-0.81	-0.61	-0.22	-0.546667	-0.03	0.03	-0.27	-0.58	-0.31	-0.232	-0.314667	0.153766
YJL045W		cellular respiration	succinate dehydrogenase (ubiquinone) activity	-0.94	0.24	-0.94	-0.546667	f	f	-0.6	-1.22	-0.37	-0.73	0.183333	0.7153
YPL239W	YAR1	response to osmotic stress*	molecular function unknown	-0.7	-0.27	-0.66	-0.543333	0.43	0.18	0.29	0.68	0.78	0.472	-1.01533	0.00139364
FRAGYLR406C				0.52	-1.68	-0.47	-0.543333	1.1	1.25	0.94	1.32	1.21	1.164	-1.70733	0.0112292
YCR064C				-0.48	-1.03	-0.12	-0.543333	-0.27	0.33	-0.29	-0.23	-1.16	-0.324	-0.219333	0.577296
YFR030W	MET10	sulfate assimilation	sulfite reductase (NADPH) activity	-1.08	-0.65	0.1	-0.543333	-0.26	-0.36	-0.73	-0.4	f	-0.4375	-0.105833	0.748718
YDL136W	RPL35B	translation	structural constituent of ribosome	-0.51	-0.7	-0.41	-0.54	0.3	0.91	0.81	1	0.98	0.8	-1.34	0.000334367
YDL220C	CDC13	telomere maintenance*	single-stranded DNA binding	-0.23	-1.06	-0.33	-0.54	-0.37	0.2	-0.11	-0.39	0.29	-0.076	-0.464	0.133887
YGR140W	CBF2	chromosome segregation*	DNA bending activity*	-1.11	-0.11	-0.4	-0.54	-0.42	-0.09	-0.21	0.12	0.55	-0.01	-0.53	0.137165
YKL047W		biological process unknown	molecular function unknown	-0.88	-0.79	0.05	-0.54	0.05	f	0.58	1.04	-0.69	0.245	-0.785	0.180525
YNL066W	SUN4	mitochondrion organization and biogenesis	glucosidase activity	0.33	-1.18	-0.77	-0.54	-1.78	-2.07	-0.79	-0.63	-0.52	-1.158	0.618	0.294609
YNL324W				-1.2	-0.1	-0.32	-0.54	f	f	-0.36	-0.91	-0.25	-0.506667	-0.0333333	0.936515
YGR263C		biological process unknown	molecular function unknown	-0.64	-0.45	-0.52	-0.536667	f	-0.7	-0.13	0.16	-0.1	-0.1925	-0.344167	0.177577
YAL037W		biological process unknown	molecular function unknown	-1.08	-0.11	-0.42	-0.536667	0.36	-0.2	-0.18	-0.81	-0.8	-0.326	-0.210667	0.579697
YDR358W	GGA1	Golgi to vacuole transport*	ubiquitin binding	-0.7	-0.37	-0.54	-0.536667	0.08	0.1	-0.08	0.18	0.48	0.152	-0.688667	0.00278161
YKL058W	TOA2	transcription initiation from RNA polymerase II promoter	general RNA polymerase II transcription factor activity	0.05	-0.93	-0.73	-0.536667	-0.23	-0.41	-0.34	0.02	-0.1	-0.212	-0.324667	0.228178
YNL010W		biological process unknown	molecular function unknown	0.55	-1.18	-0.98	-0.536667	-0.14	-0.5	-0.12	0.68	-0.25	-0.066	-0.470667	0.363505
YDL146W	LDB17	biological process unknown	molecular function unknown	-1.28	0.04	-0.37	-0.536667	0.16	f	f	-0.98	-0.56	-0.46	-0.0766667	0.888386
YLR221C	RSA3	ribosomal large subunit assembly and maintenance	molecular function unknown	-0.23	-0.83	-0.54	-0.533333	0.74	0.52	0.53	0.81	0.82	0.684	-1.21733	0.000220564
YDR476C		biological process unknown	molecular function unknown	-0.24	-1.11	-0.25	-0.533333	0.15	-0.5	0.09	-0.36	-0.32	-0.188	-0.345333	0.251858
TV(UAC)B				-1.51	0.15	-0.24	-0.533333	-1.33	-0.66	-0.96	-1.32	-0.89	-1.032	0.498667	0.263948
YDR375C	BCS1	aerobic respiration*	ATPase activity	-1.64	0.39	-0.35	-0.533333	f	-0.2	-0.26	-0.53	0.47	-0.13	-0.403333	0.500938
YBL042C	FUI1	uridine transport	uridine transporter activity	-0.21	-0.78	-0.61	-0.533333	-0.85	-0.4	-0.68	-0.18	0.24	-0.374	-0.159333	0.594973
YJL218W		biological process unknown	acetyltransferase activity	-0.84	-1.02	0.26	-0.533333	f	f	-0.01	-1.82	-0.11	-0.646667	0.113333	0.881024
YLR243W		biological process unknown	signal sequence binding	-0.89	-0.32	-0.38	-0.53	-0.28	0.36	-0.06	0.31	-0.31	0.004	-0.534	0.0600675
YHR088W	RPF1	ribosomal large subunit assembly and maintenance*	rRNA primary transcript binding	-0.79	-0.29	-0.51	-0.53	0.34	f	0.43	-0.55	-0.14	0.02	-0.55	0.121413
YDR394W	RPT3	ubiquitin-dependent protein catabolism	ATPase activity*	-1.3	0.14	-0.43	-0.53	0.12	-0.1	0.47	-0.68	-0.21	-0.08	-0.45	0.300068
YDL052C	SLC1	sphingolipid biosynthesis	1-acylglycerol-3-phosphate O-acyltransferase activity	-0.1	-1.24	-0.25	-0.53	-0.61	-0.4	-0.28	0.47	-0.72	-0.308	-0.222	0.582433
YPL218W	SAR1	ER to Golgi vesicle-mediated transport	GTPase activity	1.03	-1.8	-0.82	-0.53	-0.22	-0.72	-0.42	-0.6	-1.17	-0.626	0.096	0.886112
YDR420W	HKR1	cell wall organization and biogenesis*	molecular function unknown	-0.65	-0.27	-0.66	-0.526667	-0.18	-0.02	0.15	0.14	0.2	0.058	-0.584667	0.00447643
YFL015C				-1.53	0.35	-0.4	-0.526667	0.01	f	-0.04	-0.55	-0.09	-0.1675	-0.359167	0.489698
YDR131C		ubiquitin-dependent protein catabolism	protein binding	-1.79	0.52	-0.31	-0.526667	-0.1	-0.17	-0.07	-0.55	-0.09	-0.196	-0.330667	0.539047
YLR300W	EXG1	cell wall organization and biogenesis*	glucan 1,3-beta-glucosidase activity	0.76	-1.5	-0.84	-0.526667	-0.81	-1.2	-0.45	-0.27	-1.18	-0.782	0.255333	0.659035
YNR076W	PAU6	biological process unknown	molecular function unknown	-0.59	-0.81	-0.18	-0.526667	-0.28	-0.35	-0.58	f	-0.15	-0.34	-0.186667	0.365559
YBL097W	BRN1	mitotic sister chromatid segregation*	molecular function unknown	-1.35	-0.23	0.01	-0.523333	0.18	0.33	0.29	1.03	1.02	0.57	-1.09333	0.0325378
YGR060W	ERG25	ergosterol biosynthesis	C-4 methylsterol oxidase activity	-0.24	-0.95	-0.38	-0.523333	-0.14	-0.35	-0.01	-0.08	-0.33	-0.182	-0.341333	0.110649
YLR134W	PDC5	pyruvate metabolism*	pyruvate decarboxylase activity	0.65	-1.82	-0.4	-0.523333	0	0.07	1.14	2.21	0.97	0.878	-1.40133	0.111377
YER043C	SAH1	methionine metabolism*	adenosylhomocysteinase activity	0.28	-0.88	-0.97	-0.523333	-0.45	-0.5	0.52	1.01	0.85	0.286	-0.809333	0.169812
YOR274W	MOD5	tRNA modification	tRNA isopentenyltransferase activity	-0.32	-1.07	-0.18	-0.523333	0.19	f	-0.06	-0.4	-0.2	-0.1175	-0.405833	0.198371
YDR428C		biological process unknown	molecular function unknown	-1.05	-0.19	-0.33	-0.523333	-0.17	-0.45	f	-0.11	-0.09	-0.205	-0.318333	0.248453
YBR015C	MNN2	protein amino acid glycosylation	alpha-1,2-mannosyltransferase activity	-0.23	-0.71	-0.63	-0.523333	-0.89	-1.23	-0.06	-0.57	-0.86	-0.722	0.198667	0.508514
YPR052C	NHP6A	regulation of transcription from RNA polymerase II promoter*	chromatin binding	0.34	-1.21	-0.7	-0.523333	-0.26	0.08	-0.53	-0.55	-0.82	-0.416	-0.107333	0.79247
YFL045C	SEC53	protein targeting to ER	phosphomannomutase activity	0.05	-0.85	-0.76	-0.52	0.35	0.27	0.52	0.92	0.5	0.512	-1.032	0.00699033
YDL033C	SLM3	protein biosynthesis*	tRNA (5-methylaminomethyl-2-thiouridylate)-methyltransferase activity	-0.95	-0.19	-0.42	-0.52	f	0.01	-0.34	0.09	-0.04	-0.07	-0.45	0.0946089
YFR022W	ROG3	biological process unknown	molecular function unknown	-0.34	-0.83	-0.39	-0.52	-0.25	f	-0.19	-0.41	-0.62	-0.3675	-0.1525	0.418179
YIL146C	ECM37	cell wall organization and biogenesis	molecular function unknown	-1.06	-0.11	-0.39	-0.52	f	f	0	-0.71	0.04	-0.223333	-0.296667	0.470414
YBR125C	PTC4	biological process unknown	protein phosphatase type 2C activity	-1.23	0.01	-0.34	-0.52	-0.28	-0.69	-0.42	-0.14	0.18	-0.27	-0.25	0.479218
YHR174W	ENO2	glycolysis*	phosphopyruvate hydratase activity	0.75	-1.33	-0.98	-0.52	-1.29	-0.77	0.6	1.04	0.34	-0.016	-0.504	0.525504
YLR059C	REX2	RNA processing	3'-5' exonuclease activity	-0.1	-1.11	-0.35	-0.52	0.48	-0.44	0.01	-0.45	-1.02	-0.284	-0.236	0.578471
YKL107W		biological process unknown	molecular function unknown	-0.72	-0.23	-0.61	-0.52	-0.64	-0.16	-0.77	-0.43	-0.15	-0.43	-0.09	0.66617
YBR173C	UMP1	ubiquitin-dependent protein catabolism*	proteasome activator activity	-0.63	-0.8	-0.12	-0.516667	0.61	0.23	0.44	0.62	-0.54	0.272	-0.788667	0.0504586
YBR040W	FIG1	cellular morphogenesis during conjugation with cellular fusion*	molecular function unknown	-0.64	-0.57	-0.34	-0.516667	-0.36	-0.07	-0.41	-0.59	-0.25	-0.336	-0.180667	0.222151
YHR047C	AAP1	proteolysis*	aminopeptidase activity	-0.87	-0.19	-0.49	-0.516667	-1.15	-1.23	-0.35	0.15	-0.6	-0.636	0.119333	0.758755
YDR205W	MSC2	zinc ion homeostasis	cation:cation antiporter activity	-0.77	-0.17	-0.61	-0.516667	-0.3	-0.87	-0.27	-0.79	-0.26	-0.498	-0.0186667	0.936301
YKL182W	FAS1	fatty acid biosynthesis	[acyl-carrier protein] S-malonyltransferase activity*	0.05	-0.92	-0.67	-0.513333	-0.18	0.53	1.05	1.01	0.71	0.624	-1.13733	0.0207345
YDL112W	TRM3	tRNA methylation	tRNA (guanosine) methyltransferase activity	-0.17	-0.7	-0.67	-0.513333	-0.32	0.67	0.32	f	0.21	0.22	-0.733333	0.0482032
YDR492W	IZH1	lipid metabolism*	metal ion binding	-0.84	-0.85	0.15	-0.513333	0.3	0.48	0.09	-0.01	-1	-0.028	-0.485333	0.291824
YFR028C	CDC14	protein amino acid dephosphorylation*	phosphoprotein phosphatase activity	-0.07	-1.21	-0.26	-0.513333	-0.78	0.9	-0.24	-0.3	-0.18	-0.12	-0.393333	0.415141
YDR460W	TFB3	transcription initiation from RNA polymerase II promoter*	general RNA polymerase II transcription factor activity	-0.56	-0.73	-0.25	-0.513333	-0.23	0.5	-0.25	-0.43	-1.12	-0.306	-0.207333	0.585225
YGL254W	FZF1	positive regulation of transcription from RNA polymerase II promoter*	transcription factor activity	-1.28	0.32	-0.58	-0.513333	f	f	-0.67	-0.88	0.13	-0.473333	-0.04	0.9461
YIL127C		biological process unknown	molecular function unknown	-0.67	-0.22	-0.64	-0.51	0.7	0.84	0.57	0.62	1.4	0.826	-1.336	0.00106894
YGL058W	RAD6	telomere maintenance*	ubiquitin conjugating enzyme activity	-0.3	-0.87	-0.36	-0.51	0.43	-0.1	0.04	0.52	-0.07	0.164	-0.674	0.0212517
YAR008W	SEN34	tRNA splicing	tRNA-intron endonuclease activity	-1.55	0.17	-0.15	-0.51	0.57	0.34	-0.06	0.42	-0.01	0.252	-0.762	0.118971
YPR081C	GRS2	glycyl-tRNA aminoacylation	glycine-tRNA ligase activity	0.61	-1.24	-0.9	-0.51	0.12	-0.28	0.39	0.26	-0.08	0.082	-0.592	0.231449
YKR032W				-1.29	0.09	-0.33	-0.51	f	f	-0.33	-1.19	-0.42	-0.646667	0.136667	0.794626
YOR318C				-0.94	-0.55	-0.04	-0.51	-0.35	f	-0.6	-0.68	-0.37	-0.5	-0.01	0.968232
SPL2YJL206C-A				-1.23	-0.58	0.29	-0.506667	-0.32	0.73	-0.01	0.05	-0.13	0.064	-0.570667	0.203312
YDR302W	GPI11	GPI anchor biosynthesis	phosphoethanolamine N-methyltransferase activity	-0.08	-0.89	-0.55	-0.506667	-0.03	-0.42	-0.08	-0.2	-0.39	-0.224	-0.282667	0.209811
YLR332W	MID2	cell wall organization and biogenesis*	transmembrane receptor activity	0.23	-0.5	-1.25	-0.506667	-1.13	-1.66	-0.69	-0.84	-0.21	-0.906	0.399333	0.406217
YPL019C	VTC3	vacuole fusion, non-autophagic	molecular function unknown	0.25	-1.27	-0.5	-0.506667	-1.59	-1.13	0.57	-1.84	-0.26	-0.85	0.343333	0.629162
YBR243C	ALG7	protein amino acid N-linked glycosylation	UDP-N-acetylglucosamine-dolichyl-phosphate N-acetylglucosaminephosphotransferase activity	-0.4	-0.84	-0.28	-0.506667	-0.64	-1.4	-0.32	-0.23	0.4	-0.438	-0.0686667	0.872775
YBR070C	ALG14	dolichol-linked oligosaccharide biosynthesis	N-acetylglucosaminyldiphosphodolichol N-acetylglucosaminyltransferase activity*	-0.23	-1.21	-0.08	-0.506667	f	-0.68	-0.38	0.17	-1.05	-0.485	-0.0216667	0.961344
YBR259W		biological process unknown	molecular function unknown	-0.91	-0.46	-0.14	-0.503333	-0.12	0.07	-0.12	f	-0.18	-0.0875	-0.415833	0.089274
YDR188W	CCT6	protein folding*	unfolded protein binding	-0.11	-1.21	-0.19	-0.503333	-0.27	-0.48	0.37	0.96	0.85	0.286	-0.789333	0.140191
YBL054W		biological process unknown	molecular function unknown	-1.13	0.09	-0.47	-0.503333	-0.4	-0.38	-0.37	-0.3	0.42	-0.206	-0.297333	0.405214
YER072W	VTC1	vacuole fusion, non-autophagic	molecular function unknown	0.36	-1.27	-0.6	-0.503333	-1.03	-0.34	0.73	-0.59	0.42	-0.162	-0.341333	0.560021
YLR342W	FKS1	cell wall organization and biogenesis*	1,3-beta-glucan synthase activity	0.3	-0.85	-0.96	-0.503333	-1.06	-0.38	0.03	-0.32	-0.27	-0.4	-0.103333	0.794407
YDR143C	SAN1	response to stress*	ubiquitin-protein ligase activity	-1.4	0.37	-0.48	-0.503333	f	-0.72	-0.1	-0.82	-0.03	-0.4175	-0.0858333	0.868253
YBL082C	ALG3	protein amino acid glycosylation*	alpha-1,3-mannosyltransferase activity	-0.68	-0.4	-0.43	-0.503333	-0.24	-0.39	-0.55	-0.55	-0.69	-0.484	-0.0193333	0.87905
YER025W	GCD11	translational initiation	translation initiation factor activity	0.1	-0.6	-1	-0.5	0.31	0.02	0.85	1.44	1.4	0.804	-1.304	0.0265623
YDR260C	SWM1	spore wall assembly (sensu Fungi)*	molecular function unknown	-0.27	-0.56	-0.67	-0.5	0.58	-0.2	0.24	-0.16	-0.55	-0.018	-0.482	0.129289
YBR296C	PHO89	phosphate transport	sodium:inorganic phosphate symporter activity	-1.02	-0.1	-0.38	-0.5	-0.74	-0.38	-0.85	-1.87	-1.44	-1.056	0.556	0.219868
YDR465C	RMT2	peptidyl-arginine methylation	protein-arginine N-methyltransferase activity	-1.5	0.34	-0.34	-0.5	0.12	0.24	0.04	-0.49	0.28	0.038	-0.538	0.261101
YDL041W				-1.56	0.36	-0.3	-0.5	f	f	-0.08	0.22	0.64	0.26	-0.76	0.274463
YLL053C		biological process unknown	molecular function unknown	-0.65	-0.66	-0.19	-0.5	-0.13	0.3	0	-0.04	-1.02	-0.178	-0.322	0.349757
YBL031W	SHE1	biological process unknown	molecular function unknown	-0.75	-0.63	-0.12	-0.5	0.57	-1.08	0.03	0.03	-0.47	-0.184	-0.316	0.455823
YDR332W		biological process unknown	helicase activity	-1.1	0.23	-0.63	-0.5	f	f	-0.1	-0.72	0.38	-0.146667	-0.353333	0.521126
YPR201W	ARR3	arsenite transport	arsenite transporter activity	-1.01	-0.25	-0.24	-0.5	f	f	-0.57	-0.55	-0.96	-0.693333	0.193333	0.538575
SPL2YDR381W				-1.3	0.13	-0.33	-0.5	-0.52	0.05	-0.09	-0.79	-0.11	-0.292	-0.208	0.596287
YHR213W		biological process unknown	molecular function unknown	-1.16	0.09	-0.43	-0.5	-0.3	-0.33	-0.58	-0.65	-0.34	-0.44	-0.06	0.838497
YKL173W	SNU114	nuclear mRNA splicing, via spliceosome*	RNA splicing factor activity, transesterification mechanism*	-1.12	0.28	-0.65	-0.496667	-0.16	f	0.01	-0.2	-0.15	-0.125	-0.371667	0.334963
YEL047C		metabolism	fumarate reductase (NADH) activity	-0.32	-0.52	-0.65	-0.496667	-0.56	-1.04	-0.2	-0.27	-0.11	-0.436	-0.0606667	0.805478
YDR173C	ARG82	negative regulation of transcription from RNA polymerase II promoter*	inositol polyphosphate multikinase activity	-1.68	0.17	0.02	-0.496667	0.44	0.23	-0.06	0.86	0.9	0.474	-0.970667	0.0990797
YIL043C	CBR1	electron transport	cytochrome-b5 reductase activity	0.03	-1	-0.52	-0.496667	-0.18	-0.45	0.09	0.45	0.5	0.082	-0.578667	0.125919
YDL210W	UGA4	transport*	putrescine transporter activity*	-0.76	-0.45	-0.28	-0.496667	0.15	f	0.02	-0.79	0.02	-0.15	-0.346667	0.271851
YGR284C	ERV29	ER to Golgi vesicle-mediated transport	molecular function unknown	0.76	-1.26	-0.99	-0.496667	-1.17	-1.42	-1.04	-0.7	-0.47	-0.96	0.463333	0.402307
YLR385C	SWC7	chromatin remodeling	molecular function unknown	-0.86	-0.09	-0.54	-0.496667	f	f	-0.4	-0.44	0.01	-0.276667	-0.22	0.45409
YDR036C	EHD3	endocytosis*	3-hydroxyisobutyryl-CoA hydrolase activity	-1.38	0.02	-0.13	-0.496667	-0.44	-0.77	-0.23	-0.84	0.5	-0.356	-0.140667	0.768324
YGL031C	RPL24A	translation	structural constituent of ribosome*	0.28	-0.73	-1.03	-0.493333	1.17	0.46	0.99	0.98	1.16	0.952	-1.44533	0.00515072
YDR222W		biological process unknown	molecular function unknown	-1.01	-0.74	0.27	-0.493333	0.71	0.62	1.05	f	0.55	0.7325	-1.22583	0.0174791
YIL066C	RNR3	DNA replication	ribonucleoside-diphosphate reductase activity	-0.53	-0.52	-0.43	-0.493333	-0.03	0.28	0.16	-0.39	-0.36	-0.068	-0.425333	0.0573107
YAR052C				-0.57	-0.55	-0.36	-0.493333	-0.26	-0.55	-0.32	-0.37	0.03	-0.294	-0.199333	0.190218
YBR295W	PCA1	iron ion homeostasis*	ATPase activity, coupled to transmembrane movement of ions, phosphorylative mechanism	-1.01	-0.1	-0.37	-0.493333	-0.14	-0.07	-0.2	-0.4	-0.26	-0.214	-0.279333	0.233391
YBR146W	MRPS9	translation	structural constituent of ribosome	-0.32	-1	-0.16	-0.493333	f	-0.3	-0.09	0.11	-0.71	-0.2475	-0.245833	0.448625
YDR436W	PPZ2	sodium ion homeostasis	protein serine/threonine phosphatase activity	-1.07	-0.04	-0.37	-0.493333	-0.24	-0.32	-0.05	-0.7	-0.11	-0.284	-0.209333	0.466164
SNR63				-0.26	-0.31	-0.91	-0.493333	-0.48	-0.67	-0.44	-1.74	-0.3	-0.726	0.232667	0.561919
YDR538W	PAD1	aromatic compound catabolism	carboxy-lyase activity	-0.17	-1.13	-0.18	-0.493333	0.37	0	0.14	-0.45	-1.09	-0.206	-0.287333	0.515163
YDR269C				-0.99	-0.11	-0.37	-0.49	0.24	0.73	0.02	0.54	0.08	0.322	-0.812	0.021519
YOR118W		biological process unknown	molecular function unknown	-0.3	-1.07	-0.1	-0.49	0.21	-0.18	0.04	0.23	0.18	0.096	-0.586	0.0495747
YIL114C	POR2	ion transport	voltage-gated ion-selective channel activity	-0.5	-0.83	-0.14	-0.49	0	-0.28	0.36	0.47	-0.51	0.008	-0.498	0.133434
YDR455C				-1.45	0.28	-0.3	-0.49	-0.15	f	0.1	-0.34	-0.12	-0.1275	-0.3625	0.446053
YNL321W		biological process unknown	molecular function unknown	-0.08	-1.11	-0.28	-0.49	-0.85	-1.06	-0.29	-0.27	-1.08	-0.71	0.22	0.533058
YNL270C	ALP1	basic amino acid transport	basic amino acid transporter activity	-0.36	-0.62	-0.49	-0.49	-0.16	f	-0.42	-0.78	-1.25	-0.6525	0.1625	0.59513
YDR343C	HXT6	hexose transport	glucose transporter activity*	-1.17	-0.03	-0.27	-0.49	0.09	0.36	-0.43	-0.83	-0.67	-0.296	-0.194	0.639785
YBR229C	ROT2	cell wall biosynthesis (sensu Fungi)	alpha-glucosidase activity	-0.95	-0.44	-0.08	-0.49	-0.61	-0.66	-0.07	f	-0.2	-0.385	-0.105	0.716981
YOL007C	CSI2	biological process unknown	molecular function unknown	-0.7	-0.77	0.01	-0.486667	0.12	-0.05	0.37	0.57	-0.09	0.184	-0.670667	0.0351955
YNL114C				-0.64	-0.3	-0.52	-0.486667	-0.01	-0.08	-0.53	0.12	0.36	-0.028	-0.458667	0.069658
YFL003C	MSH4	meiotic recombination	DNA binding	-0.78	-0.29	-0.39	-0.486667	f	f	-0.43	-0.61	-0.62	-0.553333	0.0666667	0.701314
YNL318C	HXT14	hexose transport	galactose transporter activity	-1.01	0.04	-0.49	-0.486667	f	0.14	-0.33	-0.74	-0.64	-0.3925	-0.0941667	0.79586
YJL062W	LAS21	GPI anchor biosynthesis	transferase activity	-0.14	-1.05	-0.27	-0.486667	-0.31	-0.89	-0.24	-0.31	-0.95	-0.54	0.0533333	0.861914
YAR062W		biological process unknown	molecular function unknown	-0.36	-0.86	-0.24	-0.486667	f	0.12	-0.71	-0.94	-0.35	-0.47	-0.0166667	0.960011
YOR315W	SFG1	pseudohyphal growth*	specific RNA polymerase II transcription factor activity	-0.55	-0.34	-0.56	-0.483333	-0.26	0.6	-0.18	0	0.1	0.052	-0.535333	0.0422177
YML106W	URA5	'de novo' pyrimidine base biosynthesis	orotate phosphoribosyltransferase activity	0.45	-1.11	-0.79	-0.483333	0.07	-0.07	0.33	0.56	0.75	0.328	-0.811333	0.089891
YPL149W	ATG5	protein targeting to vacuole*	molecular function unknown	-0.74	-0.3	-0.41	-0.483333	f	f	-0.6	-0.94	-0.51	-0.683333	0.2	0.342951
YDL214C	PRR2	MAPKKK cascade	receptor signaling protein serine/threonine kinase activity	-1.19	-0.23	-0.03	-0.483333	0.04	f	0.25	-0.74	-0.25	-0.175	-0.308333	0.467743
YBL023C	MCM2	DNA replication initiation*	chromatin binding*	-0.93	-0.27	-0.24	-0.48	-0.1	-0.13	0.35	0.03	-0.66	-0.102	-0.378	0.215373
YGL171W	ROK1	35S primary transcript processing	ATPase activity*	-0.9	-0.23	-0.3	-0.476667	0.17	0.31	0.41	-0.5	-0.31	0.016	-0.492667	0.133796
YOR270C	VPH1	vacuolar acidification*	hydrogen-transporting ATPase activity, rotational mechanism	0.4	-1.29	-0.54	-0.476667	-1.78	-1.88	-0.53	-0.3	-1.36	-1.17	0.693333	0.261007
YDR273W	DON1	meiosis*	molecular function unknown	-1.55	0.39	-0.27	-0.476667	0.18	0.18	-0.12	-0.37	0.15	0.004	-0.480667	0.317206
YDR490C	PKH1	protein amino acid phosphorylation*	protein kinase activity	-0.66	-0.75	-0.02	-0.476667	0.3	0.57	0.01	-0.43	-0.88	-0.086	-0.390667	0.347605
YBR187W		biological process unknown	molecular function unknown	-0.3	-0.72	-0.41	-0.476667	0.13	0.34	0.2	0.43	0.42	0.304	-0.780667	0.000676959
YLR052W	IES3	chromatin remodeling	molecular function unknown	0.04	-1.24	-0.23	-0.476667	0.44	0.18	0.05	0.2	-0.1	0.154	-0.630667	0.0868907
YEL057C		telomere maintenance	molecular function unknown	-0.71	0.12	-0.84	-0.476667	f	-0.74	-0.93	-1.3	-0.36	-0.8325	0.355833	0.345759
YLR107W	REX3	RNA processing	3'-5' exonuclease activity	-0.6	-0.53	-0.3	-0.476667	-0.03	f	-0.24	-1.01	-0.3	-0.395	-0.0816667	0.76886
YHR167W	THP2	telomere maintenance*	nucleic acid binding	-1.1	-0.1	-0.22	-0.473333	f	f	-0.7	-0.23	0.24	-0.23	-0.243333	0.58995
YDR439W	LRS4	chromatin silencing at rDNA*	molecular function unknown	-1.05	-0.02	-0.35	-0.473333	0.33	f	0.87	-0.53	-0.14	0.1325	-0.605833	0.225785
YKL050C		biological process unknown	molecular function unknown	-1.46	0.31	-0.27	-0.473333	f	-0.15	-0.17	-0.01	0.63	0.075	-0.548333	0.313595
YKL057C	NUP120	mRNA export from nucleus*	structural molecule activity	0.25	-1.31	-0.36	-0.473333	f	-0.65	0.31	0.34	-0.99	-0.2475	-0.225833	0.699042
YDR095C				-1.76	0.63	-0.29	-0.473333	-0.11	f	-0.38	-0.73	0.1	-0.28	-0.193333	0.767667
YJL117W	PHO86	protein folding*	molecular function unknown	0.33	-1.42	-0.33	-0.473333	-0.47	-0.85	-0.39	-0.62	-0.05	-0.476	0.00266667	0.995048
YNL176C		biological process unknown	molecular function unknown	-0.44	-0.46	-0.51	-0.47	f	-0.53	-0.59	-0.69	-0.72	-0.6325	0.1625	0.0316063
YGL121C	GPG1	signal transduction	signal transducer activity	-0.48	0	-0.93	-0.47	-0.38	-0.93	-1.32	-2.01	-2.34	-1.396	0.926	0.120857
YOR236W	DFR1	folic acid and derivative metabolism	dihydrofolate reductase activity	-0.07	-1.17	-0.17	-0.47	0.36	0.9	-0.35	0.01	-0.46	0.092	-0.562	0.227994
YGR082W	TOM20	protein import into mitochondrial matrix	protein transporter activity	-0.13	-0.46	-0.82	-0.47	-0.26	-0.24	-0.07	0.14	-0.54	-0.194	-0.276	0.234739
YDR290W				-1.22	0.23	-0.42	-0.47	0.05	-0.09	-0.17	-0.8	0.59	-0.084	-0.386	0.400423
YGR198W		MAPKKK cascade	transferase activity	-0.65	-0.99	0.23	-0.47	-0.25	-0.45	0.89	0.07	-1.12	-0.172	-0.298	0.582495
YDR467C				-1.68	0.57	-0.3	-0.47	f	0.01	-0.27	-0.66	0.15	-0.1925	-0.2775	0.656527
YLR064W		biological process unknown	molecular function unknown	0.57	-1.29	-0.69	-0.47	0.41	-0.98	0.07	-0.36	-0.46	-0.264	-0.206	0.700388
YGL015C		biological process unknown	molecular function unknown	-1.5	0.71	-0.62	-0.47	f	f	-0.4	-1.53	0.11	-0.606667	0.136667	0.873374
YLR046C		biological process unknown	molecular function unknown	-0.12	-0.96	-0.32	-0.466667	0.1	0.04	0.32	0.19	0.33	0.196	-0.662667	0.0162848
YDR494W	RSM28	translation*	structural constituent of ribosome	-0.48	-0.66	-0.26	-0.466667	0.29	0.16	0.14	-0.49	-0.51	-0.082	-0.384667	0.167683
YBR196C	PGI1	glycolysis*	glucose-6-phosphate isomerase activity	0.33	-0.64	-1.09	-0.466667	-1.74	-1.54	-0.09	0.14	0.12	-0.622	0.155333	0.815376
SPL2YBR084C-A				-0.85	-0.32	-0.23	-0.466667	0.09	0.05	-0.06	-0.25	-0.01	-0.036	-0.430667	0.0374989
YDR010C				-0.94	-0.25	-0.21	-0.466667	-0.05	-0.37	-0.41	-0.45	-0.2	-0.296	-0.170667	0.425632
YDR511W	ACN9	gluconeogenesis*	molecular function unknown	-1.73	0.55	-0.22	-0.466667	0.17	0.01	0	-0.71	0.42	-0.022	-0.444667	0.449318
YIL134W	FLX1	FAD transport	FAD transporter activity	-0.77	-0.09	-0.53	-0.463333	-0.13	-0.59	-0.17	-0.19	-0.31	-0.278	-0.185333	0.350734
YGR057C	LST7	telomere maintenance*	protein transporter activity	-1.1	-0.17	-0.12	-0.463333	f	-0.31	0.02	0.08	-1.08	-0.3225	-0.140833	0.747008
YNR036C		translation	structural constituent of ribosome	0.72	-1.68	-0.43	-0.463333	-0.18	-0.67	-0.67	0.02	-0.16	-0.332	-0.131333	0.816115
YMR003W		biological process unknown	molecular function unknown	-0.43	-0.73	-0.23	-0.463333	f	f	-0.22	f	-0.33
YPR118W		methionine salvage	ribose isomerase activity	0.45	-1.28	-0.55	-0.46	0.19	0.1	0.21	0.4	-0.33	0.114	-0.574	0.201588
YMR059W	SEN15	tRNA splicing	tRNA-intron endonuclease activity	-1.01	-0.2	-0.17	-0.46	0.43	f	-0.3	-0.55	0.07	-0.0875	-0.3725	0.326486
YMR202W	ERG2	telomere maintenance*	C-8 sterol isomerase activity	0.7	-1.63	-0.45	-0.46	-0.64	-1.12	-0.76	-0.76	-0.73	-0.802	0.342	0.522214
YMR080C	NAM7	telomere maintenance*	ATP-dependent RNA helicase activity*	-0.07	-0.75	-0.56	-0.46	-0.76	-1.22	0	0.52	-1.02	-0.496	0.036	0.94032
YGL142C	GPI10	GPI anchor biosynthesis	mannosyltransferase activity	-0.28	-0.55	-0.55	-0.46	-0.6	-1.21	-0.23	-0.31	-0.02	-0.474	0.014	0.962102
YDL070W	BDF2	biological process unknown	molecular function unknown	-0.48	-0.6	-0.29	-0.456667	0.26	-0.2	-0.01	0.48	0.85	0.276	-0.732667	0.0280943
YDL043C	PRP11	spliceosome assembly	RNA binding	-1.1	-0.28	0.01	-0.456667	0.24	-0.25	0.4	0.58	0.18	0.23	-0.686667	0.0653895
YOR260W	GCD1	translational initiation	translation initiation factor activity*	0.13	-1.07	-0.43	-0.456667	0.04	-0.36	0.27	1	0.39	0.268	-0.724667	0.113111
YPR190C	RPC82	transcription from RNA polymerase III promoter	DNA-directed RNA polymerase activity	-0.4	-0.36	-0.61	-0.456667	-0.61	-0.23	-0.29	-0.04	0.07	-0.22	-0.236667	0.203626
YER060W-A	FCY22	biological process unknown	cytosine-purine permease activity	0.2	-1.25	-0.32	-0.456667	-1	-0.25	-0.84	-0.66	-0.92	-0.734	0.277333	0.467028
YKL127W	PGM1	glucose 1-phosphate utilization*	phosphoglucomutase activity	-0.43	-0.33	-0.61	-0.456667	-0.58	-0.91	0.02	0.02	-0.31	-0.352	-0.104667	0.685618
YGR289C	MAL11	alpha-glucoside transport*	alpha-glucoside:hydrogen symporter activity*	-0.62	-0.09	-0.66	-0.456667	0.38	f	-0.44	-1.2	-0.12	-0.345	-0.111667	0.801383
YOR107W	RGS2	G-protein signaling, coupled to cAMP nucleotide second messenger	GTPase activator activity	-0.36	-0.45	-0.55	-0.453333	-0.9	-0.98	-0.76	-1.14	-1.14	-0.984	0.530667	0.00232241
YKR106W		transport	transporter activity	-0.61	-0.41	-0.34	-0.453333	-0.14	0.96	0.45	-0.14	-0.53	0.12	-0.573333	0.156654
YOL033W	MSE1	protein biosynthesis*	glutamate-tRNA ligase activity	-1.07	-0.28	-0.01	-0.453333	-0.43	-0.66	0.55	0.73	0.35	0.108	-0.561333	0.244218
YDL003W	MCD1	mitotic sister chromatid cohesion*	molecular function unknown	-1.79	0.75	-0.32	-0.453333	f	f	0.2	-0.88	0.28	-0.133333	-0.32	0.718128
YLR433C	CNA1	cell wall organization and biogenesis*	calcium-dependent protein serine/threonine phosphatase activity	-0.18	-0.54	-0.64	-0.453333	-0.1	-0.59	0.14	0.11	0.31	-0.026	-0.427333	0.113625
YIR028W	DAL4	allantoin transport	allantoin permease activity	-0.84	-0.35	-0.17	-0.453333	0.69	0.61	0.07	f	-0.68	0.1725	-0.625833	0.18693
YDL205C	HEM3	heme biosynthesis	hydroxymethylbilane synthase activity	-0.49	0.01	-0.88	-0.453333	-0.43	-0.17	-0.6	0.15	-0.26	-0.262	-0.191333	0.477729
YLR288C	MEC3	chromatin silencing at telomere*	DNA binding	-0.24	-0.94	-0.18	-0.453333	-0.15	0.02	-0.22	-0.48	-0.59	-0.284	-0.169333	0.492297
YBR042C		phospholipid biosynthesis	acyltransferase activity	-0.07	-1.14	-0.15	-0.453333	-0.21	-0.6	-0.18	-0.42	-0.11	-0.304	-0.149333	0.611265
YGL010W		biological process unknown	molecular function unknown	-0.41	-0.81	-0.13	-0.45	-0.11	-0.13	-0.03	0.15	-0.62	-0.148	-0.302	0.224951
YDR359C	VID21	chromatin modification	molecular function unknown	-1.33	0.2	-0.22	-0.45	0.05	0.22	-0.09	-0.41	0.54	0.062	-0.512	0.241812
YIL090W	ICE2	endoplasmic reticulum organization and biogenesis	molecular function unknown	-0.7	-0.12	-0.53	-0.45	-0.03	-0.12	-0.2	-0.68	0.26	-0.154	-0.296	0.262422
SPL2YNL339C				-0.79	-0.65	0.09	-0.45	-0.16	-0.47	0.4	0.38	-0.59	-0.088	-0.362	0.329159
YKL175W	ZRT3	zinc ion homeostasis*	zinc ion transporter activity	0.13	-0.6	-0.88	-0.45	-0.17	-1.42	-0.93	-0.12	-1	-0.728	0.278	0.515126
YGL012W	ERG4	ergosterol biosynthesis	delta24(24-1) sterol reductase activity	0.52	-1.45	-0.42	-0.45	-0.71	-0.85	-0.25	0.11	-0.61	-0.462	0.012	0.980701
YIL150C	MCM10	chromatin silencing at telomere*	chromatin binding	-1.1	-0.19	-0.05	-0.446667	0.91	f	0.72	-0.09	0.77	0.5775	-1.02417	0.0444823
YBR277C				-1.35	0.32	-0.31	-0.446667	0.09	-0.15	0.2	0.52	0.72	0.276	-0.722667	0.129248
YJR117W	STE24	peptide pheromone maturation	metalloendopeptidase activity*	0.29	-0.61	-1.02	-0.446667	-1.45	-1.85	-0.7	-0.7	0.2	-0.9	0.453333	0.440687
YER047C	SAP1	biological process unknown	ATPase activity	-1.35	0.03	-0.02	-0.446667	-0.38	0.35	0.05	-0.55	-0.66	-0.238	-0.208667	0.634045
YGL170C	SPO74	sporulation (sensu Fungi)	structural molecule activity	-1.16	0.12	-0.3	-0.446667	f	f	0.05	-0.72	-0.29	-0.32	-0.126667	0.786642
YPL111W	CAR1	arginine catabolism to ornithine	zinc ion binding*	0.11	-1.2	-0.25	-0.446667	1.06	0.29	0.4	1.36	0.5	0.722	-1.16867	0.0259289
[truncated: 6,094 more rows]

## Sheet: AA10 total
YORF	Gene Name	Process	Function	AAs starvation RPL16a-ZZ total vs reference (2b)	AAs starvation RPL16a-ZZ total vs reference (3)	AAs starvation RPL16a-ZZ total vs reference (4)	AA10 Total Mean	RPL16a-ZZ total vs reference	RPL16a-ZZ total vs reference (2)	RPL16a-ZZ total vs reference (3)	RPL16a-ZZ total vs reference (4)||	RPL16a-ZZ total vs reference (5)||	t=0 Total Mean	Δlog2 AA10 total	p-value
[truncated: 6,949 more rows]

[truncated: 9 more sheets: AA10 RA, Sorbitol total, Sorbitol RA, CFW100 total, CFW100 RA, CFW10 total, CFW10 RA, Menadione total, Menadione RA]
