# Supplementary material for: Stress-Dependent Coordination of Transcriptome and Translatome in Yeast
Source: PLoS Biol. 2009 May 5;7(5):e1000105. doi: 10.1371/journal.pbio.1000105 (PMC2675909; doi:10.1371/journal.pbio.1000105)
Supplement: Dataset S3 — Raw data of the cluster shown in Figure 2B including gene annotations (YORF; gene name; and GO annotation). (326 KB XLS) [file pbio.1000105.sd003.xls]

## Sheet: selected genes
YORF	Gene Name	Process	Function	AA20 Total	AA20 RA	AA10 Total	AA10 RA	Soritol Total	Sorbitol RA	CFW100 Total	CFW100 RA	CFW10 RA	Menadine RA	Menadione Total	CFW10 Total
FRAGYBL087C				-0.52	-0.62	-2	-1.7	-0.44	-0.41	-0.01	0.98	0.4	0.07	0.41	0.46
FRAGYBR084C-A				-0.5	-0.45	-1.82	-1.45	-0.4	-0.22	0.03	0.98	0.35	-0.11	0.23	0.29
FRAGYBR181C					-0.69	-2.05	-1.4	-0.56	-0.2	-0.04	1.08	0.24	-0.06	0.13	0.27
FRAGYBR230C				0.95	1.17	0.92	1.73	1.97	1.98	-0.14	0.82	0.15	0.15	-0.01	0.18
FRAGYCR031C				-0.07	-0.9	-1.49	-1.75	-0.11	-0.01	-0.23	0.91	0.53	-0.09	0.49	0.21
FRAGYDL080C				-0.29	-0.52	-1.94	-1.83	-0.39	-0.73	0.2	0.75	0.55	-0.27	0.5	0.08
FRAGYDR059C				0.69	0.39	1.16		0.76	0.4	0.07	0.2	0.54	0.02	0.15	-0.08
FRAGYDR500C				-0.64	-0.39	-1.91	-1.36	-0.38	-0.35	-0.08	0.93	0.34	-0.23	0.09	0.03
FRAGYER056C-A				-0.63	-0.7	-1.49	-1.16	-0.54	-0.2	-0.17	0.65	0.3	-0.26	0.07	-0.24
FRAGYFL034C-A					-0.86	-1.55		-1.52	-1.85	0.2	0.41	0.79	0.06	-0.18	-0.5
FRAGYFR031C-A				-0.22	-0.85	-1.91	-1.71	-0.43	-0.56	0.04	0.58	0.34	-0.34	0.28	0.25
FRAGYGL076C-1				-0.33	-0.98	-1.71	-2.03	-0.11	-0.59	0.19	0.79	0.58	-0.26	0.6	0.52
FRAGYHR141C				-0.11	-0.53	-1.68	-1.66	-0.22	-0.38	-0.1	0.82	0.39	-0.37	0.49	0.12
FRAGYHR203C				-0.03	-0.15	-1.45	-0.99	-0.2	-0.23	0.25	0.95	0.41	0.2	0.61	0.73
FRAGYIL052C				-0.4	-0.23	-1.55	-1.12	-0.17	-0.11	0.01	0.82	0.24	-0.36	0.35	0.37
FRAGYIL069C				-0.17	-0.65	-2.08	-1.45	-0.02	-0.26	0.27	0.99	0.43	-0.32	0.55	0.5
FRAGYIL100C				-0.08	-0.23	-1.72	-1.2	-0.95	-0.61	-0.02	0.98	0.32	0.08	0.08	0.2
FRAGYJL136C				-0.46	-0.26	-1.69	-0.84	-0.27	0.17	-0.06	0.77	0.13	-0.3	0.14	0.25
FRAGYJL225C				0.11	0.58	0.28	0.44	-0.29	-0.17	0.1	1.12	0.3	0.21	-0.1	-0.08
FRAGYJR145C				-0.42	-0.35	-1.87	-0.92	-0.7	-0.29	-0.12	1.2	0.17	0.16	0.08	0.41
FRAGYKR094C				-0.57	-0.62	-1.39	-1.03	-0.53	-0.29	-0.16	0.89	0.16	-0.34	0.1	0.1
FRAGYLR287C-A				-0.43	-0.18	-1.05		-0.31	-0.26	0.17	0.44	0.5	-0.33	0.07	-0.13
FRAGYLR406C				-0.52	-0.88	-1.65	-1.71	-0.74	-1.05	-0.15	0.45	0.12	-0.46	0.2	-0.06
FRAGYML026C				-0.25	-0.64	-2.04	-1.6	-0.88	-0.44	-0.23	0.8	0.26	-0.1	0.01	0.23
FRAGYML056C				-0.73	-1.07	-2.17	-1.75	-0.77	-0.85	-0.03	0.56	0.49	0.12	0.2	0.25
FRAGYML073C				-0.63	-1.02	-1.89	-1.8	-0.19	-0.67	-0.13	0.99	0.43	-0.19	0.51	0.26
FRAGYMR116C				-0.29	-0.91	-1.79	-1.59	-0.44	-0.13	-0.13	0.83	0.14	0.09	0.24	0.53
FRAGYMR142C				-0.35	-1.2	-1.99	-1.79	-0.33	-0.65	0.04	0.91	0.45	-0.19	0.42	0.21
FRAGYNL069C				-0.56	-0.79	-2.06	-1.5	-0.35	-0.01	0.04	0.89	0.33	-0.05	0.36	0.51
FRAGYNL301C				-0.41	-0.64	-1.58	-1.36	-0.57	-0.66	0.05	0.86	0.35	-0.11	0.44	0.17
FRAGYNL302C				-0.34	-0.47	-1.81	-1.49	-0.56	-0.71	0.01	1.04	0.43	-0.22	0.41	0.15
FRAGYNR050C										0.37		1.17		0.69
FRAGYOL120C				-0.64	-0.44	-1.51	-0.96	-0.41	-0.33	0.14	1.05	0.2	0.08	0.29	0.55
FRAGYOL121C				-0.53	-0.49	-1.76	-1.26	-0.34	-0.49	0.06	0.98	0.27	-0.15	0.38	0.33
FRAGYOR074C				-0.74	-0.27	-1.3	-0.55	-0.54	-0.47	-0.18	0.73	-0.39	-0.35	-0.16	0.15
FRAGYOR182C				-0.62	-0.31	-1.09		-0.36	0.18	-0.24	0.51	0.26	-0.35	0.23	-0.33
FRAGYOR234C				-0.71	-0.55	-1.23	-1.06	-0.67	-0.33	0.02	0.35	0.15	-0.07	0.2	0.16
FRAGYOR312C				-0.1	-0.57	-1.81	-1.34	-0.3	-0.25	-0.09	0.75	0.4	-0.12	0.68	0.59
FRAGYPL090C				-0.19	-0.7	-1.85	-1.75	-0.15	-0.37	0.17	0.91	0.42	-0.27	0.54	0.41
FRAGYPL249C-A				0.06	-0.57	-1.5	-1.4	0.31	0	0.07	0.77	0.5	-0.25	0.89	0.43
IRDN5-2				0.27	0.5	1.04	1.56	0.13		0.18		0.32	0.78	0.29
ISNR33						1.16				0.08				0.66
ITG(GCC)P2				1.01				1.28		0.74		0.65		0.62
IYCLCDELTA1				-0.03	0	0.22		-0.02	0.91	0.08	0.12	0.22	0.33	0.54	1.07
IYCR004C				0.45	0.89	0.96	1.2	0.18	0.24	0.64	0.9	0.91	1.15	0.19	0.05
IYHRCDELTA14-C														1.16
IYHRCDELTA16-B								0.78		0.92		0.89		1.29
IYLR159W				-0.21	-0.26	0.97				0.09	-0.52	0.17	-0.4	1.19	-0.03
IYLR162W-B				0.91	0.67	0.99		1.2	0.77	0.45	0.42	0.42	0.24	0.45	0.21
IYLRCDELTA19						1.38	-0.94	0.59		0.23	-1.79	0.02		0.46	-1.68
IYLRCDELTA8				0.4	0.14	1.12		0.73	-0.03	0.1	-0.03	0.27	-0.08	0.56	0.12
IYPR149W				0.75	0.48	0.93	1.51	1.58	1.49	0.38	0.32	0.27	-0.07	0.17	0
IYPR158W				-0.75				1.04	1.46	0.24	-0.46	0.24	0.24	0.27	0.06
IYPR160W				1.4	1.29	1.85	1.93	1.93	1.95	0.22	0.31	0.49	0.39	-0.12	-0.09
IYPR184W				1.47	1.37	1.68	1.31	2.02	1.88	0.32	0.32	0.13	0.22	-0.04	-0.04
NME1	NME1			0.82	0.27	1.32	1.46	0.13	0.02	0.19	-0.12	-0.16	0.16	0.2	0.07
Q0005										0.55				1.76
Q0060	AI3	biological process unknown	endonuclease activity	0.21	0.46			1.05	0.22	0.14	-0.44	0.69	0.24	0.52	0.54
Q0065	AI4	RNA splicing*	endonuclease activity					1.69		0.58		1.24		1.31
Q0075	AI5_BETA	biological process unknown	molecular function unknown	0.25				1.76		0.68		0.53		1.01
Q0110	BI2	RNA splicing	nuclease activity	0.29	-0.35	1.2		1.17	-0.03	0.47	-1.3	0.59	-0.36	0.57	-0.31
Q0120	Group I intron splicing	RNA binding	Q0120	-0.65	-0.22			-0.35	-0.92	-0.55	-1.01	-1.79	-0.47	-0.68	-0.67
Q0190B				0.34	0.74	0.94		0.35	0.68	0.3	0.06	-0.09	1.58	0.18	0.83
Q0242				0.29	-0.16	0.64		0.4	-0.42	-0.06	-1.04	0.16	-0.39	0.14	-0.41
Q0270				-0.02	0.08	0.98		1.05	0.4	0.25	-0.59	0.37	0.15	0.77	0.19
Q0275	COX3	aerobic respiration*	cytochrome-c oxidase activity	-0.02				1.3		0.39		1.14		1.06
RDN18-1				-1.28	0.46	-1.4	-1.15	-1.16	-1.57	-0.37	0.6	-2.62	-1.4	-1.55	-1.59
RDN37-1				-1.59	-1.12	-1.09		-0.73	-0.82	-0.66	-0.77	-1.75	-1.07	-0.61	-0.74
RDN37-1B				-0.8	-1.41				-0.88		-1.34				-0.03
RDN58-1				-1.4	-1.23	-1.36		-0.74	-1	-0.36	-0.5	-2.04	-0.81	-0.62	-0.5
RUF2			snR82	-0.17	0.12	-0.08	0.27	-0.31	-0.22	-0.2	-0.24	-1.01	-0.52	-0.5	-0.3
RUF3			snR83	0.44	0.78	-0.37	0.43	-0.77	-0.29	-0.46	-0.02	-1.62	-1.07	-0.59	-0.57
RUF5-2	RUF5-2			0.39	0.38	2.18	2.94	-0.08	0.01	-0.09	0.68	0.43	0.25	0.42	0.09
SNR10				-0.33	-0.18	-0.19	0.26	-1.13	-0.25	-0.56	-0.35	-0.86	-0.65	-0.62	-0.18
SNR11				0.93	0.75	1.02	1.28	1.04	1.06	0.03	0.01	0.18	0.17	0.05	0.03
SNR39B				-0.88	0.65	-1.2	0.48	-0.94	-0.9	-0.55	0.33	-1.94	-0.23	-0.94	-0.38
SNR4				-0.05	0.7	-0.63	0.48	-1.03	0.4	-0.37	0.54	-1.03	-0.01	-0.74	-0.38
SNR59				-0.89	0.25	-1.07	0.18	-0.65	-0.97	-0.4	0.15	-2.01	-0.46	-0.85	-0.54
SNR8				0.01	0.33	-0.41	-0.03	-1.66	-0.68	-0.1	0.39	-2.02	-1.7	-1.46	-1.72
SPL2SNR20 U2				-0.44	0.17	-0.49	0.09	-0.34	-0.52	-0.27	0.22	-1.53	-0.09	-0.55	-0.13
SPL2YBL027W				-1.33				-1.42	-0.41	-0.28		-0.29	0.24	-0.77	0.01
SPL2YBR078W				-0.37	-0.19	-1.13	-0.61	-0.48	-0.2	0.06	0.84	0.25	-0.04	0.16	0.32
SPL2YBR189W				-1.21	-0.34	-1.65		-2.06		-0.09	0.06	0.41	0.21	-0.52	-0.49
SPL2YDL012C				-0.57	0.04	-0.37	0.53	-0.2	-0.59	0.07	0.09	-1.31	-0.16	-0.37	-0.07
SPL2YDL106W				-0.93		-1.69		-0.87	-0.35	-0.14	-0.25	0.37	0.13	-0.3	-0.09
SPL2YDL130W				-0.39	-0.19	-1	0.14	-0.42	-0.05	-0.06	0.44	-0.03	0.05	-0.23	-0.16
SPL2YDR064W				-1.26	-0.24	-1.09	-0.21	-1.41	-0.53	-0.1	0.01	0.22	0.46	-0.48	-0.14
SPL2YDR129C				-0.15	-0.04	-0.29	0.47	-0.26	-0.27	-0.28	-0.15	-1.03	-0.34	-0.47	-0.32
SPL2YDR424C				-0.2	-0.34	-0.23	0.36	-0.1	-0.32	-0.03	-0.44	-1.09	-0.42	-0.21	-0.44
SPL2YER074W				-1.08	-0.03	-1.41	0.11	-1.24	-0.13	-0.25	0.26	-0.09	0.36	-0.44	-0.02
SPL2YER117W				-1.3				-0.99		-0.41		-0.08		-0.17
SPL2YFL034C-A				-1.31	-0.23	-1.63	0.08	-1.58	-0.4	-0.09	0.26	-0.7	0.36	-0.77	-0.22
SPL2YFR032C-A				-1.55		-1.07		-1.3	-0.24	-0.32	0	-0.29	-0.07	-0.6	-0.08
SPL2YGL103W				-1.42	-0.63	-1.5		-1.44	-1.44	0.15	0.43	0.73	0.29	0.25	0
SPL2YGL189C						-1.2			-0.45	-0.51	-0.24	-0.84	-0.1	-0.98	-0.41
SPL2YGR027C				-1.6				-1.07	-0.38	0	-0.07	0.01	0.4	-0.32	0.46
SPL2YGR118W				-0.9		-1.07		-0.87	-0.03	-0.16	-0.29	-0.37	-0.07	-0.32	-0.17
SPL2YIL133C				-0.14	-0.06	-0.24		0.11		0.15	-1.17	0.16	-0.2	0.7	-0.23
SPL2YIL148W				-1.76		-1.1				-0.03		0.26		-0.16
SPL2YIL177C				0.24	0.35	0.41	-1.06	0.09	-0.87	0.29	-0.45	0.36	-0.08	0.24	-0.64
SPL2YJL191W				-0.71	-0.14	-1.2		-1.67		-0.28	0.08	0.26	-0.07	-0.39	-0.26
SPL2YJR145C					-0.9				-0.3	0.1	-1.03	-0.3	0.06	0.22	-0.27
SPL2YKL156W				-0.58			0.28	-1.04	0.03	-0.52	0.16	-0.15	0.33	-0.68	-0.08
SPL2YKL180W				-0.85	-0.58	-1.11		-1.24		0.1		-0.2	0.13	-0.37	0.09
SPL2YKR094C								0.13	0	0.34	-1.07	-0.27	0.12	0.36	-0.25
SPL2YLR044W				-0.57	-0.08	-1.02	-0.46	-0.67	-0.27	0.09	0.6	-0.37	-0.47	-0.32	0.06
SPL2YLR128W				-1.01	0.46	-1.44	0.43	-0.87	-0.57	-0.65	0.38	-2.23	-0.62	-1.16	-0.69
SPL2YLR185W				-1.36		-1.51		-1.51	-0.03	-0.22	-0.26	0.34	0.3	-0.12	-0.29
SPL2YLR388W				-0.87		-0.64		-1.06		-0.4		-0.21		-0.42
SPL2YML024W				-1.11	-0.72	-1.3		-1.44		-0.04		0.29	-0.27	-0.66	-0.93
SPL2YMR140W				-0.35	0.19	-0.52	0.32	-1.06	0.23	-0.5	-0.2	-0.56	0.18	-0.47	0.13
SPL2YMR194W				-0.69	0.26	-1.08		-0.93	-0.17	-0.06	0.13	0.45	0.21	-0.22	-0.26
SPL2YMR225C				-0.39						0.08				-1.07
SPL2YNL162W				-0.53	-0.67	-1.19		-0.56	-0.68	0.12	0.13	0.43	-0.26	0.03	0.37
SPL2YNL301C				-1.07	0.04	-0.91		-0.96	0.03		0.06	-0.47	0.53	0.12	0.32
SPL2YOR293W				-1.23						0.1		-0.13		0
SPL2YPL031C				-0.25	0.07	-0.47	0.28	-0.42	-0.34	-0.04	0.08	-1.03	-0.21	-0.3	-0.25
SPL2YPL075W				-0.45	-0.01	-0.33	0.41	-0.64	-0.39	0	0.06	0.51	1.03	-0.05	0.11
SPL2YPL081W				-0.39	-0.16	-1.14	-0.67		-0.59	0.07	0.33	0.15	-0.29	-0.01	0.14
SPL2YPL198W				-1.27						-0.21		0.2		-0.42
SPL2YPR040W				-0.89	-0.13	-1.06		-1.09		-0.28	0.31	0.39	0.38	-0.27	0.11
TA(UGC)O				-0.24	-0.25	-0.27	0.22	-0.36	-0.44	-0.11	-0.2	-1.08	-0.45	-0.43	-0.47
YAL003W	EFB1	translational elongation	translation elongation factor activity	-0.47	-1.42	-2.33	-2.42	-0.07	0.05	0.11	0.56	0.19	-0.22	0.53	0.38
YAL004W				-0.2	-1.16	-1.68	-1.14	0.57	0.83	0	0.48	-0.09	0.03	0.04	0.38
YAL005C	SSA1	translation*	ATPase activity*	-0.21	-0.79	-1.57	-1.24	0.95	0.99	0.39	0.4	-0.19	0.04	0.11	0.19
YAL007C	ERP2	ER to Golgi vesicle-mediated transport	molecular function unknown	-0.11	-0.15	-0.45	-0.13	-0.26	0.19	-0.06	1.03	0.16	0.03	0.06	0.25
YAL012W	CYS3	sulfur amino acid metabolism*	cystathionine gamma-lyase activity	0.98	0.71	2.21	2.31	0.35	0.48	-0.03	0.61	0.64	0.6	0.49	0.95
YAL025C	MAK16	ribosomal large subunit biogenesis	molecular function unknown	-1.53	-1.4	-1.71		-1.3	-1.36	0.01	0.12	0.45	-0.11	0.17	0.16
YAL031C		biological process unknown	molecular function unknown	1.11		1.01		0.8	0.08	0.36	-0.72	0.45	0.3	0.3	0.05
YAL034C	FUN19	biological process unknown	molecular function unknown	0.84	0.55	0.63	0.34	1.62	1.38	0.25	0.07	0.23	0.25	0.02	0
YAL035C-A				-0.37	-0.01	-0.07	1.33	-0.41	0.5	0.13	0.15	-0.43	0.13	-0.1	0.32
YAL035W	FUN12	translational initiation	GTPase activity*	-0.9	-0.77	-1.28	-1.13	-0.57	0.11	-0.01	0.11	0.48	0.19	0.24	0.54
YAL036C	RBG1	biological process unknown	GTP binding	-0.68	-0.91		-2.01	-0.27	-0.6	-0.03	0.22	0.52	-0.21	0.51	0.58
YAL044C	GCV3	telomere maintenance*	glycine dehydrogenase (decarboxylating) activity	0.69	0.41	1.32	0.7	0.19	0.05	0.26	0.12	0.98	0.17	0.61	0.41
YAL048C	GEM1	vesicle-mediated transport	GTPase activity	0.15	0.3	1.24	0.79	0.24	0.06	0.29	-0.22	0.48	0.35	0.01	-0.01
YAL049C		biological process unknown	molecular function unknown	0.18	0.21	0.39	0.5	-0.09	0.24	-0.15	1.01	0.26	0.12	-0.05	0.25
YAL054C	ACS1	acetyl-CoA biosynthesis*	acetate-CoA ligase activity	0.62	-0.07	1	0.2	1.1	0.28	0.27	-0.62	0.79	-0.2	0.71	-0.22
YAL061W		biological process unknown	oxidoreductase activity, acting on the CH-OH group of donors, NAD or NADP as acceptor	3.36	2.88	2.17		3.94	3.49	0.76	-0.37	0.56	0.49	0.43	-0.02
YAL062W	GDH3	glutamate biosynthesis	glutamate dehydrogenase activity	0.74	0.2	1.45		0.8	0.66	0.03	-0.03	0.38	-0.06	0.03	-0.01
YAL067C	SEO1	transport	transporter activity	3.02	0.99		2.24	0.69		-0.09	-0.69	0.17	-0.24	1.13	-0.49
YAR009C				0.17	-0.33	0.47	1.36	0.06	0.3	0.52	-0.17	0.35	0.33	0.54	0.7
YAR010C				-0.11	-0.23	-0.11	1.34	0	0.61	0.38	0.29	-0.01	0.34	0.37	0.89
YAR015W	ADE1	'de novo' IMP biosynthesis*	phosphoribosylaminoimidazolesuccinocarboxamide synthase activity	1.63	1.58	0.94	1.23	-0.89	-0.45	0.09	0.8	0.84	0.3	0.07	0.46
YAR031W	PRM9	vesicle organization and biogenesis	molecular function unknown	0.25		0.83	0.14	1.03	0.44	0.08	-0.34	0.36	-0.09	0.42	-0.16
YAR040C					-0.71	0.74	-0.2	0.4	-0.34	-0.2	-1.12	-0.23	-0.49	0.29	-0.29
YAR047C				0.08		1.36	-0.28	0.68	-0.3	-0.12	-0.96	0.15	-0.03	0.56	-0.23
YAR052C				-0.09	-0.47	1.28	-0.2	0.26	-0.5	-0.34	-0.46	0.53	0.03	0.26	-0.34
YAR060C				-0.11		1.05	-0.44		-0.61	-0.07	-0.76	0.23	-0.12	0.32	-0.38
YAR061W	biological process unknown	molecular function unknown	YAR061W	-0.4	-0.49	-0.05	0.21	-0.3	-0.37	-0.37	-0.66	-1.26	-0.85	-0.51	-0.76
YAR073W	IMD1			-0.69	-0.61	-1.74	-1.53	-0.48	-0.21	0.04	0.85	0.72	0.4	0.05	0.55
YAR074C				-0.52	-0.7	-1.44	-0.91	-0.69	-0.71	-0.12	0.58	0.3	-0.02	-0.17	-0.04
YAR075W				-0.47	-0.3	-1.64	-1.23	-0.5	0.02	0	0.95	0.33	0.39	-0.01	0.42
YBL003C	HTA2	DNA repair*	DNA binding	0.01	0.03	-0.32	0.1	-0.47	-0.5	-0.14	1.24	0.34	-0.35	0.26	0.28
YBL005W	PDR3	regulation of transcription from RNA polymerase II promoter*	DNA binding*	-0.08	-0.32	-0.25	1.54	-0.47	0.04	0.32	0.14	-0.36	0.05	0.24	0.79
YBL005W-A				-0.12	-0.09	-0.13	1.61	-0.36	0.54	0.38	-0.01	-0.3	0.3	0.15	0.7
YBL006C	LDB7	telomere maintenance*	molecular function unknown	-0.36	0.03	-0.07	1.07	-0.3	0.33	0.08	0.14	-0.26	0.1	0.05	0.49
YBL024W	NCL1	tRNA methylation	tRNA (cytosine-5-)-methyltransferase activity	-0.72	-0.39	-1.4	-0.85	-0.73	-0.34	-0.06	0.07	-0.14	-0.05	-0.08	0.44
YBL027W	RPL19B	protein biosynthesis	structural constituent of ribosome	-0.16	-0.65	-1.66	-1.78	-0.26	-0.31	0.09	0.4	0.39	-0.18	0.5	0.31
YBL028C		biological process unknown	molecular function unknown	-0.87	-0.73	-0.73	-1.15	-0.89	-1.02	-0.21	-0.27	0.44	-0.38	0.46	0.29
YBL033C	RIB1	riboflavin biosynthesis	cyclohydrolase activity	1.02	0.1	0.88	-0.13	0.4	0.11	0.29	-0.85	0.42	0.01	0.31	-0.31
YBL039C	URA7	phospholipid biosynthesis*	CTP synthase activity	-1.02	-0.93	-1.51	-1.72	-1.03	-1.12	-0.02	0.58	-0.01	-0.78	-0.1	-0.02
YBL042C	uridine transport	uridine transporter activity	YBL042C	0.39	0.33	-0.65	-0.16	-0.71	-0.61	0.05	0.48	1.5	1.32	0.18	0.32
YBL044W		biological process unknown	molecular function unknown	0.59	-0.65	0.73	-0.56	0.82	-0.31	0.09	-1.01	0.11	-0.48	0.76	-0.58
YBL051C	PIN4	G2/M transition of mitotic cell cycle*	molecular function unknown	-0.48	-0.35	-1.01	-0.55	-0.33	-0.18	-0.26	0.67	-0.01	0.47	-0.13	0.5
YBL064C	PRX1	regulation of cell redox homeostasis	thioredoxin peroxidase activity	0.81	0.74	1.24	1.48	2.09	2.21	-0.19	0.5	0.19	0.29	-0.01	0.21
YBL068W	PRS4	histidine biosynthesis*	ribose phosphate diphosphokinase activity	-0.36	-0.39	-1	-0.68	-0.69		0.04	0.36	0.16	-0.17	0.21	0.35
YBL070C				-0.24				0.14		0.16	-1.06	0	-0.36	0.08	-0.27
YBL071C				-0.63	-1.24	-0.36	-0.74	-0.33	-0.35	-0.08	-0.93	-0.14	-0.68	0.18	-0.65
YBL072C	RPS8A	translation	structural constituent of ribosome	-0.49	-0.5	-1.95	-1.1	-0.23	0.12	-0.12	0.76	0.21	-0.11	0.42	0.62
YBL075C	SSA3	response to stress*	ATPase activity*	0.76	0.25		0.07	1.49	1.6	0.52	0.1	0.42	0.01	0.15	-0.16
YBL086C		biological process unknown	molecular function unknown	0.23	0.96	0.31	0.7	1.01	1.79	-0.36	-0.06	0.09	0.51	0.05	0.16
YBL087C	RPL23A	protein biosynthesis	structural constituent of ribosome	-0.39	-1.01	-1.78	-1.92	-0.23	-0.54	-0.03	0.79	0.56	-0.16	0.56	0.32
YBL092W	RPL32	translation	structural constituent of ribosome	-0.2	-0.6	-1.63	-1.38	-0.1	0.19	-0.06	0.71	0.26	-0.21	0.35	0.35
YBL097W	BRN1	mitotic sister chromatid segregation*	molecular function unknown	-0.04	-0.3	-0.24	-1.09	-0.05	-0.49	0.1	-0.42	0	0.09	-0.02	-0.21
YBL101C	ECM21	cell wall organization and biogenesis	molecular function unknown		1.17	1.19	1.42	0.43	0.55	-0.1	0.43	0.15	0.49	0.01	0.52
YBL101W-A				-0.03	0.03	0.51	2.08	-0.12	0.93	0.41	0.18	-0.06	0.49	0.2	1.05
YBL101W-B				0.03	-0.05	0.7	1.84	-0.3	0.17	0.37	0.13	0.15	0.2	0.13	0.56
YBL102W	SFT2	Golgi to endosome transport	molecular function unknown	0.57	0.42	1.05	1.31	0.06	0.48	0	0.52	0.4	0.25	0.32	0.44
YBL107W-A				-0.26	0.05	0.47	1.66	-0.33	0.29	0.41	0.5	0	0.17	0.15	0.46
YBLWTY2-1A				0.56	0.63	0.67	1.51	-0.05	0.64	0.62	-0.47		0.48	0.19	0.54
YBLWTY2-1B				0.67	0.36	1.05		0.28	0.12	0.75	-0.21	0.42	0.56	0.42
YBR001C	NTH2	response to stress*	alpha,alpha-trehalase activity	0.93	0.91	0.9	1.18	1.15	1.05	0.4	-0.23	0.21	0.3	0.04	0.14
YBR003W	COQ1	ubiquinone metabolism	trans-hexaprenyltranstransferase activity	0.66	0.71	0.5	0.88	0.91	1.1	0.19	0.28	0.47	0.44	0.14	0.2
YBR006W	UGA2	response to oxidative stress*	succinate-semialdehyde dehydrogenase [NAD(P)+] activity	0.89	0.13	1.61	0.76	1.5	0.73	0.16	-0.43	0.76	0.36	0.41	0.07
YBR012W-A				-0.04	0.55	0.04	1.99	-0.92	0.25	0.37	0.18	-0.4	0.08	-0.16	0.78
YBR012W-B				-0.11	-0.27	0	1.62	-0.38	0.55	0.13	0.06	-0.06	0.1	0.18	0.97
YBR014C		biological process unknown	molecular function unknown	0.21	0.05	0.29	1.05	0.44	0.34	-0.03	-0.01	0.04	-0.06	0.11	0.31
YBR019C	GAL10	galactose metabolism	UDP-glucose 4-epimerase activity	0.84	-0.04	1.48	1.3		0.02	0.15	-0.3	1.05	-0.06	0.78	-0.64
YBR021W	uracil transport	uracil permease activity	YBR021W	-0.03	-0.38		-0.25		0.3	0.18	0.05	1.3	0.97	0.12	-0.24
YBR025C		biological process unknown	molecular function unknown	0	-0.25	-1.58	-1.41	-0.33	0.06	-0.04	0.49	0.02	-0.11	0.08	0.22
YBR029C	CDS1	phosphatidylglycerol biosynthesis*	phosphatidate cytidylyltransferase activity	-0.67	-0.63	-1.22	-0.63	-1.3	-1	-0.08	0.26	-0.01	0.04	0.04	0.13
YBR031W	RPL4A	translation	structural constituent of ribosome	-0.06	-0.52	-0.37	-0.24	0.21	1.01	0.14	0.83	0.64	0.43	0.77	1.18
YBR034C	mRNA export from nucleus*	protein-arginine N-methyltransferase activity	YBR034C	-1.18	-1.32	-1.51	-1.4	-1.14	-1.63	0.03	0.57	1.17	0.35	0.58	0.52
YBR034C	mRNA export from nucleus*	protein-arginine N-methyltransferase activity	YBR034C	-1.18	-1.32	-1.51	-1.4	-1.14	-1.63	0.03	0.57	1.17	0.35	0.58	0.52
YBR035C	PDX3	telomere maintenance*	pyridoxamine-phosphate oxidase activity	0.64	0.43	1.12	1.42	0.37	0.71	-0.21	0.6	0.44	0.2	0.16	0.34
YBR046C	ZTA1	biological process unknown	molecular function unknown	0.58	0.54	1.29	1.12	0.48	0.4	0	0.56	0.2	0.51	-0.27	0.16
YBR047W		biological process unknown	molecular function unknown	0.57	0.53	1.6	1.02	0.75	0.13	0.14	-0.49	0.12	-0.07	0.29	-0.2
YBR048W	RPS11B	telomere maintenance*	structural constituent of ribosome	-0.41	-0.49	-1.45	-1.51	-0.15	-0.42	0.1	0.97	0.74	0.22	0.71	0.68
YBR052C	RFS1	biological process unknown	molecular function unknown	0.42	0.33	0.86	0.87	1.34	1.06	-0.04	0.9	0.54	0.42	0.34	0.62
YBR053C		biological process unknown	molecular function unknown	0.83	0.68	1.14	1.49	1.56	1.76	0.28	0.73	0.58	0.54	0.38	0.55
YBR054W	biological process unknown	molecular function unknown	YBR054W	0.17	-0.07	-0.42	0.72	0.24	0.39	0.21	0.38	1.29	1.12	-0.04	0.34
YBR056W		biological process unknown	molecular function unknown	0.9		1.24	1.75	1.06		-0.34	0.46	0.37	0.45	-0.12	0.31
YBR061C	TRM7	protein biosynthesis*	tRNA methyltransferase activity	-0.64	-0.08	-0.9	-0.57	-1.13	-0.37	-0.34	0.14	0.31	0.39	-0.1	0.44
YBR066C	NRG2	pseudohyphal growth*	transcriptional repressor activity	-1.46		-0.62		1.05		-0.01		-0.57		-0.15
YBR068C	BAP2	amino acid transport	amino acid transporter activity	0.46	0.76	0.93	1.4	0.49	0.6	0.33	0.66	0.9	0.98	0.08	0.42
YBR069C	TAT1	amino acid transport	amino acid transporter activity	-0.76	-0.78	-1.91	-1.02	-0.47	0.39	-0.17	0.46	0.6	0.87	0.4	0.8
YBR072W	HSP26	response to stress*	unfolded protein binding	1.26	0.23	1.33	0.8	2.38	1.76	0.2	0.37	0.32	-0.05	0.44	0.13
YBR078W	ECM33	cell wall organization and biogenesis	molecular function unknown	-0.12	-0.39	-0.44	0.33	-0.52	-0.21	0.31	0.64	0.48	0.54	0.63	1.04
YBR079C	RPG1	translational initiation	translation initiation factor activity	-0.56	-0.54	-1.51	-0.76	-0.92	-0.41	0.11	0.13	-0.06	-0.25	-0.18	0.07
YBR084C-A	RPL19A	translation	structural constituent of ribosome	-0.12	-0.52	-1.22	-1.64	0.06	0.1	-0.01	0.52	0.69	-0.01	0.68	0.61
YBR084W	MIS1	nucleobase, nucleoside, nucleotide and nucleic acid metabolism*	formate-tetrahydrofolate ligase activity*	-0.56	-0.39	-1.3	-0.91	-0.7	0.14	0.05	-0.22	-0.19	-0.05	0.03	0.47
YBR088C	POL30	nucleotide-excision repair*	DNA polymerase processivity factor activity	-0.64	-0.42	-1.32	-0.68	-1.11	-0.6	0.03	0.63	-0.28	-0.49	-0.01	0.34
YBR092C	PHO3	phosphate metabolism*	acid phosphatase activity	-1.07	-1.15	-2.09	-1.98	-1.03	-0.93	0.13	0.53	0.48	0.2	0.29	0.5
YBR104W	YMC2	transport	transporter activity	-0.06	-0.06	1.04	0.78		-1.22	-0.15	0.25	1.05	0.49	0.37	0.51
YBR105C	VID24	vesicle-mediated transport*	molecular function unknown	1.11	1.07	2	1.92	1.01	0.92	-0.11	0.35	1.02	0.49	0.38	0.12
YBR111C	YSA1	biological process unknown	phosphoribosyl-ATP diphosphatase activity	0.93	0.46	1.19	1.07	0.57	0.45	-0.04	0.3	0.45	0.13	0.37	0.46
YBR114W	RAD16	nucleotide-excision repair, DNA damage recognition	DNA-dependent ATPase activity	-0.15	0.22	0.71	0.02	1.12	0.99	0.17	-0.12	0.33	0.16	0.04	0.02
YBR115C	LYS2	lysine biosynthesis via aminoadipic acid	L-aminoadipate-semialdehyde dehydrogenase activity	0.77	0.3	1.33	0.45	-0.35	-0.41	0.26	-0.26	-0.13	0.05	-0.02	-0.18
YBR116C				0.75	0.23	1.29	1.04	4.73	3.97	0.34	-0.17	0.43	0.1	0.48	0.53
YBR117C	TKL2	pentose-phosphate shunt	transketolase activity	0.7	0.19	1.42	1.07	4.83	4.78	-0.04	-0.18	0.23	0.16	0.32	-0.15
YBR126C	TPS1	response to stress*	alpha,alpha-trehalose-phosphate synthase (UDP-forming) activity	1.37	1.19	0.84	1.04	2.23	2.42	0.38	0.75	0.37	0.4	-0.11	-0.01
YBR128C	ATG14	autophagy	molecular function unknown	0.56		0.87	0.47	1.3	1.14	0.25	-0.51	0.39	0.19	0.4	0.17
YBR132C	AGP2	telomere maintenance*	amino acid transporter activity*	0.51	0.61	0.76	1.01	0.77	1.04	0.04	0.22	0.52	0.71	0.02	0.28
YBR139W		biological process unknown	serine hydrolase activity*	0.83	0.94	1.28	2.1	0.68	0.75	-0.01	0.27	0.21	0.64	-0.14	0.41
YBR142W	MAK5	rRNA processing*	ATP-dependent RNA helicase activity	-0.42		-1.65		-0.49	-0.66	0.02	-0.13	0.57	0.03	0.67	0.68
YBR143C	SUP45	cytokinesis*	translation release factor activity, codon specific	-0.34	-0.3	-1.17	-0.53	-0.44	-0.18	-0.01	0.17	0.12	-0.18	0.17	0.42
YBR145W	ADH5	alcohol metabolism	alcohol dehydrogenase activity	1.51	1.58	1.76	1.92	-0.05	0.17	0.18	0.13	1.63	1.91	0.31	0.74
YBR147W		biological process unknown	molecular function unknown	2.6	1.97	3.67	2.9	1.68	0.96	0.07	-0.8	0.7	0.31	0.58	-0.15
YBR148W	YSW1	biological process unknown	molecular function unknown	0.26		1.49		1.22	0.5	-0.1	-0.1	0.77	0.24	0.63	0.28
YBR149W	ARA1	carbohydrate metabolism	aldo-keto reductase activity*		0.62	1.33	1.19	0.94	1.04	-0.02	0.74	0.32	0.08	0.07	0.31
YBR150C	biological process unknown	molecular function unknown	YBR150C	0.51	-0.13	-0.06	-0.75	0.27	-1.05	0.2	-0.6	-0.28	-1.05	-0.37	-0.81
YBR154C	RPB5	transcription from RNA polymerase II promoter*	DNA-directed RNA polymerase activity		-0.89	-0.96	-1.05	-0.48	-0.69	0.02	0.47	0.88	0.11	0.33	0.44
YBR158W	negative regulation of exit from mitosis*	protein binding	YBR158W	-0.26	-0.22	0.06	0.2	-1.07	-1.18	0.21	0.7	1.35	0.89	0.25	0.34
YBR158W	negative regulation of exit from mitosis*	protein binding	YBR158W	-0.26	-0.22	0.06	0.2	-1.07	-1.18	0.21	0.7	1.35	0.89	0.25	0.34
YBR169C	SSE2	protein folding	molecular function unknown	0.65	0.69	1.03	1.26		1.71	0.14	0.42	0.47	0.69	-0.11	0.02
YBR181C	RPS6B	translation	structural constituent of ribosome	-0.4	-0.87	-1.93	-1.85	-0.59	-0.61	-0.06	0.57	0.15	-0.23	0.27	0.21
YBR183W	YPC1	ceramide metabolism	ceramidase activity	0.93		0.37	-0.29	1.44	0.79	-0.01	-0.73	0.05	-0.47	-0.29	-0.6
YBR189W	RPS9B	protein biosynthesis*	structural constituent of ribosome	-0.49	-1.17	-2.41	-2.44	-0.55	-0.81	0.08	0.39	0.33	-0.36	0.37	0.1
YBR191W	RPL21A	translation*	structural constituent of ribosome	-0.13	-0.98	-1.62	-1.97	-0.29	-0.61	0.23	0.2	0.24	-0.49	0.43	-0.06
YBR202W	CDC47	DNA replication initiation*	chromatin binding*	-0.26	-0.26	-0.31	-0.06	-1.06	-1.06	0.02	-0.31	0.06	-0.12	-0.3	-0.03
YBR203W	COS111	signal transduction	molecular function unknown	0.7	-0.19	1.01		1.32	0.15	0.16	-0.69	0.14	-0.18	0.6	-0.22
YBR213W	MET8	sulfate assimilation*	ferrochelatase activity*		1.29	3.55	2.75	-0.04	-0.32	0.41	-0.22	0.31	-0.02	0.28	0
YBR214W	SDS24	endocytosis*	molecular function unknown	1.42	1.25	0.47	0.83	1.48	1.93	-0.15	0.44	-0.22	0.4	-0.58	-0.23
YBR230C	OM14	biological process unknown	molecular function unknown	1	0.76	0.95	1.45	1.97	2.17	0.05	0.34	-0.06	0.04	0.03	-0.18
YBR232C			YBR232C	-0.52	0.05	-0.18	-0.13	-0.27	-0.45	-0.18	-0.29	-1.09	-0.34	-0.54	-0.17
YBR238C		biological process unknown	molecular function unknown	-1.09	-0.59	-0.75	-0.27	-0.98	-1.01	-0.06	-0.33	-0.02	0.11	-0.29	-0.18
YBR241C		biological process unknown	molecular function unknown		0.18	1.52	0.74	0.8	0.54	0.06	-0.4	0.24	0.36	0.12	0.08
YBR247C	ENP1	35S primary transcript processing*	snoRNA binding	-1.54	-1.67		-2.58	-1.41	-1.48	-0.05	-0.31	0.57	-0.05	0.36	0.33
YBR248C	HIS7	histidine biosynthesis*	imidazoleglycerol-phosphate synthase activity	1.78	1.63	1.6	1.69	-0.72	-0.66	0.07	-0.02	0.53	0.38	0.09	0.24
YBR256C	RIB5	riboflavin biosynthesis	riboflavin synthase activity	1.5	0.73	2.28	1.72	0.31	0.01	-0.21	0.07	0.87	0.24	0.19	0.01
YBR266C	SLM6			-1.59		-1.83	-1.55	-2.12	-1.68	-0.27	0.16	0.67	-0.06	-0.15	0.05
YBR267W	REI1	budding cell bud growth*	molecular function unknown	-1.49	-1.04	-1.61		-1.55	-1.31	-0.33	0.1	0.35	-0.01	-0.24	0.14
YBR271W		biological process unknown	S-adenosylmethionine-dependent methyltransferase activity	-1.07	-0.72	-0.93		-0.81	-0.85	-0.4	-0.14	0.08	-0.18	-0.02	0.35
YBR280C		biological process unknown	molecular function unknown	1.39	0.61	1.37	0.38	1.41	0.47	0.34	-0.72	0.12	-0.2	0.44	-0.24
YBR281C		biological process unknown	molecular function unknown	1.33	0.85	1.21	0.91	0.08	0.23	0.02	-0.22	-0.09	0.08	-0.12	-0.12
YBR285W		biological process unknown	molecular function unknown	0.97	0.96	1.74	1.39	1.72	1.36	-0.03	-0.49	0	-0.24	0.34	-0.39
YBR293W	VBA2	basic amino acid transport	multidrug transporter activity*	1.04	0.35	1.6	0.22	0.3	-0.23	0.39	-0.62	0.28	0.26	0.31	-0.4
YBR294W	SUL1	sulfate transport	sulfate transporter activity	1.72	1.16	4.95	3.68	0.25	-0.27	0.26	-0.68	-0.04	0.12	-0.02	-0.28
YBR297W	MAL33	regulation of transcription, DNA-dependent*	transcription factor activity	0.73	0.39	1.1	0.45	0.92	0.47	0.12	-0.4	0.67	0.48	0.36	-0.12
YBR298C	MAL31	alpha-glucoside transport	alpha-glucoside:hydrogen symporter activity	1.02	0.95	0.89	0.69	0.97	1.14	-0.14	-0.38	0.02	-0.04	0.06	-0.29
YBR299W	MAL32	maltose catabolism	alpha-glucosidase activity	0.75	0.2	1.08	0.09	1.05	0.26	0.35	-0.69	0.41	-0.22	0.64	-0.44
YBR302C	COS2	biological process unknown	molecular function unknown	0.47	0.69	0.33	1.15	0.08	0.89	0.01	0.66	0.43	0.39	0.04	0.47
YCL019W				0.32	0.4	0.36	1.05	-0.07	0.39	0.41	-0.07	0.34	0.13	0.14	0.49
YCL020W				0.18	0.21	0.4	2.06	-0.36	0.74	0.4	0.06	-0.02	0.43	0.05	0.81
YCL021W				-0.14		0.21	-0.05	0.33	-0.21	0.04	-1.09	-0.34	-0.35	-0.05	-0.34
YCL025C	AGP1	amino acid transport	amino acid transporter activity*	1.37	1.23	1.05	1.86	0.5	0.58	-0.04	0.46	0.63	0.75	0.49	0.43
YCL027W	FUS1	conjugation with cellular fusion*	molecular function unknown		-0.34	0.31	-0.03	0.66	-0.18	0.11	-1.28	-0.38	-0.38	0.3	-0.3
YCL029C	BIK1	mitotic spindle organization and biogenesis in nucleus*	microtubule binding	-0.36	-0.4	-0.01	-0.04	0.13	-0.41	0.25	-1.2	-0.58	-0.42	0.06	-0.26
YCL030C	HIS4	histidine biosynthesis	phosphoribosyl-ATP diphosphatase activity*	1.94	1.6	2.03	2.35	-1.3	-0.46	0.24	0.4	0.86	1.39	0.21	0.62
YCL035C	GRX1	response to oxidative stress*	thiol-disulfide exchange intermediate activity*	0.39	0.57	0.82	1.43	0.8	1.34	-0.2	0.4	0.46	0.21	0.19	0.21
YCL037C	SRO9	protein biosynthesis	RNA binding	-1.62	-1.07	-2.96	-1.95	-1.66	-0.7	-0.08	0.04	-0.28	-0.3	-0.29	0.13
YCL038C	ATG22	protein targeting to vacuole*	molecular function unknown	0.23	0.03	1	0.64	0.27	0.16	0.15	-0.37	0.05	0.11	0.25	-0.03
YCL040W	GLK1	carbohydrate metabolism*	glucokinase activity	1.57	1.62	1.16	1.59	1.94	2.64	0.32	0.85	0.79	1.12	-0.51	0.27
YCL042W		biological process unknown	molecular function unknown	1.44	0.97	0.99	1.15	1.54	1.81	0.37	0.26	0.31	0.43	-0.6	-0.23
YCL043C	PDI1	protein folding	protein disulfide isomerase activity	0.29	-0.35	0.14	0.57	0.42	1.17	-0.14	0.8	0.42	0.63	0.36	0.92
YCL047C		biological process unknown	molecular function unknown	-0.02	0.03	0.06	0.11	1.01	1.25	-0.34	-0.11	0.46	0.23	0.33	0.18
YCL050C	APA1	nucleotide metabolism	bis(5'-nucleosyl)-tetraphosphatase activity	-0.57	-0.66	-1.41	-1.24	-0.07	-0.38	-0.06	0.57	-0.04	0.18	0.02	0.29
YCL053C				-1.18	-1.18	-1.59	-1.57	-1.47	-0.78	-0.41	-0.48	0.38	0.22	0.62	0.36
YCL054W	SPB1	processing of 27S pre-rRNA*	rRNA (uridine-2'-O-)-methyltransferase activity*	-1.65	-1.75	-2.22		-2.05	-1.87	-0.11	0.06	0.28	0.4	0.07	0.26
YCL059C	KRR1	35S primary transcript processing*	molecular function unknown	-0.38	-0.65	-1.32	-1.69	-0.79	-0.27	-0.24	0.2	0.48	-0.24	0.7	0.62
YCL067C	HMLALPHA2	regulation of transcription from RNA polymerase II promoter*	transcription corepressor activity	0.25	-0.58	0.81	0	1.03	0.37	0.19	-0.89	0.72	-0.01	0.54	-0.27
YCL075W		Ty element transposition	protein binding*	0.11			-0.64	0.5	-1	0.19	-1.03	-0.31	-0.94	0.54	-0.86
YCLX02C				-1.19	-1.02	-1.1	-1.31	-0.99	-0.61	0.38	-0.57	-0.04	0.24	0.23	0.12
YCLX09W				1.26	1.08	1.16	1.23	0.49	0.4	0.18	0.31	0.36	0.62	0.45	0.53
YCLX10C				0.26	-0.21	0.74		0.7	-0.23	0.04	-1.22	-0.39	-0.38	0.35	-0.34
YCR004C	YCP4	biological process unknown	electron carrier activity	0.63	0.7	0.85	1.29	0.41	1.37	-0.37	0.86	0.13	0.12	0.05	0.64
YCR011C	ADP1	transport	ATPase activity, coupled to transmembrane movement of substances	0.42	0.73	0.79	1.02	0.22	0.18	0.07	-0.02	0.2	0.31	-0.25	0.14
YCR013C			YCR013C	0.02	-0.65	0.11	0.08	0.76	0.95	-0.04	0.66	1.14	1	0.92	1.05
YCR016W		biological process unknown	molecular function unknown	-0.3	-0.66	-1.21	-1.63	-0.84	-0.51	-0.03	-0.16	0.26	-0.46	0.53	0.08
YCR018C-A				-0.15	0.72	0.41	1.98	-0.58	0.78	0.3	0.46	0.41	0.55	0.21	1.2
YCR023C		biological process unknown	molecular function unknown	0.59	0.55	0.88	1.03	-0.4	-0.04	0.11	0.01	0.24	0.25	-0.05	-0.03
YCR031C	RPS14A	telomere maintenance*	structural constituent of ribosome*	-0.49	-0.98	-1.81	-1.53	-0.25	-0.34	0.05	0.87	0.38	-0.26	0.4	0.09
YCR034W	FEN1	vesicle-mediated transport*	fatty acid elongase activity	-0.65	-0.31	-1.39	-0.35	-0.89	-0.44	-0.03	0.64	-0.35	0.1	-0.19	0.45
YCR047C	BUD23	bud site selection	S-adenosylmethionine-dependent methyltransferase activity	-0.85	-0.44	-1.34	-0.93	-1.01	-0.49	-0.62	0.18	0.36	0.25	0.09	0.41
YCR051W		biological process unknown	molecular function unknown	-0.66	-0.28	-1.1	-0.96	-0.76	-0.01	-0.69	0.05	0.14	-0.07	0.21	0.47
YCR055C				-1.14	-1.13	-2.39	-1.98	-1.61	-0.57	-0.53	0.08	0.31	-0.1	-0.01	0.38
YCR057C	PWP2	35S primary transcript processing*	snoRNA binding	-1.25	-1.1	-2.12	-1.78	-1.6	-0.67	-0.38	-0.21	0.37	-0.09	0	0.24
YCR072C	RSA4	ribosomal large subunit assembly and maintenance	molecular function unknown	-1.81	-1.53	-2.01		-1.36	-1.4	-0.17	0.12	0.73	0.14	0.12	0.16
YCR087C-A		biological process unknown	molecular function unknown	-0.22	-0.92	-0.99	-1.46	-0.29	-0.46	-0.01	-0.23	0.4	-0.54	0.44	-0.04
YCR091W	KIN82	protein amino acid phosphorylation*	protein kinase activity	0.62	0.2	1.21	0.28	1.4	0.64	0.12	-0.67	-0.05	0.19	0.42	-0.18
YCR097WB				0.14	-0.13	1.12	0.43	0.71	0.59	-0.01	-0.73	0.89	0.12	0.7	0.06
YCR100C		biological process unknown	molecular function unknown	0.12	-0.22	1.01	0.43	0.04	-0.2	-0.32	-0.92	0.3	0.1	-0.13	-0.26
YCR101C		biological process unknown	molecular function unknown	-0.33	0.22	1.04	0.46	0.65	0.42	-0.46	-0.6	0.23	0.2	0.02	-0.28
YCRCDELTA6				0.01	0.69	0.36	1.88	-0.32	0.68	0.81	0.55	0.21	0.6	-0.03	0.9
YCRX16C				-0.46	-0.77	-1.09	-1.48	-0.07	-0.36	0.09	0.01	0.28	-0.43	0.5	0.16
YDL014W	NOP1	rRNA modification*	methyltransferase activity	-0.4	-0.57	-1.12	-0.9	-0.56	-0.84	0.01	0.17	0.12	-0.1	0.19	0.15
YDL019C	steroid biosynthesis	oxysterol binding	YDL019C	0.28		-0.11	0.15	0.55	0.88	0.01	-0.02	-1.1	-0.32	-0.74	-0.09
YDL021W	GPM2	biological process unknown	molecular function unknown*	0.45	0.6	1.09	0.71	1.25	1.27	-0.12	-0.19	1.26	1.01	0.23	-0.01
YDL022W	GPD1	intracellular accumulation of glycerol	glycerol-3-phosphate dehydrogenase (NAD+) activity	0.9	1.05	0.77	1.57	4.41	4.64	-0.34	0.5	0.26	0.32	-0.01	0.49
YDL023C				0.98	1.1	0.93	1.21	4.26	4.61	-0.02	0.36	-0.04	-0.16	-0.15	0.24
YDL024C	DIA3	pseudohyphal growth*	acid phosphatase activity	0.3		1.38	0.8		2.59	-0.38	-0.73	0.39	-0.03	0.46	-0.21
YDL025C		biological process unknown	protein kinase activity	1.83	2.13	1.6	1.67	1.17	2.05	-0.18	-0.03	0.47	0.63	-0.29	0.15
YDL031W	DBP10	35S primary transcript processing*	ATP-dependent RNA helicase activity		-1.43		-1.37	-1.21	-0.87	-0.07	0.36	0.34	0.01	0.11	0.17
YDL037C	biological process unknown	molecular function unknown	YDL037C	0.15	-0.23	0.8	1.5	0.87		0.35	-0.59	2.54	1.67	0.67	-0.4
YDL038C		biological process unknown	molecular function unknown	0.31	-0.04	1.46		1.11	0.15	0.49	-0.26	2.38	1.33	1.08	0.23
YDL039C	conjugation with cellular fusion	molecular function unknown	YDL039C	-0.3	-0.48	0.84		0.78	-0.13	0.12	-0.15	2.79	1.96	0.59	-0.61
YDL048C	STP4	biological process unknown	molecular function unknown	0.09	-0.29		0.66	1.32	1.01	0.08	0.34	0.83	0.35	0.34	-0.1
YDL050C				-0.31	-0.64	-1.34		-0.32	-0.38	0.03	0.2	0.48	-0.4	0.65	0.49
YDL054C	MCH1	transport	transporter activity*	1.68	1.36	2.29	1.71	0.24	0.1	0.17	0.12	0.5	0.43	0.24	0.26
YDL059C	RAD59	telomerase-independent telomere maintenance*	protein binding*	1.1		2.23	1.49	-0.21	-0.44	-0.32	-0.43	-0.52	-0.26	-0.18	-0.22
YDL061C	RPS29B	translation	structural constituent of ribosome	-0.58	-0.37	-1.48	-0.89	-0.6	-0.45	-0.04	0.74	0.21	-0.15	0.17	0.03
YDL062W				-1.03			-1.28	-0.96		0.18	-0.4	0.7	0.02	0.46	0.31
YDL063C		biological process unknown	molecular function unknown	-1.1	-0.54	-1.76		-1.45	-1.46	-0.09	-0.06	0.06	0.23	-0.01	0.3
YDL066W	IDP1	glutamate biosynthesis*	isocitrate dehydrogenase (NADP+) activity	0.61	0.31	1.46	0.89	0.07	-0.05	0.51	0.35	0.8	0.55	0.38	0.57
YDL067C	COX9	mitochondrial electron transport, cytochrome c to oxygen	cytochrome-c oxidase activity	0.6	0.6	0.98	1.08	-0.18	-0.26	-0.12	0.32	0.05	-0.09	-0.03	0.09
YDL068W				-0.13	0.03	1.02		0.49	0.02	0.21	-0.78	0.54	-0.03	0.46	-0.02
YDL075W	RPL31A	translation	structural constituent of ribosome	-0.43	-0.59	-1.2	-0.94	-0.5	-0.25	-0.13	0.5	0.01	-0.38	0.08	-0.18
YDL079C	MRK1	protein amino acid phosphorylation*	glycogen synthase kinase 3 activity	0.59	0.68	0.79	0.91	1.27	1.3	0.05	0.34	0.6	0.27	0.26	-0.25
YDL081C	RPP1A	translational elongation*	structural constituent of ribosome	0.01	-0.49	-1.26	-1.42	0.07	-0.21	-0.08	0.9	0.64	-0.21	0.57	0.08
YDL082W	RPL13A	translation	structural constituent of ribosome	-0.4	-0.57	-1.98	-1.99	-0.44	-0.35	0.11	0.87	0.28	-0.07	0.37	0.35
YDL083C	RPS16B	protein biosynthesis	structural constituent of ribosome	-0.38	-0.59	-2.15	-1.66	-0.41	-0.4	-0.06	1	0.36	-0.27	0.27	0.06
YDL083C	RPS16B	protein biosynthesis	structural constituent of ribosome	-0.38	-0.59	-2.15	-1.66	-0.41	-0.4	-0.06	1	0.36	-0.27	0.27	0.06
YDL110C	TMA17	biological process unknown	molecular function unknown	0.69	0.73	1.49	0.91	2.08	2.1	-0.23	-0.79	0.56	0.14	0.4	0.09
YDL130W	RPP1B	translational elongation*	structural constituent of ribosome	-0.55	-0.66	-2.1	-1.96	-0.26	-0.43	-0.11	0.96	0.26	-0.33	0.18	0.05
YDL130W-A	STF1	ATP synthesis coupled proton transport	molecular function unknown	0.71	1.04	1.36	1.35	1.06	1.45	-0.44	0.36	0.28	0.27	-0.38	-0.03
YDL131W	LYS21	lysine biosynthesis via aminoadipic acid	homocitrate synthase activity	0.68	0.35	0.66	1.06	-0.06	0.18	-0.33	0.72	0.76	0.8	0.06	0.42
YDL136W	RPL35B	translation	structural constituent of ribosome	-0.19	-0.62	-1.06	-1.34	-0.17	-0.49	-0.08	0.09	0.22	-0.33	0.33	-0.13
YDL152W					-0.84	-1.33	-1.45	-0.52	-0.65	-0.09	-0.24	-0.26	-0.29	0.02	-0.01
YDL183C		biological process unknown	molecular function unknown	0.07		0.08	-0.31	0.4	0.07	-0.05	-1.02	-0.5	-0.42	0.18	-0.46
YDL189W	RBS1	galactose metabolism	molecular function unknown	-0.2		-0.04	-0.4	0.23	0.06	-0.18	-1.27	-0.93	-0.28	-0.12	-0.33
YDL192W	ARF1	telomere maintenance*	GTPase activity	-0.13	-0.26	-1.01	-0.31	-0.46	-0.4	-0.17	0.8	-0.03	-0.2	0.04	0.21
YDL198C	GGC1	mitochondrial genome maintenance*	guanine nucleotide transporter activity	1.77	1.29		2.25	-0.44	-0.32	0.19	0.14	0.31	0.39	0.06	0.13
YDL208W	NHP2	rRNA modification*	RNA binding	-0.86	-1.27	-1.75	-1.77	-1.44	-1.49	-0.07	0.28	0.29	-0.72	0.26	0
YDL213C	NOP6	rRNA processing	molecular function unknown	-0.64	-0.71	-1.35	-1.54	-0.41	0.03	-0.36	-0.16	0.18	-0.38	0.43	0.27
YDL221W				-0.12	-0.07	0.11	-0.09	1.03	0.72	-0.38	-0.37	-0.06	-0.15	0.28	-0.09
YDL222C	FMP45	cell wall organization and biogenesis*	molecular function unknown	2.31	1.65	2.17	1.66	5.04	4.27	0.01	-0.13	0.06	0.27	-0.22	-0.21
YDL223C	HBT1	cellular morphogenesis during conjugation with cellular fusion	molecular function unknown	1.3	0.82	1.55	1.46	3.15	3.03	0.35	-0.28	0.07	-0.23	0.31	-0.14
YDL228C				-0.73	-0.7	-2.19	-1.19	-0.64	-0.88	-0.15	0.43	-0.95	-0.21	-0.32	0.01
YDL229W	SSB1	protein biosynthesis*	ATPase activity*	-0.28	-0.65	-1.47	-1.4	-0.17	-0.18	0.1	0.19	-0.16	0.02	0.23	0.25
YDL238C	GUD1	guanine metabolism	hydrolase activity, acting on carbon-nitrogen (but not peptide) bonds, in linear amides*	1.1		1.16	0.12		-0.16	0.13	-0.82	0.06	-0.12	0.09	-0.09
YDR001C	NTH1	response to stress*	alpha,alpha-trehalase activity	1.28	1.26	1.14	1.42	2.03	1.97	0.5	0.07	0.23	0.48	-0.1	0.15
YDR003W	RCR2	biological process unknown	molecular function unknown	0.96	0.87	0.67	0.61	1.28	0.71	0.23	-0.1	0.29	0.15	0.17	-0.04
YDR009W	GAL3	regulation of transcription, DNA-dependent*	protein binding	0.76	0.18	1.17	-0.17	0.82	-0.48	0.48	-0.65	0.23	-0.05	0.61	-0.26
YDR011W	SNQ2	response to drug*	xenobiotic-transporting ATPase activity	0.6	0.73	1.48	0.69	0.34	0.36	0.05	-0.06	-0.24	-0.01	0.11	0.01
YDR019C	GCV1	one-carbon compound metabolism*	glycine dehydrogenase (decarboxylating) activity	2.59	2.19	2.08	2.21	-0.76	-0.67	0.24	0.35	1.4	0.84	-0.09	-0.1
YDR023W	SES1	seryl-tRNA aminoacylation	serine-tRNA ligase activity	-0.08	-0.37	-1.31	-0.76	-0.21	-0.04	-0.08	0.32	0.07	-0.23	0.14	0.05
YDR025W	RPS11A	translation*	structural constituent of ribosome	-0.34	-0.69	-2	-1.76	-0.65	-0.62	-0.13	0.59	0.22	-0.35	0.3	0.14
YDR031W		biological process unknown	molecular function unknown	0.09		0.22		0.57	0.03	-0.1	-1.07	-0.37	-0.51	-0.15	-0.26
YDR033W	MRH1	biological process unknown	molecular function unknown	-0.69	-0.41	-1.11	0.12	-1.21	-0.5	0.18	0.47	0.22	0.43	-0.16	0.47
YDR034C-A		biological process unknown	molecular function unknown	0.11	0.32	0.34	1.62	-0.22	0.17	0.58	0.37	0.28	0.37	0.22	0.62
YDR034W-B		biological process unknown	molecular function unknown	0.56	0.27	0.79		1.75		-0.17	-0.1	-0.18	-0.28	0.06	0
YDR035W	ARO3	aromatic amino acid family biosynthesis	3-deoxy-7-phosphoheptulonate synthase activity	0.87	0.25	1.46	1.5	-0.14	0.04	0.12	-0.06	0.59	0.41	0.09	0.15
YDR038C	ENA5	sodium ion transport	ATPase activity, coupled to transmembrane movement of ions, phosphorylative mechanism	0.49		0.64		1.6	0.71	-0.14	-1.17	-0.04	-0.63	0.41	-0.53
YDR039C	ENA2	sodium ion transport	ATPase activity, coupled to transmembrane movement of ions, phosphorylative mechanism	0.23		0.53	-0.15	1.15	0.3	-0.13	-1.35	-0.39	-0.45	0.31	-0.42
YDR040C	ENA1	sodium ion transport	ATPase activity, coupled to transmembrane movement of ions, phosphorylative mechanism	0.81	0.43	1.02	0.7	2.47	2.02	0.21	-0.29	0.17	-0.23	0.35	-0.09
YDR046C	BAP3	amino acid transport	amino acid transporter activity	1.02	0.79	0.11	0.16	-0.23	-0.34	0.06	0.22	0.54	0.64	0.48	0.45
YDR050C	TPI1	glycolysis	triose-phosphate isomerase activity	-0.04	-0.47	-0.7	-0.55	-0.06	-0.09	0.17	1.04	0.85	0.59	0.41	0.54
YDR055W	PST1	cell wall organization and biogenesis	molecular function unknown	0.17	0.41	0.21	1	-0.68	-0.02	0	0.88	0.82	0.88	-0.15	0.61
YDR059C	UBC5	endocytosis*	ubiquitin conjugating enzyme activity	0.44	0.74	1.16	0.9	0.62	0.75	-0.01	0.12	0.53	0.36	0.11	0.14
YDR061W	biological process unknown	ATPase activity, coupled to transmembrane movement of substances	YDR061W	-0.24	0.63	0.11	0.53	-0.24	0.81	-0.24	0.05	0.54	1.02	-0.08	0.51
YDR063W		biological process unknown	molecular function unknown	-0.23	0.51	0.36	0.71	0.16	1.05	-0.59	0.22	0.47	0.64	0.03	0.48
YDR064W	RPS13	translation	structural constituent of ribosome	-0.33	-0.36	-1.83	-1.3	-0.75	-0.55	-0.16	0.91	0.53	0.01	0.17	0.3
YDR070C		biological process unknown	molecular function unknown	0.45	0.53	1.73	1.1	3.13	2.55	0.2	0.15	0.45	0.13	0.19	-0.06
YDR072C	IPT1	sphingolipid biosynthesis*	transferase activity, transferring phosphorus-containing groups	-0.35	0.1	0.1	0.46	0.88	1.35	0.14	0.64	0.34	0.62	0.15	0.55
YDR074W	TPS2	response to stress*	trehalose-phosphatase activity	1.34	1.63	0.44	0.94	3.32	3.45	0.58	0.62	0.12	0.58	-0.36	-0.05
YDR077W	SED1	cell wall organization and biogenesis*	structural constituent of cell wall	0.28	-0.13	-0.04	0.97	0.92	1.39	0.13	0.94	0.08	0	-0.06	0.51
YDR083W	telomere maintenance*	methyltransferase activity	YDR083W	-0.62	0.2		-0.08	-0.28	-0.07	-0.06	-0.44	-1.03	-0.16	-0.2	-0.12
YDR087C	RRP1	rRNA processing	molecular function unknown	-1.02	-0.92	-1.21	-1.49	-0.47	-0.1	-0.2	-0.18	0.21	-0.28	0.27	0.43
YDR089W		membrane organization and biogenesis	molecular function unknown	1.47	1.42	0.42	0.3	-0.21	-0.04	0.07	-0.23	0.12	0.18	-0.24	0.03
YDR100W	TVP15	biological process unknown	molecular function unknown	0.6	0.46	1.02	1.46	0.53	0.3	0.15	0.7	0.7	0.43	0.55	0.41
YDR101C	ARX1	ribosome biogenesis*	molecular function unknown	-1.07	-0.8	-1.71	-1.26	-1.51	-1.27	0.13	-0.4	0.04	-0.26	-0.07	0.2
YDR102C				0.09		0.62		1	1.09	0.13	-0.21	0.54	0.38	0.34	0.27
YDR111C	biological process unknown	transaminase activity	YDR111C	-0.12	-0.04	-0.16	0.16	-0.33	-0.37	-0.27	-0.2	-1.05	-0.67	-0.56	-0.44
YDR129C	endocytosis*	protein binding, bridging*	YDR129C	-0.19	-0.07	-0.17	-0.27	-0.13	-0.32	-0.21	-0.56	-1.13	-0.31	-0.17	-0.28
YDR161W		biological process unknown	molecular function unknown	-0.59	-0.21	-1.4	-1.02	-0.78	-0.21	-0.31	0.18	-0.08	-0.31	-0.06	0.39
YDR165W	TRM82	tRNA methylation	protein binding*	-0.5	-1.02	-2.15		-0.98	-0.79	-0.09	0.27	0.23	-0.27	0.07	0.06
YDR170W-A				0	-0.35	0.55	1.98	0.22	0.77	0.71	-0.01	0.16	0.59	0.7	1.03
YDR171W	HSP42	response to stress*	unfolded protein binding	1.86	1.74	0.83		2.93	3.47	-0.09	0.57	0.24	0.42	-0.23	-0.03
YDR172W	SUP35	mRNA catabolism, deadenylylation-dependent decay*	translation release factor activity	-0.65	-0.55	-1.21	-0.95	-0.66	-0.22	0.2	0.78	0.18	-0.03	0.05	0.52
YDR178W	SDH4	tricarboxylic acid cycle*	succinate dehydrogenase (ubiquinone) activity	0.64	0.01	1.32	0.66	0.94	0.37	0.06	-0.1	0.61	-0.02	0.32	-0.23
YDR184C	ATC1	response to stress*	molecular function unknown	-1.73	-1.37	-1.12		-1.26	-1.16	0.12	-0.16	0.57	0.11	0.19	-0.18
YDR190C	RVB1	regulation of transcription from RNA polymerase II promoter*	ATPase activity*	-0.4	-0.43	-1.28	-1.22	-0.69	-0.51	0.11	0.2	0.03	-0.2	-0.09	-0.04
YDR194C	MSS116	RNA splicing	RNA splicing factor activity, transesterification mechanism*	-0.25	-0.92		-1.2	-0.03	-0.77	0.45	-0.41	0.2	-0.2	0.32	-0.08
YDR204W	COQ4	ubiquinone metabolism	molecular function unknown	0.74	0.55	1.45	0.74	0.89	0.7	0.07	0.01	0.55	0.23	0.19	-0.03
YDR207C	UME6	sporulation (sensu Fungi)*	DNA binding*	-0.09	-0.56	-0.2	-1.02	0.31	-0.26	-0.12	-1.39	-0.64	-0.62	-0.19	-0.51
YDR214W	AHA1	response to stress*	chaperone binding*	-0.49	-0.68	-1.01	-0.95	0.42	0.59	0	0.4	-0.2	-0.29	0.15	0.18
YDR222W		biological process unknown	molecular function unknown		-0.68	-0.43	-1.23	-0.15	-0.85	-0.22	-0.05	-0.6	-0.76	0.27	0.55
YDR223W	CRF1	negative regulation of transcription	transcriptional repressor activity	0.47		0.64		1.61		0.03		0.35		0.46
YDR233C	RTN1	biological process unknown	molecular function unknown	-0.35	-0.25	-1.31	-0.22	-0.72	0.16	0.15	0.81	0.02	0.17	-0.22	0.23
YDR247W	VHS1	protein amino acid phosphorylation*	protein kinase activity*	1.41	1.1	0.79		1.54	0.97	0.04	-0.1	0.14	-0.19	0.11	-0.04
YDR251W	pseudohyphal growth	molecular function unknown	YDR251W	-0.05	0.26	-0.24	0.13	-0.03	-0.53	0.05	-0.29	-1.13	-0.22	-0.38	-0.31
YDR253C	MET32	sulfur amino acid metabolism	DNA binding*	1.22	1.73	2.38	2.31	0.23	-0.12	-0.12	0.04	-0.28	0.26	-0.04	0.19
YDR255C	RMD5	negative regulation of gluconeogenesis	molecular function unknown	1.04	0.91	1.35	1.04	1	0.24	0.21	-0.21	0.08	0.22	0.3	0.12
YDR258C	HSP78	response to stress*	ATPase activity*					1.83	1.36	0.5	-0.33	0	0.15	0.18	-0.11
YDR277C	MTH1	signal transduction*	molecular function unknown	1.15		0.92	-0.22	2	1.42	0.12	-0.56	0.49	-0.18	0.38	-0.49
YDR278C			YDR278C	-0.57	0.37	0.75	-0.5	-0.71	0.28	-0.57	0.28	-1	-0.58	-0.5	-0.43
YDR300C	PRO1	telomere maintenance*	glutamate 5-kinase activity	-0.48	-0.61	-1.21		-0.55	-0.49	0.18	-0.34	0.34	0.21	0.21	0.19
YDR309C	GIC2	establishment of cell polarity (sensu Fungi)*	small GTPase regulator activity	-0.52	-0.28	-0.68	-0.27	-1.35	-0.55	-0.04	0.77	0.38	0.36	-0.49	-0.03
YDR315C	IPK1	myo-inositol metabolism	inositol or phosphatidylinositol kinase activity	0.41	-0.16	0.29		0	-0.7	0.02	-1.03	-0.28	-0.58	-0.11	-0.58
YDR319C		biological process unknown	molecular function unknown	0.17		0.43	-0.53	0.62	-0.18	0.06	-1.13	-0.22	-0.37	0.16	-0.37
YDR321W	ASP1	asparagine catabolism	asparaginase activity	-0.16		-0.05	-0.28	0.25	-0.25	-0.05	-1	-0.59	-0.52	-0.22	-0.41
YDR322C-A	TIM11	ATP synthesis coupled proton transport	structural molecule activity	0.25	0.07	0.29		0.02	-0.08	0.13	1.27	0.31	0.06	0.2	0.09
YDR323C	PEP7	vesicle fusion*	molecular function unknown			0.43		0.64	-0.02	0.05	-1.19	-0.1	-0.29	0.1	-0.18
YDR331W	GPI8	attachment of GPI anchor to protein	GPI-anchor transamidase activity	0.09	-0.26	0.66	-0.54	0.61	-0.4	0.03	-1.36	-0.31	-0.57	0.24	-0.47
YDR333C		biological process unknown	molecular function unknown	-0.05	-0.42	0.48	-0.34	0.37	-0.19	-0.25	-1.27	-0.67	-0.44	0.06	-0.4
YDR338C		biological process unknown	molecular function unknown	0.12	-0.34			0.14	-0.32	0.06	-1.06	-0.54	-0.45	0.44	-0.51
YDR342C	HXT7	hexose transport	glucose transporter activity*	1.29	1.25		1.72	1.32	1.78	0.19	0.37	-0.15	0.13	-0.15	0.33
YDR352W	biological process unknown	molecular function unknown	YDR352W	0.13	0.03	0.25	-0.02	0.07	-0.34	0.07	-0.74	-1.1	-0.33	0	-0.39
YDR354W	TRP4	tryptophan biosynthesis	anthranilate phosphoribosyltransferase activity	-1.04	-1.1	-1.79		-1.25	-1.26	0.32	0.08	0.73	0.28	0.17	0.07
YDR355C				0.08	-0.17	-0.71	-1.1	-0.16	-0.21	0.37	-0.33	0.54	-0.12	0.38	-0.13
YDR357C		biological process unknown	molecular function unknown	0.16	-0.13	0.13		0.31	-0.29	0.05	-1.14	-0.02	-0.35	0.59	-0.16
YDR359C	VID21	chromatin modification	molecular function unknown	0.33	-0.24	-0.08	-0.51	0.07	-0.35	-0.03	-1	-0.38	-0.33	0.21	-0.39
YDR363W	ESC2	chromatin silencing at silent mating-type cassette	molecular function unknown	0.05	-0.22	-0.51	-1	-0.72	-0.67	0.25	-0.41	0.19	-0.17	0.57	0.04
YDR367W		biological process unknown	molecular function unknown	0.63		0.21	0.08	0.73	0.09	0.04	-1.21	-0.22	-0.25	-0.26	-0.39
YDR374C		biological process unknown	molecular function unknown	-0.27	-0.53	-0.97	-1.07	-0.59	-0.53	-0.01	-0.07	-0.3	-0.33	0.15	-0.01
YDR377W	ATP17	ATP synthesis coupled proton transport	hydrogen-transporting ATP synthase activity, rotational mechanism				-0.36	0.9	0.01	0.21	-1.25	-0.04	-0.37	0.49	-0.27
YDR385W	EFT2	translational elongation	translation elongation factor activity	-0.38	-0.46	-1.85	-1.48	-0.45	-0.22	-0.07	0.87	0.15	-0.25	0.25	0.31
YDR386W	MUS81	DNA repair*	endonuclease activity	-0.3	-0.44		-1.44	-0.4	-0.49	-0.06	1.03	0.29	-0.08	0.45	0.5
YDR390C	UBA2	protein sumoylation	SUMO activating enzyme activity	-0.42		-1.32	-1.32	-0.96	-1.22	-0.39	-0.02	-0.09	-0.63	-0.12	-0.21
YDR391C		biological process unknown	molecular function unknown	-0.61	0	-1.17	-1.4	-1.11	-0.55	-0.26	-0.02	0	-0.37	0.13	0.17
YDR404C	RPB7	transcription from RNA polymerase II promoter	DNA-directed RNA polymerase activity	-0.65	-0.75	-1.46	-1.44	-2.3	-1.53	0.06	0.22	0.33	-0.08	0	0.04
YDR405W	MRP20	protein biosynthesis	structural constituent of ribosome	-1.15	-1.1	-1.37		-1.16	-0.86	0.37	-0.01	0.39	-0.01	0.35	-0.24
YDR418W	RPL12B	telomere maintenance*	structural constituent of ribosome	-0.61	-0.36	-1.71	-1	-0.68	0.32	0.19	0.63	-0.29	0.32	-0.28	0.59
YDR423C	positive regulation of transcription from RNA polymerase II promoter*	RNA polymerase II transcription factor activity	YDR423C	-1.28		-1.4	-1.08	0.03	0.23	0.61	0.26	1.63	1.3	0.32	0.63
YDR435C	PPM1	C-terminal protein amino acid methylation	C-terminal protein carboxyl methyltransferase activity	0.26	0.49	0.34	0.69	0.64	1.21	-0.04	0.73	0.13	0.22	-0.09	0.52
YDR437W	GPI19	GPI anchor biosynthesis	UDP-glycosyltransferase activity	-0.32	-0.35	0.21	1.6	-0.62	0.41	0.33	0.08	-0.07	-0.09	0.19	0.54
YDR445C				1.07	0.95	0.47	0.27	1.38	1.75	0.03	-0.46	0.27	-0.22	-0.21	-0.44
YDR449C	UTP6	processing of 20S pre-rRNA	snoRNA binding	0.59	0.96	1.04	1.18	-0.87	0.05	-0.55	0.21	0.37	0.43	0.03	0.25
YDR459C		protein amino acid palmitoylation	protein-cysteine S-palmitoleyltransferase activity	0.37	0.06	0.46		6.25	5.55	-0.02	-0.43	0.06	0.05	0.09	-0.15
YDR461W	MFA1	pheromone-dependent signal transduction during conjugation with cellular fusion	mating pheromone activity	-0.15	-0.41	0.31		2.11	1.19	-0.17	-0.72	-0.11	-0.25	-0.05	-0.31
YDR475C		biological process unknown	molecular function unknown	0.09	-0.42	0.37		0.6	-0.45	-0.01	-1.36	-0.5	-0.45	0.44	-0.46
YDR477W	SNF1	protein amino acid phosphorylation*	AMP-activated protein kinase activity	-0.18	-0.26	0.39		0.43	-0.26	-0.15	-1.2	-0.61	-0.52	0.26	-0.37
YDR482C	CWC21	biological process unknown	molecular function unknown	0.97	0.84	1.06	1.13	1.4	1.26	0.03	0.24	0.32	-0.01	0.08	-0.17
YDR489W	DNA-dependent DNA replication	molecular function unknown	YDR489W	-0.35	0.08	-0.35	0.33	-0.46	-0.19	-0.3	-0.26	-1.39	-0.12	-0.53	-0.17
YDR490C	PKH1	protein amino acid phosphorylation*	protein kinase activity	0.09	-0.52	0.67	-0.39	0.54	-0.5	0.12	-1.25	-0.23	-0.35	0.3	-0.23
YDR491C				0.27	0.8	1.12	1.32	0.4	0.98	0.11	0.3	0.43	0.58	0.24	0.47
YDR495C	VPS3	telomere maintenance*	molecular function unknown	-0.54	-0.4	-1.49	-1.04	-0.6	-0.19	-0.17	0.3	0.15	-0.34	0.23	0.22
YDR496C	PUF6	regulation of transcription, mating-type specific	specific transcriptional repressor activity	-0.02	-0.57	0.45	-0.35	0.32	-0.48	-0.33	-1.12	-0.48	-0.33	0.1	-0.37
YDR541C		biological process unknown	dihydrokaempferol 4-reductase activity	-0.21	-0.46	-1.21	-1.14	-0.33	-0.02	-0.28	0.76	0.21	-0.05	0.26	0.49
YDR542W		biological process unknown	molecular function unknown	0.63	0.59	1.64	1.76	0.83	0.23	-0.2	-0.38	0.23	0.27	0.07	0.06
YDRCTY1-2B				-0.19	0.03	0.4	1.69	-0.05	0.72	0.38	0.53	0.54	0.62	0.55	1.29
YDRCTY1-2C				0.32	0.09	0.51	1.7	-0.27	0.23	0.8	-0.27	0.03	0.42	0.33	0.72
YDRCTY1-2D				-0.14	-0.16	0.14	1.78	0.03	0.69	0.75	0.3	-0.02	0.31	0.47	1.06
YDRWDELTA12				0.24	0.18	0.28	1.71	-0.61	0.29	0.83	0.06	-0.42	0.15	0.22	0.52
YDRWDELTA23				-0.22	0.61	0.38	1.86	-0.24	0.33	0.53	0.4	0.33	0.55	0.34	1.05
YEL004W	cell wall chitin biosynthesis*	UDP-N-acetylglucosamine transporter activity	YEL004W	-0.99	0.2	-1.3	0.4	-1.17	-1.19	-0.47	0.35	-2.09	-0.7	-1.31	-0.93
YEL005C	biological process unknown	protein binding	YEL005C	-0.13		0.88		0.93	0.81	0.17	0.03	0.7	1.03	0.26	0.34
YEL009C	GCN4	regulation of transcription from RNA polymerase II promoter*	DNA binding*	0.06	1.07	0.1	1.58	-0.89	-0.61	0.26	0.96	0.7	0.67	0.44	0.35
YEL011W	GLC3	glycogen biosynthesis	1,4-alpha-glucan branching enzyme activity	2.16	2.39	1.86	1.89	3.16	3.24	0.47	0.58	0.84	0.84	-0.01	-0.06
YEL026W	SNU13	nuclear mRNA splicing, via spliceosome*	RNA binding*	-0.95	-0.85	-2.13	-1.84	-0.44	-0.26	0	0.85	0.38	-0.33	0.55	0.44
YEL034W	HYP2	translational initiation	protein binding*	-0.2	-0.51	-1.19	-1.03	0.22	0.05	0.09	0.7	0.14	-0.31	0.67	0.69
YEL039C	CYC7	electron transport	electron carrier activity	0.57	1	0.78	1.03	1.52	1.93	-0.38	-0.1	-0.12	0.31	-0.38	0.04
YEL040W	UTR2	cell wall organization and biogenesis	molecular function unknown	-1.04	-1.37	-1.25	-0.79	-1.95	-1.91	0.33	0.72	0.75	0.48	0.38	0.67
YEL042W	GDA1	protein amino acid glycosylation	guanosine-diphosphatase activity*	-0.74	-0.71	-1.17	-0.9	-0.67	-0.72	0.3	0.19	0.46	0.16	0.45	0.75
YEL043W	biological process unknown	molecular function unknown	YEL043W	0.01	0.05	-0.15	-0.11	-0.09	-0.49	0.14	-0.54	-1.09	-0.18	-0.43	-0.3
YEL054C	RPL12A	translation*	structural constituent of ribosome	-0.48	-0.54	-2.38	-2.17	-0.43	-0.42	-0.01	0.8	0.31	0.05	0.47	0.42
YEL060C	PRB1	sporulation*	serine-type endopeptidase activity	1.12	1	1.31	1.38	1.23	1.45	0.18	0.36	-0.06	0.22	0.03	0.28
YEL063C	CAN1	basic amino acid transport	basic amino acid transporter activity*	1.03	1.1	1.5	2.22	-0.08	0.45	0.16	0.52	0.32	0.63	0.05	0.53
YEL065W	SIT1	iron ion homeostasis*	siderophore-iron (ferrioxamine) uptake transporter activity	-1.39	-0.98	-1.45	-0.79	-1.66	-1.19	0.09	0.34	-0.93	-0.55	-0.37	-0.15
YEL070W	DSF1	biological process unknown	molecular function unknown	-0.04		1.51		1.78	0.12	0.49	-0.41	1.39	0.09	1.55	-0.05
YEL071W	DLD3	lactate metabolism	D-lactate dehydrogenase (cytochrome) activity	1.03	0.94	1.38	1.9	-0.65	-0.39	0.37	0.99	1.13	1.16	0.22	0.77
YER001W	MNN1	protein amino acid O-linked glycosylation*	alpha-1,3-mannosyltransferase activity	-0.01	-0.29	-0.36	-0.31	-1.75	-1.46	0.36	-0.17	-0.8	-0.45	-0.17	0.04
YER006W	NUG1	rRNA processing	GTPase activity	-0.64	-0.72	-1.78		-0.55	-0.1	0	-0.1	0.36	0	0.36	0.57
YER024W	YAT2	alcohol metabolism*	carnitine O-acetyltransferase activity	1.45	0.9	2.86	2.12	0.33	-0.25	-0.02	-0.24	0.13	0.21	-0.18	-0.32
YER025W	GCD11	translational initiation	translation initiation factor activity	-0.46	-0.94	-1.7	-1.3	-0.45	-0.32	-0.29	0.44	0.08	-0.08	-0.01	0.22
YER026C	CHO1	phosphatidylserine biosynthesis	CDP-diacylglycerol-serine O-phosphatidyltransferase activity	-0.49	-0.14	-1.06	-0.43	-0.66	-0.68	-0.02	0.68	-0.26	-0.31	-0.23	0.04
YER033C	biological process unknown	molecular function unknown	YER033C	-0.33		-0.35		-0.25	-0.46	-0.08	-0.52	-1.03	-0.31	-0.25	-0.36
YER035W	EDC2	deadenylylation-dependent decapping	RNA binding	0.26	0.3	0.17	0.71	1.08	1.44	-0.25	0.08	0.07	-0.08	0	0.09
YER036C	ribosome biogenesis*	ATPase activity, coupled to transmembrane movement of substances	YER036C	-0.39	-0.34	-0.78	-0.34	-0.32	-0.7	-0.15	-0.1	-1	-0.44	-0.41	-0.37
YER037W	PHM8	biological process unknown	molecular function unknown	-0.42	-0.78	-0.19	-0.37	1.37	0.97	-0.09	-0.52	-0.33	-0.25	0.11	-0.13
YER042W	MXR1	response to oxidative stress	protein-methionine-S-oxide reductase activity	1.77	1.47	2.08	1.68	0.03	-0.25	-0.13	0.46	-0.07	-0.2	0.37	0.42
YER043C	SAH1	methionine metabolism*	adenosylhomocysteinase activity	-0.7	-0.6	-1.33	-0.81	-0.35	-0.07	0.21	0.63	-0.46	-0.34	-0.12	0.47
YER052C	HOM3	methionine metabolism*	aspartate kinase activity	1.66	1.7	2.34	2.79	-0.91		-0.13	0.34	0.33	0.64	-0.03	0.53
YER053C	PIC2	phosphate transport	inorganic phosphate transporter activity	1.29	1.05	1.05	1.28	1.74	1.85	0.17	0.39	0.59	0.44	-0.3	-0.57
YER054C	GIP2	protein amino acid dephosphorylation*	protein phosphatase regulator activity	0.66	0.83	0.34	0.41	1.32	0.86	0.23	-0.04	-0.52	-0.34	0.09	-0.34
YER055C	HIS1	histidine biosynthesis	ATP phosphoribosyltransferase activity	1.13	0.7	1.33	1.37	-1.19	-1.08	0.11	0.41	0.52	0.21	0.37	0.25
YER056C-A	RPL34A	translation	structural constituent of ribosome	-0.15	-0.31	-1.09	-1.04	-0.26	-0.01	0.13	0.54	0.3	-0.33	0.36	0.17
YER062C	HOR2	response to osmotic stress*	glycerol-1-phosphatase activity	0.71	0.2	0.46	0.09	4.34	4.3	0.25	0.53	0.79	0.55	0.29	0.27
YER064C		regulation of transcription	molecular function unknown	-0.78	-0.3	-2.2	-1.89	0.21	-0.04	0.26	0.49	0.4	0.35	0.06	0.01
YER066C-A				1.96	1.65	0.62		1.79	1.74	-0.05	0.08	-0.13	0.06	-0.08	-0.32
YER067W		biological process unknown	molecular function unknown	3.1	2.52	0.68	0.6	3.17	2.3	-0.14	0.1	0.32	0.07	-0.24	-0.56
YER074W	RPS24A	translation	structural constituent of ribosome	-0.46	-0.88	-1.73	-1.94	-0.49	-0.64	-0.01	0.37	0.09	-0.57	0.03	-0.3
YER077C		biological process unknown	molecular function unknown	0.28	-0.68	0.27	-0.18	0.62	-0.25	0.45	-1.32	-0.46	-0.28	0.37	-0.49
YER083C	GET2	cell wall organization and biogenesis*	molecular function unknown	-0.07		0.14	-0.36	0.25	-0.05	-0.02	-1.3	-0.91	-0.45	-0.02	-0.56
YER090W	tryptophan biosynthesis	anthranilate synthase activity	YER090W	-0.15	-0.21	0.12	-0.3	-0.25		0.08	-0.71	-1.3	-0.5	-0.44	-0.48
YER092W	IES5	biological process unknown	molecular function unknown	1.75	1.42	2	1.78	-0.08		0.09	0.05	-0.06	0.11	0.15	0.11
YER102W	RPS8B	translation	structural constituent of ribosome	-0.21	-0.28	-1.91	-1.2	-0.3	0.23	0.06	0.99	0.35	0.05	0.43	0.62
YER121W				0.05	0.06	0.36	-0.16	1.26	0.74	-0.32	-0.16	-0.3	-0.07	-0.15	-0.15
YER126C	NSA2	ribosomal large subunit biogenesis	molecular function unknown	-1.24		-2.1		-1.13	-0.8	0.08	0.29	0.36	-0.19	0.16	0.31
YER127W	LCP5	rRNA modification*	RNA binding	-1.13	-1.17	-1.34		-0.88	-1.27	-0.16	-0.1	0.51	0.43	0.31	0.28
YER131W	RPS26B	translation	structural constituent of ribosome	-0.07	-0.72	-1.67	-1.38	-0.2	-0.41	0	0.89	0.49	-0.22	0.64	0.47
YER138C				-0.01	0.22	0.36	1.93	-0.23	0.53	0.43	0.26	0.07	0.37	0.1	0.98
YER138W-A		biological process unknown	molecular function unknown	-0.3	0.58	0.49	1.55	-0.44	0.4	0.02	0.44	0.08	0.28	0.03	0.78
YER145C	FTR1	high affinity iron ion transport	iron ion transporter activity	-1.39	-1.11	-1.35	-0.8	-2.19	-1.91	0.1	0.18	-0.96	-0.75	-0.48	-0.25
YER150W	SPI1	biological process unknown	molecular function unknown	1.33	1.39	1.34	1.09	4.33	4.27	-0.02	0.25	0.78	0.63	0.01	0.02
YER160C				-0.08	0.35	0.01	1.96	-0.48	0.65	0.22	0.31	-0.04	0.4	0.07	0.91
YER165W	PAB1	regulation of translational initiation	poly(A) binding	-0.43	-0.89	-1.53	-1.68	-0.86	-0.54	-0.14	0.87	-0.27	-0.04	-0.21	0.47
YER175C	TMT1	biological process unknown	trans-aconitate 3-methyltransferase activity	1.41	1.31	3.43	3.36	0.29	-0.03	-0.08	0.25	0.65	0.78	-0.05	-0.05
YERWDELTA21				-0.05	0.04	0.66	1.74	0.28	0.66	0.69	0.43	0.5	0.52	0.74	1.06
YFL002W-A				0.26	0.25	0.79	1.74	0.12	0.55	0.71	0.46	0.62	0.73	0.41	1.2
YFL014W	HSP12	response to oxidative stress*	molecular function unknown	1.64	2.18	3.53	3.55	3.88	3.69	0.45	1.11	0.7	0.48	0.26	0.46
YFL015C				0.25	-0.44	1.16	-0.36	1.35	0.14	-0.09	-1.07	0.08	-0.36	0.49	-0.48
YFL016C	MDJ1	protein folding*	unfolded protein binding*	-0.32		0.37		1.94	1.86	0.35	-0.23	0.28	0	0.37	0.33
YFL018C	LPD1	glycine catabolism*	glycine dehydrogenase (decarboxylating) activity*	0.29	0.67	0.58	1.14	0.57	1.12	0.32	0.63	0.23	0.65	0.09	0.78
YFL026W	STE2	response to pheromone during conjugation with cellular fusion*	mating-type alpha-factor pheromone receptor activity	-0.17	-0.14	0.33	0.99	-1.1	-0.64	0.35	0.68	0.55	0.66	-0.14	0.24
YFL028C	CAF16	regulation of transcription, DNA-dependent	ATPase activity	0.66	0.41	1.37	0.77	-0.02	-0.13	0.08	0.29	0.23	0.24	0.18	0.36
YFL030W	AGX1	glycine biosynthesis	alanine-glyoxylate transaminase activity	0.82		1.5	0.99	1.12	0.62	0.05	-0.23	0.41	0.09	0.32	0.28
YFL034C-A	RPL22B	translation	structural constituent of ribosome	-1.38	-0.58	-1.55	-0.74	-1.66	-1.04	0.21	0.87	0.71	0.35	-0.29	-0.33
YFL045C	SEC53	protein targeting to ER	phosphomannomutase activity	-0.41	-0.57	-1.21	-1.03	-0.47	-0.48	0.11	0.68	-0.15	-0.31	0.16	0.35
YFL052W		biological process unknown	DNA binding	0.69		1.21		1.42		0.65		0.47		0.5
YFL055W	AGP3	amino acid transport	amino acid transporter activity	1.27	0.37	2.08	0.91	0.22	-0.32	-0.07	-0.71	-0.35	-0.27	0.04	-0.38
YFL056C	AAD6	aldehyde metabolism	aryl-alcohol dehydrogenase activity	-0.08	-0.69	0.31	-0.09	0.31	-0.5		-1.2	-0.2	-0.4	-0.06	-0.3
YFL058W	THI5	thiamin biosynthesis	molecular function unknown	0.16		1.28	-0.14	1.1	-0.63	0.14	-0.86	0.78	-0.27	0.95	-0.26
YFL-TYB				0.53	0.85	0.95	2.39	0.03	1.08	0.43	0.08	0.39	0.9	0.15	1.11
YFLWDELTA1				-0.2	0.31	0.33	1.68	0.01	0.65	0.43	0.2	0.22	0.4	0.45	0.87
YFR001W	LOC1	ribosomal large subunit biogenesis*	mRNA binding	-0.24	-0.57	-0.75	-1.23	-0.38	-0.26	-0.31	-0.21	0.29	-0.38	0.25	0.24
YFR014C	CMK1	protein amino acid phosphorylation*	calmodulin-dependent protein kinase I activity	0.83	0.31	0.47	-0.36	1.38	0.76	0.04	-0.34	-0.06	-0.23	0.03	-0.23
YFR015C	GSY1	glycogen biosynthesis	glycogen (starch) synthase activity	2.09	2.09	1.58	1.46	3.37	3.26	0.11	0.12	0.32	0.41	0.02	-0.21
YFR017C		biological process unknown	molecular function unknown	1.04	1.4	1.16	1.33	2.53	2.69	-0.32	-0.01	-0.12	0.03	-0.23	-0.28
YFR029W	sensory perception of chemical stimulus	amino acid binding	YFR029W	-0.17	0.12	-0.02		0.04	-0.35	-0.24	-0.77	-1	-0.28	-0.17	-0.14
YFR031BC				-0.1	-0.57	-1.73	-1.35	-0.21	0.27	0.08	0.71	0.35	-0.19	0.4	0.5
YFR031C-A	RPL2A	translation	structural constituent of ribosome	-0.5	-0.71	-2.14	-1.52	-0.6	-0.01	-0.14	0.84	0.05	-0.03	0.03	0.45
YFR032C-A	RPL29	translation	structural constituent of ribosome	-0.33	-0.94	-1.1	-1.49	-0.03	0.16	-0.02	0.2	0.43	-0.75	0.55	-0.27
YFR033C	QCR6	aerobic respiration*	ubiquinol-cytochrome-c reductase activity	0.01		1.06		0.08	0.07	-0.1	0.45	0.72	0.29	0.29	0.36
YFR047C	BNA6	NAD biosynthesis	nicotinate-nucleotide diphosphorylase (carboxylating) activity	0.8	0.57	1.3	1	0.59	0.52	0.11	0.88	0.74	0.53	0.37	0.54
YFR049W	YMR31	protein biosynthesis	structural constituent of ribosome	0.5	0.82	0.74	1.06	0.68	0.85	0.05	1.06	0.47	0.43	0.18	0.36
YFR053C	HXK1	glucose metabolism*	hexokinase activity	2.15	1.79	-0.2	0.32	2.75	2.83	0.19	0.59	0.25	0.14	-0.24	-0.09
YFR055W	copper ion homeostasis*	cystathionine beta-lyase activity	YFR055W	-0.03	-0.11	0.21	-0.05	-0.31	-0.47	-0.09	0.2	1.01	0.5	0.16	-0.06
YGL009C	LEU1	leucine biosynthesis	3-isopropylmalate dehydratase activity	2.39	1.98	4.11	4.46	0.57	0.62	0.09	0.26	0.35	0.6	0.25	0.67
YGL026C	TRP5	tryptophan biosynthesis	tryptophan synthase activity	0.45	0.13	1.18	0.81	0	0.15	0.17	0.1	0.45	0.59	0.2	0.66
YGL029W	CGR1	rRNA processing*	molecular function unknown	-1.12	-1.13	-0.83		-0.65	-1.39	0.15	-0.63	0.82	-0.16	0.76	0.18
YGL030W	RPL30	translation*	structural constituent of ribosome	-0.39	-0.59	-1.65	-1.65	-0.55	-0.65	-0.02	0.71	0.51	-0.17	0.48	0.17
YGL031C	RPL24A	translation	structural constituent of ribosome*	0.1	-0.42	-1.46	-1.45	-0.15	-0.24	0.04	0.67	0.28	-0.39	0.51	0.2
YGL036W		biological process unknown	molecular function unknown	0.49	0.56	0.59	0.26	1.08	1.03	0.29	0	0.18	0.07	-0.39	-0.38
YGL037C	PNC1	chromatin silencing at telomere*	nicotinamidase activity	0.87	0.18	0.39		1.34	1.09	0.08	-0.08	0.06	0.16	0.02	-0.12
YGL046W					0.4	0.62	0.17	1.14	0.79	0.17	-0.04	0.68	0.55	0.07	-0.19
YGL053W	PRM8	conjugation with cellular fusion	molecular function unknown	0.83	0.5	0.62	0.69	1.83	1.57	0.17	0.07	0.51	-0.02	0.3	-0.27
YGL055W	OLE1	mitochondrion inheritance*	stearoyl-CoA 9-desaturase activity	-0.69	-0.75	-1.75	-0.52	-0.69	0.02	0.03	0.3	-0.73	-0.86	-0.16	0.33
YGL062W	PYC1	gluconeogenesis*	pyruvate carboxylase activity	1.49	1.42	1.7		0.9	0.91	0.5	0.08	1	1.1	0.3	0.35
YGL076C	RPL7A	protein biosynthesis	structural constituent of ribosome	-0.29	-1.04	-2.14	-2.33	-0.44	-0.44	0.15	0.6	0.2	-0.4	0.27	0.28
YGL078C	DBP3	35S primary transcript processing*	ATP-dependent RNA helicase activity	-1.15	-1.56			-1.57	-1.42	0.32	0.33	0.74	0.16	0.31	0.36
YGL086W	MAD1	mitotic spindle checkpoint*	molecular function unknown	0.1	-0.1	-0.09	-1.15	0.07	-0.19	0.29	-0.11	0.3	0.11	0.13	-0.22
YGL093W	SPC105	microtubule nucleation	structural constituent of cytoskeleton	0.66		0.15	-0.54	0.27	-0.67	0.34	-1.05	-0.25	-0.69	0.22	-0.53
YGL099W	LSG1	sporulation (sensu Fungi)*	GTPase activity	-0.43		-1.59	-1.41	-0.42	-0.2	-0.03	-0.28	0.05	-0.21	0.17	0.16
YGL102C				-0.26	-0.47	-1.36	-1.57	-0.14	-0.42	0.09	0.67	0.69	-0.22	0.48	0.13
YGL103W	RPL28	translation	structural constituent of ribosome*	-0.41	-0.56	-1.85	-1.15	-0.63	-0.38	0.1	0.91	0.5	-0.02	0.19	0.13
YGL104C	VPS73	protein targeting to vacuole	molecular function unknown	1.16	0.43	1.12	0.52	1.17	0.66	0.37	-0.17	0.55	0.06	0.11	-0.23
YGL111W	NSA1	ribosomal large subunit biogenesis	molecular function unknown	-0.2	-0.3		-1.08	-0.36	-0.53	0.24	-0.21	0.06	-0.02	0.39	0.39
YGL117W		biological process unknown	molecular function unknown	2.77	2.49	3.68	2.95	-0.24	-0.46	0.04	-0.2	0.87	0.59	0.23	-0.02
YGL118C				0.51	0.2	1.35		0.39	-0.04	-0.17	-1.03	0.35	-0.13	0.14	-0.18
YGL120C	PRP43	U2-type spliceosome disassembly	RNA splicing factor activity, transesterification mechanism*	-0.27	-0.57	-1.78		-0.59	-0.27	0.11	0.21	0.26	-0.25	0.07	0.37
YGL123W	RPS2	translation*	structural constituent of ribosome	-0.08	-0.34	-1.53	-1.24	-0.43	0.37	-0.1	0.83	0.3	0.04	0.4	0.64
YGL125W	MET13	methionine metabolism*	structural constituent of ribosome*	1.27	1.29	1.97	2.3	0.03	0.49	0.01	0.55	-0.16	0.33	0.03	0.49
YGL127C	SOH1	telomere maintenance*	molecular function unknown	0.92	0.86	1.03	0.74	0.46	0.71	-0.13	0.16	0.16	0.1	0.09	0.28
YGL135W	RPL1B	telomere maintenance*	structural constituent of ribosome	-0.26	-0.59	-1.89		-0.57	-0.23	-0.1	0.63	0.29		0.18	0.2
YGL147C	RPL9A	translation	structural constituent of ribosome	-0.33	-0.5	-1.95	-1.61	-0.28	-0.27	0.12	0.64	0.1	-0.4	0.13	0.11
YGL156W	AMS1	carbohydrate metabolism*	alpha-mannosidase activity	0.38	-0.16	1.13		0.78	0.08	0.06	-0.7	-0.32	-0.17	0.23	-0.29
YGL157W		biological process unknown	oxidoreductase activity*	0.41	0.38	0.19	0.83	1.18	1.53	-0.19	0.33	-0.05	-0.03	0.07	0.48
YGL162W	SUT1	regulation of transcription from RNA polymerase II promoter*	transcription factor activity*	1.6	1.92	0.66	1.1	0.09	1.58	-0.13	-0.02	-0.04	0.17	-0.14	0.15
YGL165C				0.53	0.56	0.43	0.18	0.61	1.24	-0.11	0.05	0.23	0.11	0.06	0.1
YGL166W	CUP2	transcription initiation from RNA polymerase II promoter*	ligand-regulated transcription factor activity	0.15	0.14	0.28	0.06	0.58	1.02	-0.18	-0.01	0.1	-0.05	-0.24	-0.18
YGL180W	ATG1	autophagy*	protein serine/threonine kinase activity	2.84	1.06	2.5	0.88	0.94	0.13	0.1	-1.17	0.11	-0.32	0.21	-0.59
YGL182C				0.33		1.21		0.73	0.08	0.02	-0.97	-0.24	-0.35	0.04	-0.46
YGL183C	MND1	meiotic recombination	protein binding*	1.08		1.24		0.43	0.34	0.18	-1.07	-0.05	-0.93	0.72	-0.27
YGL184C	STR3	methionine biosynthesis	cystathionine beta-lyase activity	4.39				-1.02	-0.95	-0.45	-0.29	-0.25	0.02	-0.42	0.04
YGL186C	TPN1	vitamin transport	vitamin transporter activity	1.17	1.03	1.44	1.89	-0.82	-0.38	0.07	0.52	0.69	0.75	-0.27	0.19
YGL189C	RPS26A	translation	structural constituent of ribosome	-0.32	-0.67	-1.46	-1.18	0.07	-0.04	-0.05	0.62	0.36	-0.38	0.49	0.23
YGL202W	ARO8	aromatic amino acid family metabolism	aromatic-amino-acid transaminase activity	0.52	0.15	0.9	1.13	-0.07	0.3	0	0.68	0.41	0.45	0.16	0.62
YGL215W	CLG1	cell cycle	cyclin-dependent protein kinase regulator activity	0.07	1.08	0.66	1.42	-0.28	1.07	-0.27	0.75	0.37	0.71	-0.05	0.45
YGL219C	MDM34	mitochondrion organization and biogenesis	molecular function unknown	0.22	0.68	0.54	0.69	0.03	1.01	-0.35	0.18	0.38	0.64	-0.14	0.15
YGL227W	VID30	vacuolar protein catabolism*	molecular function unknown	1.15	0.83	0.5	0.6		0.61	0.33	0.14	0.24	0.38	0.32	0.11
YGL229C	SAP4	G1/S transition of mitotic cell cycle	protein serine/threonine phosphatase activity	1.34	0.6	0.63	-0.05		0.71	0.44	-0.27	0.16	0.17	0.54	-0.12
YGL234W	ADE5,7	'de novo' IMP biosynthesis*	phosphoribosylamine-glycine ligase activity*	1.27	0.95	0.59	0.67	-0.88	-0.16	0.06	0.59	0.58	0.58	0.08	0.74
YGL235W		biological process unknown	molecular function unknown	-0.49	-0.5	-0.11	-0.17	-1.12	-0.51	-0.13	-0.55	0.08	-0.23	0.02	-0.31
YGL253W	HXK2	regulation of cell size*	hexokinase activity	-0.22	0.04	-2.13	-0.94	-0.02	1.07	-0.06	0.8	0.29	0.44	0.17	0.69
YGL256W	fermentation	alcohol dehydrogenase activity, zinc-dependent	YGL256W	0.1	0.28	-0.08	-0.08	-0.31	-0.29	0.24	0.56	0.76	1.01	0.18	0.14
YGR008C	STF2	ATP synthesis coupled proton transport*	molecular function unknown	1.27	1.84	1.1	1.22	2.01	2.96	-0.36	0.28	0.75	0.27	-0.19	-0.29
YGR019W	UGA1	nitrogen utilization	4-aminobutyrate transaminase activity	0.86	1	1.46	1.7	1	1.04	0.23	1.07	0.97	1.15	0.35	0.88
YGR027C	RPS25A	translation	structural constituent of ribosome	-0.44	-0.71	-1.61	-1.66	-0.2	-0.38	-0.07	0.71	0.29	-0.32	0.28	0.09
YGR034W	RPL26B	translation	structural constituent of ribosome*	-0.37	-0.53	-1.85	-1.63	-0.43	-0.39	-0.01	0.72	0.16	-0.34	0.3	0.22
YGR043C		biological process unknown	transaldolase activity	0.93	0.28	1.39		3.94	2.99	0.04	-0.43	-0.13	0	0.34	0.07
YGR049W	SCM4	cell cycle	molecular function unknown	0.19	-0.11	0.67	0.1	3.87	2.88	-0.54	-0.4	0.57	0.22	0.3	0.03
YGR051C				-0.31		1.02		2.14	1.22	-0.68	-0.82	0.39	0.27	0.28	0.1
YGR052W		biological process unknown	kinase activity	0.69	1.66	-0.36	0.2	4.1	4.87	-0.74	0.09	-0.49	-0.07	-0.56	-0.08
YGR053C		biological process unknown	molecular function unknown		-0.25	0.87	-0.13	1.34	0.14	-0.13	-0.54	0.34	0.01	0.42	-0.18
YGR055W	MUP1	sulfur amino acid transport	L-methionine porter activity	2.6	2.36	2.74	3.04	0.01	-0.01	-0.01	0.14	0.5	0.7	0.45	0.62
YGR065C	VHT1	biotin transport	biotin transporter activity	2.4		2.4	2.59	-0.55	-0.32	0.15	0.24	0.11	0.15	-0.11	-0.01
YGR066C		biological process unknown	molecular function unknown	1.12	0.69	1.38	0.83	2.2	1.66	0.04	-0.39	0.02	0.04	0.02	-0.28
YGR067C		biological process unknown	molecular function unknown	1.09			0.24	2.4	1.37	0.24	-0.27	-0.15	-0.09	0.14	-0.18
YGR079W	biological process unknown	molecular function unknown	YGR079W	-1.91	-1.21	-1.66		-1.31	-1.66	-0.1	0.61	1.04	0.51	0.08	0.18
YGR079W	biological process unknown	molecular function unknown	YGR079W	-1.91	-1.21	-1.66		-1.31	-1.66	-0.1	0.61	1.04	0.51	0.08	0.18
YGR085C	RPL11B	translation*	structural constituent of ribosome	-0.05	-0.6	-1.82	-1.59	-0.43	-0.47	-0.14	0.54	0.38	-0.2	0.45	0.49
YGR086C	PIL1	endocytosis*	protein kinase inhibitor activity	0.42	0.69	0.51	1.44	1.67	2.05	0.16	0.71	-0.15	-0.28	0.21	0.76
YGR088W	CTT1	response to stress	catalase activity	2.07	2.06	2.36		4.53	4.65	0.33	0.17	0.16	-0.09	-0.12	0.07
YGR093W	biological process unknown	molecular function unknown	YGR093W	0.4		0.33		0.05	-0.5	0.15	0.19	1.2	0.44	0.63	0.17
YGR096W	TPC1	transport	transporter activity	0.25	0.66	1.59	0.9	0.46	0.16	-0.64	-0.35	0.43	0.35	0.48	-0.19
YGR097W	ASK10	response to oxidative stress*	transcription regulator activity	1.14	0.72	1.15	0.95	0.03	-0.56	0.01	-0.41	0.19	0.05	0.25	0.02
YGR103W	NOP7	processing of 20S pre-rRNA*	molecular function unknown	-0.37	-0.42	-2.01	-1.47	-0.81	-0.29	-0.14	0.33	-0.14	-0.14	0.08	0.55
YGR108W	CLB1	G2/M transition of mitotic cell cycle*	cyclin-dependent protein kinase regulator activity	-0.67	-0.12	-0.67	-0.39	-1.67	-1.09	0.15	0.68	0.65	0.58	-0.29	-0.26
YGR109C	CLB6	G1/S transition of mitotic cell cycle*	cyclin-dependent protein kinase regulator activity	-1.22	-0.39		-1.15	-1.32	-0.64	0.53	0.75	-0.11	0.46	-0.05	0.3
YGR114C				0.07	-0.71	0.3	-1.16	0.46	-0.04	0.28	-0.43	0.49	-0.11	0.72	0.11
YGR118W	RPS23A	telomere maintenance*	structural constituent of ribosome	-0.23	-0.39	-0.96	-1.72	-0.13	-0.29	0.12	0.22	0.17	-0.07	0.63	-0.18
YGR121C	MEP1	ammonium transport	ammonium transporter activity	1.31	1.54	1.37		1.24	1.25	0.28	0.49	0.47	0.5	0.57	0.24
YGR123C	PPT1	protein amino acid dephosphorylation	protein serine/threonine phosphatase activity	-0.62	-1.12	-1.52		-0.44	-0.44	0.27	0.39	0.48	-0.23	0.38	0.42
YGR128C	UTP8	processing of 20S pre-rRNA	snoRNA binding	-1.19	-1.49	-1.71		-1.03	-0.98	0.06	-0.09	0	-0.27	0.01	-0.03
YGR131W		biological process unknown	molecular function unknown	0.11	0.2	0.53		1.12	0.96	0.13	0.14	0.11	-0.05	0	0.08
YGR142W	BTN2	amino acid transport*	molecular function unknown	-0.84	-0.88	-1.13	-1.14	1.61		-0.29	-0.29	-0.28	0.11	0.04	-0.05
YGR144W	THI4	mitochondrial genome maintenance*	molecular function unknown	0.53	0.04	0.83		2.11	1.29	0.12	-0.74	0.39	0	0.6	0.09
YGR145W	ENP2	rRNA processing	molecular function unknown	-1.03	-1.34			-0.48	-0.69	0.4	-0.35	0.46	-0.53	0.54	0.25
YGR148C	RPL24B	translation	structural constituent of ribosome*	-0.1	-0.55	-1.6	-1.67	-0.33	-0.44	-0.08	0.6	0.3	-0.47	0.39	0.25
YGR150C		biological process unknown	molecular function unknown	-0.4	-0.35	-0.96	-1.02	-0.38	-0.62	0.08	0.22	-0.39	-0.3	-0.21	0.04
YGR154C	GTO1	biological process unknown	molecular function unknown	1.54	0.5	1.95	0.89	-0.28	0.08	-0.04	-0.21	-0.46	0.09	-0.22	-0.18
YGR155W	CYS4	cysteine biosynthesis	cystathionine beta-synthase activity	0.81	0.69	1.26	1.73	-0.55	-0.22	0.19	0.25	0.08	0.23	0.05	0.21
YGR159C	NSR1	rRNA processing*	RNA binding*	-2.02	-2.03	-3.08	-3.08	-2.13	-2.11	0	0.64	0.66	-0.29	0.39	0.52
YGR160W				-1.91	-2.53	-3.06		-2.04	-1.77	-0.19	0.56	0.83	-0.45	0.28	0.46
YGR161C	RTS3	protein amino acid dephosphorylation	protein phosphatase type 2A activity	1.31	2.1	1.29	1.82	1.72	2.22	0.07	0.77	0.24	0.3	0.05	0.29
YGR162W	TIF4631	translational initiation	translation initiation factor activity	-0.73	-0.59	-2.46	-1.48		-0.37	0.13	0.36	-0.18	-0.04	-0.38	0.32
YGR173W	RBG2	biological process unknown	GTP binding	-0.85	-0.59	-1.8		-0.41	-0.01	-0.19	0.28	0.03	-0.27	0.07	0.28
YGR174C	CBP4	protein complex assembly	molecular function unknown	0.76	1.04	0.47	0.59	1.13	1.32	-0.01	0.44	0.2	0.14	0.29	0.29
YGR187C	HGH1	biological process unknown	molecular function unknown			-0.86		-0.45	-1.3	0.51	0.24	0.31	-0.31	0.56	-0.17
YGR194C	XKS1	xylulose catabolism	xylulokinase activity	0.67	0.62	0.1	0.46	0.83	1.09	-0.03	0.72	0.35	0.82	-0.12	0.73
YGR197C	SNG1	response to drug	molecular function unknown	0.57	-0.06	1.15		0.27	0.15	0.17	-0.32	0.46	0.02	0.31	0.09
YGR200C	ELP2	regulation of transcription from RNA polymerase II promoter	RNA polymerase II transcription elongation factor activity	-0.63	-1.1	-1.4	-1.62	-0.66	-0.79	0.28	0.32	0.2	-0.06	0.16	0.33
YGR204W	ADE3	purine base biosynthesis*	formate-tetrahydrofolate ligase activity*	1.4	1.18	1.44	1.9	-0.72	-0.22	-0.1	0.74	0.45	0.89	-0.13	0.55
YGR210C		biological process unknown	molecular function unknown	-0.49	-0.88	-1.25	-1.02	-0.62	-0.71	-0.13	0.57	0.21	-0.24	-0.12	-0.06
YGR211W	ZPR1	regulation of progression through cell cycle*	protein binding	-1.62	-1.21	-2.59	-2.52	-0.77	-0.43	-0.25	0.75	-0.04	-0.6	0	0.38
YGR214W	RPS0A	protein biosynthesis*	structural constituent of ribosome	-0.53	-1.06	-2.25	-1.94	-0.44	-0.1	0.1	0.64	0.12	-0.23	0.3	0.33
YGR216C	GPI1	GPI anchor biosynthesis	UDP-glycosyltransferase activity	-0.44	-0.82	-1	-1.09	-0.54	-0.24	0.04	0.33	0.17	-0.04	0.1	0.11
YGR225W	AMA1	sporulation (sensu Fungi)*	enzyme activator activity	0.2		1.12		1.52	0.61	0.13	-0.73	0.12	0.12	0.27	0
YGR234W	YHB1	response to stress	nitric oxide reductase activity	-0.74	-0.25	-2.42	-1.29	-0.62	0.17	0.02	0.73	-0.08	0.17	-0.07	0.43
YGR236C	SPG1	biological process unknown	molecular function unknown	0.72	0.07	0.95	0.73	1.36	0.43	0.14	-0.23	0.27	-0.14	0.58	-0.11
YGR237C		biological process unknown	molecular function unknown	0.86	0.47	0.52	0.42	1.04	1.02	0.09	0.1	0.3	0.27	-0.24	-0.38
YGR241C	YAP1802	endocytosis	clathrin binding	0.63	0.26	0.47		1	0.5	0.44	-0.15	0.01	0.07	0.19	-0.29
YGR243W		biological process unknown	molecular function unknown	1.24	1.03	0.58	1.05	4.19	3.94	0.15	0.23	0.09	-0.21	-0.03	-0.49
YGR245C	SDA1	actin cytoskeleton organization and biogenesis*	molecular function unknown	-0.61	-0.9	-1.91		-0.79	-0.67	0.17	-0.26	-0.06	-0.36	0.13	-0.11
YGR248W	SOL4	pentose-phosphate shunt, oxidative branch	6-phosphogluconolactonase activity	1.65	2.19	2.01	2.59	3.55	4.09	-0.27	0.18	0.79	1.08	-0.12	-0.11
YGR249W	MGA1	filamentous growth	molecular function unknown	0.61	0.68	0.21	-0.69	2.3	2.13	-0.12	-0.13	0.31	-0.14	0.14	-0.33
YGR251W		35S primary transcript processing	molecular function unknown	-0.58	-0.81	-0.56	-1.48	-0.53	-0.36	0.18	-0.01	-0.01	-0.38	-0.1	-0.38
YGR256W	GND2	pentose-phosphate shunt, oxidative branch	phosphogluconate dehydrogenase (decarboxylating) activity	0.83	0.11	0.75	0.28	1.76	1.07	0.07	0.05	0.18	0.22	0.22	-0.02
YGR268C	HUA1	actin cortical patch assembly	molecular function unknown	0.68		0.68	0.38	1.01	0.63	0.26	-0.63	0.07	0.01	0.2	-0.12
YGR272C		35S primary transcript processing	molecular function unknown	-0.4		-0.38	-0.8	-0.55	-0.82	0.24	-1.23	0.62	-0.27	0.68	-0.23
YGR280C	PXR1	35S primary transcript processing*	molecular function unknown	-0.83	-0.59	-1.73	-1.88	-1.12	-0.75	-0.2	-0.22	0.32	-0.34	0.34	-0.04
YGR283C		biological process unknown	molecular function unknown	-0.74	-0.54	-1.04	-0.93		-1.01	0.24	0.26	0.38	0.12	0.12	0.22
YGR285C	ZUO1	protein folding*	unfolded protein binding	0.22	-0.27	-1.2	-1.43	-0.54	-0.38	-0.02	0.54	-0.04	-0.68	0.15	-0.02
YGR286C	BIO2	biotin biosynthesis	biotin synthase activity	0.49	0.63	0.7	0.76	1.05	1.14	-0.19	-0.22	0.32	0.22	0.47	0.33
YGR288W	MAL13	regulation of transcription, DNA-dependent*	transcription factor activity	1.11	1.22	1.46	1.43	1.26	1.32	0.03		0.74	0.91	0.49	0.46
YGR289C	MAL11	alpha-glucoside transport*	alpha-glucoside:hydrogen symporter activity*	1.41	0.37	1.44	-0.11	1.17	0.09	0.35	-0.47	0.61	-0.24	0.27	-0.94
YGRCTY1-2A				0.33	0.23	0.59	1.86	-0.33	0.6	0.96	0.04	0.21	0.58	0.16	0.65
YGRCTY1-2B				0.27	0.59	0.44	2.1	-0.21	0.88	0.45	0.38	0.2	0.48	0.25	1.27
YGRCTY1-2C				0.33	0.18	0.52	2.25	-0.37	0.56	0.91	-0.06	-0.03	0.68	0.17	0.88
YGRCTY1-2D				-0.08	0.12	-0.06	2.1	-0.5	0.58	0.51	0.28	-0.47	0.18	-0.05	1.07
YHL001W	RPL14B	translation	structural constituent of ribosome*	-0.2	-0.87	-1.82	-1.74	-0.36	-0.5	-0.05	0.92	0.5	-0.17	0.39	0.26
YHL007C	STE20	protein amino acid phosphorylation*	protein serine/threonine kinase activity	-0.51	-0.9	-0.54	-1.27	-0.22	-0.11	0	-0.07	0.62	0.46	0.23	0.19
YHL011C	PRS3	telomere maintenance*	ribose phosphate diphosphokinase activity	-0.74	-1.2	-1.55	-1.77	-0.81	-0.69	-0.19	0.57	0.48	-0.21	0.19	0.35
YHL015W	RPS20	translation	structural constituent of ribosome	0.1	-0.54	-1.11	-1.59	-0.26	-0.5	-0.02	1.05	0.15	-0.34	0.19	0.13
YHL016C	DUR3	urea transport	urea transporter activity	1	0.53	1.91	1.81	0.72	0.37	0.23	-0.25	0.45	0.19	0.49	-0.07
YHL021C		biological process unknown	molecular function unknown	2.41	2	1.75	1.83	2.77	2.34	0.24	0.28	0.25	0.44	-0.04	0.17
YHL022C	SPO11	meiotic DNA double-strand break formation	endodeoxyribonuclease activity, producing 3'-phosphomonoesters	0.11	-0.29	0.7	-0.15	1.1	0.22	-0.07	-0.89	0.37	-0.09	0.55	-0.38
YHL024W	RIM4	meiosis*	RNA binding			0.89	0.92	1.03	1.06	0.1	-0.22	0.36	-0.05	0.18	-0.1
YHL028W	WSC4	response to stress*	transmembrane receptor activity	-0.51	0.13	-0.59		-1.36	-1.17	0.2	0.36	-0.05	0.62	-0.42	-0.08
YHL033C	RPL8A	translation	structural constituent of ribosome	-0.09	-0.39	-1.96	-1.53	-0.48	-0.26	0.09	0.72	0.4	-0.08	0.39	0.59
YHL035C		transport	ATPase activity, coupled to transmembrane movement of substances	-0.04	-0.42	-1.46		-0.45	-0.82	0.24	0.38	0.28	-0.29	0.3	0.1
YHL036W	MUP3	amino acid transport	L-methionine transporter activity	3.41	2.91	4.17	3.73	0.74	0.27	0.21	-0.19	0.71	0.41	0.33	-0.05
YHL039W		biological process unknown	molecular function unknown		-0.87	-1.27	-1.22	-0.73	-0.82	-0.25	0.06	0.61	-0.17	0.12	0.4
YHL047C	ARN2	iron ion homeostasis*	siderophore-iron transporter activity	0.3	-0.58	0.57	-0.33	-0.19	-1.09	0.21	-0.74	0.24	-0.62	-0.02	-0.89
YHLCSIGMA1				0.14	0.56	0.58	1.33		0.68	0.36	0.01	0.13	0.01	0.32	0.69
YHR001W-A	QCR10	aerobic respiration*	ubiquinol-cytochrome-c reductase activity	0.2	0.34	0.54	1.99	0.36	0.68	0.02	0.52	0.29	0.14	0.31	0.39
YHR010W	RPL27A	translation	structural constituent of ribosome	-0.37	-0.71	-1.92	-1.73	-0.64	-0.41	-0.15	0.77	0.15	-0.5	0.06	-0.04
YHR015W	MIP6	mRNA export from nucleus	RNA binding	-0.45	-0.51	-0.17		0.17	-0.7	-0.09	-1.02	-0.47	-0.41	-0.11	-0.39
YHR018C	ARG4	arginine biosynthesis	argininosuccinate lyase activity	1.93	1.49	2.88	3.05	-1.01	-0.77	0.23	0.29	0.23	0.22	-0.02	0.42
YHR021C	RPS27B	telomere maintenance*	structural constituent of ribosome	-0.28	-0.68	-1.05	-1.23	0	-0.41	0.01	0.55	0.82	-0.02	0.74	0.2
YHR028C	DAP2	protein processing	dipeptidyl-peptidase and tripeptidyl-peptidase activity	0.79	0.56	1.15	1.21	0.55		0.41	-0.02	0.07	0.23	0.15	0.28
YHR029C	YHI9	biological process unknown	molecular function unknown	0.94	0.39	2.06		0.21	0.23	-0.03	0.29	0.81	0.77	0.35	0.04
YHR030C	SLT2	cell wall organization and biogenesis*	MAP kinase activity	0.23	0.55	0.52	0.83	0.82	1.14	0.13	0.39	0.38	0.3	0.21	0.29
YHR031C	RRM3	mitochondrial genome maintenance*	DNA helicase activity*	0.1	-0.4	0.1		1.11	0.52	0.14	-0.31	0.35	-0.07	0.33	-0.03
YHR032W		biological process unknown	molecular function unknown	-0.26	0.18	-0.14	0.28	0.61	1.23	-0.01	0.19	0.32	0.41	0.19	0.63
YHR033W		biological process unknown	molecular function unknown	-0.01	-0.14	0.04		3.65	3.15	0.15	0.01	0.12	-0.21	0.34	-0.04
YHR034C	PIH1	rRNA processing*	molecular function unknown	0.37	0.19	0.23	-0.02	1.84	1.8	0.17	0.01	0.51	0.1	0.33	0.18
YHR040W	BCD1	snoRNA metabolism	nucleic acid binding	-0.93	-0.82	-1.11	-1	-0.62	-0.88	-0.79	-0.19	0.27	-0.08	0.05	0
YHR043C	DOG2	response to stress*	2-deoxyglucose-6-phosphatase activity	0.48	1.19	0.59	0.78	0.59	1.58	-0.31	0.4	0.28	0.4	0.06	0.41
YHR052W	CIC1	ribosomal large subunit biogenesis*	protein binding, bridging	-1.41	-1.33			-1.29	-1.5	0.36	0.38	0.76	-0.2	0.28	0.31
YHR053C	CUP1-1	response to copper ion	copper ion binding	0.68	0.52	3.09	3.19	-0.45	0	-0.16	0.81	1	0.5	0.46	0.2
YHR054C		biological process unknown	molecular function unknown	-0.24	0.32	0.97	0.2	1.02	0.4	0.07	0.53	0.71	0.47	0.79	0.18
YHR055C	CUP1-2	response to copper ion	copper ion binding	0.7	0.48	3.05	3.2	-0.37	0.09	-0.16	0.77	1.01	0.5	0.49	0.21
YHR064C	SSZ1	protein biosynthesis*	unfolded protein binding	-0.49	-0.81	-1.58	-1.5	-0.53	-0.11	0.16	0.63	-0.14	0.02	0.06	0.48
YHR065C	RRP3	35S primary transcript processing	ATP-dependent RNA helicase activity	-0.54	-0.36	-1.18		-0.76	-0.6	0.03	-0.08	0.22	-0.21	0.21	0.31
YHR066W	SSF1	ribosomal large subunit assembly and maintenance*	rRNA binding	-1.05	-0.97	-1.88		-1.35	-0.94	0.24	0.44	0.62	0.17	0.21	0.24
YHR068W	DYS1	hypusine biosynthesis from peptidyl-lysine	transferase activity, transferring alkyl or aryl (other than methyl) groups	-0.12	-0.44	-1.25	-1.4	-0.1	0.01	0.15	0.71	0.73	0.36	0.48	0.58
YHR071W	PCL5	cell cycle	cyclin-dependent protein kinase regulator activity	1.31	1.15	1.55	0.83	0.69	0.38	-0.09	-0.21	0.25	0.09	0.13	0.09
YHR080C		biological process unknown	molecular function unknown	0.88	0.2	0.71	0.01	1.09	0.46	0.24	-1.16	-0.3	-0.09	0.24	-0.35
YHR087W		RNA metabolism	molecular function unknown	0.32	0.84	1.53		5.15	4.72	-0.26	-0.05	0.72	0.13	-0.01	-0.01
YHR089C	GAR1	rRNA modification*	RNA binding	-0.99	-1.36	-2.32		-0.45	-0.88	-0.08	0.64	0.62	-0.31	0.43	0.51
YHR092C	HXT4	hexose transport	glucose transporter activity*	1.11	0.57	0.57	0.54	2.13	1.59	0.4	-0.47	0.45	-0.11	0.41	-0.11
YHR093W	AHT1			0.05		0.36		1.22		-0.1		0.02		0.12
YHR094C	HXT1	hexose transport	glucose transporter activity*	-0.5	-0.43	-0.36	0.48	3.45	3.83	-0.44	0.34	-0.31	-0.03	-0.05	0.39
YHR095W				-0.68				1.56	0.35	-0.17		-0.27	-0.1	0.24	-0.22
YHR096C	HXT5	hexose transport	glucose transporter activity*	1.22	0.14	2.06	1.73	4.74	4.4	0.08	-0.36	0.37	-0.08	0.39	-0.32
YHR097C		biological process unknown	molecular function unknown	-0.12		0.62		2.11	2.15	0.1	-0.41	0.13	0.1	-0.35	0
YHR104W	GRE3	response to stress*	aldo-keto reductase activity*	0.95	0.56	0.56	0.65	2.75	3.11	-0.24	0.64	0.34	0.28	-0.1	0.28
YHR112C		sulfur metabolism	cystathionine beta-lyase activity	0.81	1.02	2.27	2.35	0.4	0.48	-0.01	0.36	0.2	0.44	-0.05	0.47
YHR113W		proteolysis	aspartyl aminopeptidase activity	0.7	0.36	1.24	0.83	0.76	0.71	0.09	0.34	0.5	0.37	0.44	0.44
YHR122W		transcription	molecular function unknown		0.69	1.06		0.06	-0.08	0.07	-0.09	0.16	0	0.23	0.43
YHR128W	FUR1	pyrimidine salvage	uracil phosphoribosyltransferase activity	-0.3	-0.54	-0.95	-1.13	-0.17	-0.57	0.16	-0.58	-0.41	-0.59	0.34	0.18
YHR133C	sterol biosynthesis	protein binding	YHR133C	-0.1	-0.47	-0.01	-0.34	0.15	-0.26	-0.06	0.44	1	0.23	0.47	0.52
YHR135C	protein amino acid phosphorylation*	casein kinase I activity	YHR135C	-0.11		0.06		0.56	0.43	-0.04	0.63	1.06	0.82	0.49	0.66
YHR137W	aromatic amino acid family metabolism	aromatic-amino-acid transaminase activity	YHR137W	-1.58		-2.02		1.23	1.29	0.13	0.42	2.24	1.58	0.38	0.78
YHR138C		vacuole fusion, non-autophagic	endopeptidase inhibitor activity	-0.12	0.36	0.46	0.79	1.29	1.21	-0.08	0.07	0.35	0.37	-0.08	0.21
YHR139C	SPS100	telomere maintenance*	molecular function unknown	1.39		1.42		2.35		0.92		1.78		1.19
YHR141C	RPL42B	translation	structural constituent of ribosome	-0.31	-0.56	-1.65	-1.69	-0.32	-0.18	0.19	0.73	0.37	-0.12	0.39	0.18
YHR143BW				-0.34	-0.41	-1.24	-0.81	-0.33	-0.15	0.12	0.68	0.2	-0.08	0.23	0.17
YHR143W	DSE2	cell wall organization and biogenesis*	glucan 1,3-beta-glucosidase activity	-0.33	-0.14	-0.06	1.12	-1.23	-0.63	-0.06	0.95	0.62	0.91	-0.08	0.44
YHR143W-A	RPC10	transcription from RNA polymerase II promoter*	DNA-directed RNA polymerase activity	-0.86	-0.86	-1.42	-1.26	-1.19	-0.99	-0.18	0.56	0.36	-0.12	0.13	0.12
YHR145C				-0.16	0.03	0.14	1.38	-0.34	0.42	-0.04	0.48	0.03	0.45	0	0.39
YHR148W	IMP3	rRNA modification*	snoRNA binding	-0.88	-0.2	-1.96	-1.57	-1.52	-0.98	0.04	0.6	0.3	-0.1	0.02	0.38
YHR149C	SKG6	biological process unknown	molecular function unknown	-0.84		-1.03		-1.32	-1.04	-0.08	0.19	-0.01	0.08	-0.05	0.2
YHR161C	YAP1801	endocytosis	clathrin binding	1.36	1.42	1.1	1.64	0.78	1.57	0.06	0.46	0.2	0.7	-0.07	0.57
YHR162W		biological process unknown	molecular function unknown	1.36	1.68	1.98	2.45	0.33	0.18	0.01	0.99	0.92	0.44	0.22	0.15
YHR168W	MTG2	protein biosynthesis	GTPase activity*	0.18	-0.45	0.07	-1.09	0.28	-0.41	0.18	-0.43	0.44	-0.05	0.15	-0.51
YHR169W	DBP8	35S primary transcript processing	ATP-dependent RNA helicase activity	-1.13	-0.53	-1.66		-1.05	-0.97	0.01	0.12	0.55	0.46	0.22	0.56
YHR170W	NMD3	ribosomal large subunit assembly and maintenance*	protein binding*	-0.45	-0.71			-0.72	-1.14	0.23	-0.14	0.15	-0.44	0.14	-0.03
YHR171W	ATG7	protein targeting to vacuole*	APG12 activating enzyme activity*	0.95	0.39	0.98		1.26		0.15	-0.6	0.19	0.25	0.19	-0.17
YHR172W	microtubule nucleation	structural constituent of cytoskeleton	YHR172W	-0.27	0.05	-0.27	-0.04	-0.4	-0.59	0.12	-0.4	-1.11	-0.23	-0.4	-0.07
YHR173C			YHR173C	-0.1	0.33	-0.37	0.07	-0.23		0.29	0.01	-1.01	-0.19	-0.32	-0.2
YHR176W	FMO1	protein folding	monooxygenase activity	0.44	0.27	2.98		0.65	-0.07	0.06	-0.38	0.74	0.67	0.66	0.06
YHR179W	OYE2	biological process unknown	NADPH dehydrogenase activity	-0.65	-0.61	-1.81	-0.98	-0.16	0.31	-0.07	0.9	0.56	0.53	0.28	0.83
YHR180W				0.38	0.05	1.01		0.65	0.15	-0.04	-0.58	0.63	0.1	0.33	-0.14
YHR190W	ERG9	ergosterol biosynthesis	farnesyl-diphosphate farnesyltransferase activity	0.08	-0.04	0.19	0.82	0.16	0.31	0.03	1.01	0.14	0.06	-0.03	0.32
YHR195W	NVJ1	microautophagy	protein binding	0.44	0.81	0.42	0.71	1.04	1.3	-0.28	0.48	0.22	0.46	-0.25	-0.09
YHR196W	UTP9	processing of 20S pre-rRNA	snoRNA binding	-1.61	-1.56	-2.17	-2.38	-1.82	-1.6	0.23	0.52	0.65	0.09	-0.01	0.06
YHR199C		biological process unknown	molecular function unknown	0.4	0.38	0.93	1.23	0.71	1.15	-0.36	0.51	0.43	0.46	0.05	0.3
YHR203C	RPS4B	telomere maintenance*	structural constituent of ribosome	-0.37	-0.68	-1.79	-1.08	-0.26	0.19	0.06	0.74	0.16	0.02	0.33	0.46
YHR205W	SCH9	protein amino acid phosphorylation*	protein serine/threonine kinase activity	-0.31	-0.53	-1.11		-0.19	-0.11	0.23	0.32	-0.06	-0.07	0.25	0.19
YHR208W	BAT1	branched chain family amino acid biosynthesis*	branched-chain-amino-acid transaminase activity	1.64	1.22	2.32	2.76	-0.54	-0.38	-0.18	0.75	0.68	0.7	0.08	0.37
YHR214C-B				-0.09	-0.09	0.3	1.54	0.04	0.69	0.42	0.28	0.36	0.52	0.52	1.03
YHR215W	biological process unknown	acid phosphatase activity	YHR215W	-0.11	-0.07	-0.39	-0.03	-0.54		0.02	0.45	1.43	1.25	0.75	1.2
YHR216W	IMD2	GTP biosynthesis	IMP dehydrogenase activity	-0.31	-0.57	-1.45	-1.63	-0.47	-0.55	0.19	0.54	0.5	0.42	0.11	0.46
YHRCTY1-1A				-0.03	0.68	0.33	1.96	-0.67	0.38	0.6	0.39	0.1	0.36	-0.07	0.91
YHRCTY1-1B				0.21	0.3	0.61	1.96	-0.2	0.85	0.88	0.24	0.5	0.77	0.12	1.16
YHRCTY1-1C				-0.06	0.63	-0.05	2.24	-0.74	0.65	0.46	0.46	-0.25	0.49	-0.11	1.24
YHRCTY1-1D				0.2	0.57	0.23	1.96	-0.38	0.46	0.77	0.31	0.01	0.35	-0.05	0.87
YIL015W	BAR1	protein catabolism	aspartic-type endopeptidase activity	0.51	0.32	1.04	1.34	-0.26	0.04	0.2	0.49	0.54	0.61	0.03	0.28
YIL018W	RPL2B	translation	structural constituent of ribosome	-0.11	-0.6	-1.96	-1.44	-0.45		-0.18	0.69	0.16	-0.08	0.13	0.51
YIL019W	FAF1	processing of 20S pre-rRNA	molecular function unknown	-0.83	-0.97	-1.15		-1.19	-1.34	-0.11	-0.12	0.51	-0.24	0.14	-0.03
YIL021W	RPB3	transcription from RNA polymerase II promoter	DNA-directed RNA polymerase activity	-0.25	-0.07	-0.9	-1.03	-0.56	-0.26	-0.07	0.73	0.4	0.14	-0.1	0.08
YIL030C	SSM4	ER-associated protein catabolism	ubiquitin-protein ligase activity	-0.16		-0.28		-0.23	-0.43	0.17	-1.32	-0.52	-0.48	0.03	-0.62
YIL034C	CAP2	filamentous growth*	actin filament binding	0.55	-0.09	0.8	1.11	0.52	0.42	-0.13	0.33	0.48	0.12	0.29	0.18
YIL036W	CST6	telomere maintenance*	specific RNA polymerase II transcription factor activity	1.02	0.39	0.72	0.79	0.96	0.73	-0.12	-0.05	0.36	0.28	0.07	0.1
YIL045W	PIG2	regulation of glycogen biosynthesis	protein phosphatase type 1 regulator activity	1.17		0.21	-0.12	1.96	1.65	0.25	-0.27	0.17	-0.11	0.14	-0.29
YIL046W	MET30	protein ubiquitination*	protein binding	1.61	1.72	1.86	2.11	0.21	0.22	-0.04	0.1	0.26	0.29	0.15	0.21
YIL047C	SYG1	signal transduction	molecular function unknown	0.63	1.16	1.78	1.7	-0.81	-0.63	0.16	0.21	0.45	0.56	0.05	0.22
YIL050W	PCL7	regulation of glycogen biosynthesis*	cyclin-dependent protein kinase regulator activity	1.39	1.56	1.27	1.99	0.49	0.65	0.06	0.45	0.51	0.33	0.05	0.04
YIL052C	RPL34B	telomere maintenance*	structural constituent of ribosome	-0.39	-0.38	-1.64	-1.19	-0.17	-0.07	0.11	0.51	0.21	-0.42	0.31	0.11
YIL053W	RHR2	response to osmotic stress*	glycerol-1-phosphatase activity	0.16	0.25	-0.17	0.25	2.01	1.92	0.12	0.86	1.38	1.1	0.54	0.51
YIL055C		biological process unknown	molecular function unknown	0.34	0.27	0.39	-0.12	1.33	1.13	0.13	-0.05	0.28	0.48	0.11	0
YIL056W	VHR1	regulation of transcription from RNA polymerase II promoter*	DNA binding*	0.87	1.09	1.12	1.39	0.92	1.83	0.17	0.41	0.39	0.66	-0.06	0.17
YIL057C		biological process unknown	molecular function unknown	1.19	0.2	1.28	0.28	1.49	0.33	0.48	-0.57	0.78	0.56	0.99	0.14
YIL060W		biological process unknown	molecular function unknown	0.31	0.9	0.91	1.69	-0.43	0.62	0.35	0.47	0.45	0.48	0.33	0.94
YIL062C	ARC15	mitochondrion inheritance*	structural molecule activity*	0.46	0.78	0.68	1.04	-0.11	0.73	-0.34	0.69	0.39	0.34	0.02	0.45
YIL069C	RPS24B	translation	structural constituent of ribosome	-0.45	-0.81	-2.24	-1.92	-0.76	-0.47	-0.11	0.78	0	-0.38	-0.06	-0.12
YIL074C	SER33	serine family amino acid biosynthesis	phosphoglycerate dehydrogenase activity	2.4	2.26	3.12		-0.44	0.02	-0.1	0.51	0.54	0.52	-0.18	0.28
YIL078W	THS1	protein biosynthesis	threonine-tRNA ligase activity	-0.23		-1.14	-0.88	-0.54	-0.71	0.22	0.16	-0.05	-0.08	-0.2	0.07
YIL079C	AIR1	mRNA export from nucleus*	molecular function unknown	-0.46	-0.41	-0.6		-0.96	-1.12	0.01	0.02	0.39	-0.07	0.02	0.26
YIL082W				0.36	0.53	1.21	1.13	0.47	0.59	0.04	0.19	0.35	0.36	0.01	0.18
YIL087C		biological process unknown	molecular function unknown	0.81	-0.11	0.99	1.34	0.81	0.87	-0.15	0.41	0.48	0.26	-0.06	-0.03
YIL088C	AVT7	transport	transporter activity	0.46	0.54	1.25	1.49	0.14	0.2	0	0.42	0.33	0.5	0.14	0.45
YIL097W	FYV10	negative regulation of gluconeogenesis	molecular function unknown	1.01	0.99	0.63	0.8	1.06	1.1	0.16	-0.21	0.13	0.02	-0.03	-0.35
YIL099W	SGA1	sporulation (sensu Fungi)*	glucan 1,4-alpha-glucosidase activity	1.22		1.46	1.16	2.03	1.98	-0.12	-0.51	-0.31	-0.37	0.19	-0.36
YIL101C	XBP1	response to stress	transcription factor activity	0.94	0.99	0.4	0.97	1.42	2.05	-0.12	-0.26	-0.97	-0.3	-0.56	-0.3
YIL111W	COX5B	mitochondrial electron transport, cytochrome c to oxygen*	cytochrome-c oxidase activity	1.05	1.02	1.24	1.09	0.76	1.28	-0.03	0.35	0.46	0.39	0.17	0.12
YIL113W	SDP1	MAPKKK cascade during cell wall biogenesis	MAP kinase phosphatase activity		1.05	1.07	0.47	1.87	2.4	-0.21	-0.23	0.6	0.4	0.31	0.01
YIL116W	HIS5	histidine biosynthesis	histidinol-phosphate transaminase activity	1.63	1.42	1.37	1.12	-0.28	0.14	0.18	0.4	0.68	1.07	0.07	0.29
YIL121W	QDR2	multidrug transport	multidrug efflux pump activity	1.27	0.91	2.34	2.16		0.34	0.22	0.52	0.6	0.58	0.25	0.36
YIL123W	SIM1	microtubule cytoskeleton organization and biogenesis	molecular function unknown	-0.15	-0.29	-0.29	0.62	-1.13	0.18	-0.12	0.63	-0.04	0.32	0.3	0.92
YIL127C		biological process unknown	molecular function unknown	-0.71	-1	-1.2	-1.34	-1.03	-1.24	-0.1	-0.55	0.37	-0.46	0.45	0.16
YIL131C	FKH1	pseudohyphal growth*	transcription factor activity			-1	-1.09	-0.49	-0.79	-0.05	-0.46	-0.3	-0.39	-0.02	-0.04
YIL133C	RPL16A	translation	structural constituent of ribosome*	-0.26	-0.45	-2.06	-1.46	-0.98	-0.61	0.21	0.66	0.26	-0.23	-0.12	0.02
YIL136W	OM45	biological process unknown	molecular function unknown	2.05	1.91	1.36	1.32	2.97		0.02	0.32	0.39	-0.06	-0.21	-0.47
YIL148W	RPL40A	translation*	structural constituent of ribosome*	-0.26	-0.31	-1.54	-1.38	-0.43	-0.52	-0.01	0.7	0.18	-0.41	0.28	0.08
YIL150C	MCM10	chromatin silencing at telomere*	chromatin binding	-0.3	-0.93	-0.29	-1.02	-0.35		-0.26	-0.74	0.69	0.13	0.46	-0.34
YIL152W		biological process unknown	molecular function unknown	0.59	0.67	1.16	1.05	0.38	-0.05	-0.33	-0.2	0.45	-0.04	0.24	-0.12
YIL153W	RRD1	DNA repair*	protein phosphatase type 2A regulator activity	-0.3		0.05	-0.08	0.15	1.09	-0.44	-0.1	0.29	0.42	-0.08	0.26
YIL158W		biological process unknown	molecular function unknown	-0.29	-0.06	-0.37	-0.26	-1.16	-1.09	-0.24	0.04	0.64	0.28	0.3	0.14
YIL162W	SUC2	sucrose catabolism	beta-fructofuranosidase activity	0.3		0.75	0.03	1.72	1.63	-0.03	0.07	0.65	0.38	0.33	0.2
YIL164C	NIT1	biological process unknown	nitrilase activity	1.42	1.59	3.15	2.26	-0.26	-0.1	-0.25	0.08	-0.35	-0.03	-0.58	-0.3
YIL165C		biological process unknown	molecular function unknown	2.08	1.62	2.75	2.26	-0.38	-0.05	0.18	-0.26	0.25	0.02	0.2	-0.44
YIL169C		biological process unknown	molecular function unknown	0.64	0.34	0.06	-0.73		-1.04	0.23	-0.72	-0.06	-0.43	-0.13	-0.69
YIL174W		biological process unknown	molecular function unknown	0.25	0.3	0.65	0.05	1.19	0.94	0.14	-0.49	0.32	-0.07	0.43	-0.32
YIR014W		biological process unknown	molecular function unknown	0.61	0.47	0.57	0.19	0.9	1.12	0.04	-0.24	0.02	0.21	0.1	0.04
YIR016W		biological process unknown	molecular function unknown	1.59	1.51	1.71	1.43	0.92	1.14	0.03	-0.06	0.25	0.23	0.05	-0.01
YIR017C	MET28	regulation of transcription from RNA polymerase II promoter*	DNA binding*	3.8	3.21	4.23	3.24	1.09	0.27	0.04	-0.42	-0.01	-0.05	0.41	-0.04
YIR018W	YAP5	positive regulation of transcription from RNA polymerase II promoter*	RNA polymerase II transcription factor activity	1.01	1.51	1.68	1.75	0.27	0.4	-0.14	-0.21	0.2	0.06	0.07	-0.08
YIR026C	YVH1	sporulation (sensu Fungi)*	protein tyrosine phosphatase activity*	-0.34	-0.07	-1.04	-0.76	-0.89	0.08	-0.55	-0.05	-0.18	-0.06	-0.24	0.27
YIR028W	DAL4	allantoin transport	allantoin permease activity	0.28		0.13	-0.63	0.02	-0.3	-0.29	-1.13		-0.25	-0.09	-0.4
YIR029W	DAL2	allantoin catabolism	allantoicase activity	0.44	0.32	1	1.05		0.15	-0.54	-0.37	0.58	0.33	0.02	-0.14
YIR032C	DAL3	allantoin catabolism	ureidoglycolate hydrolase activity	0.37	0.46	1.44	0.51	0.46		-0.24	-0.65	0.03	-0.34	0.04	-0.51
YIR034C	LYS1	lysine biosynthesis via aminoadipic acid	saccharopine dehydrogenase (NAD+, L-lysine-forming) activity	1.47	1.17	2.21	2.21	0.16	0.64	-0.39	0.65	0.59	0.65	0.04	0.48
YIR038C	GTT1	glutathione metabolism	glutathione transferase activity	0.69	0.2	1	1.1	1.05	1.07	-0.17	0.67	0.28	0.16	0.13	0.35
YIR039C	YPS6	biological process unknown	aspartic-type endopeptidase activity	0.54	0.15	1.06	0.33	0.42	0.15	0.11	-0.1	0.1	-0.23	0.03	0.16
YIR042C		biological process unknown	molecular function unknown	0.68	-0.24	1.37		0.54	-0.16	-0.06	-0.71	0.28	-0.23	0.35	-0.51
YJL010C		rRNA processing	RNA binding	-0.62	-0.37	-1.12	-1.02	-0.76	-0.79	0.12	0.07	-0.3	-0.14	-0.09	0.03
YJL011C	RPC17	transcription initiation from RNA polymerase III promoter	DNA-directed RNA polymerase activity	-0.98		-1.01		-0.61	-0.8	-0.38	-0.27	0	-0.3	0.01	-0.08
YJL025W	transcription from RNA polymerase I promoter	RNA polymerase I transcription factor activity	YJL025W	-0.75		0.05		-0.02	-0.62		-0.21	1.15	0.3	0.47	-0.21
YJL031C	protein amino acid geranylgeranylation	Rab-protein geranylgeranyltransferase activity	YJL031C	0.69		1.14		0.88		0.36		1.44		0.96
YJL034W	KAR2	ER-associated protein catabolism*	ATPase activity*	-0.58	-0.24	-1.48	-0.61	-0.19	0.8	0.01	0.51	-0.43	0.25	0.05	1.02
YJL036W	SNX4	transport*	lipid binding	0.35	1	0.43		0.46	1.13	-0.09	0.17	0.35	0.73	-0.05	0.62
YJL045W		cellular respiration	succinate dehydrogenase (ubiquinone) activity	0.79	0.14	1.01	0.18	1.02	0.19	0.12	-0.51	0.39	0.05	0.59	-0.19
YJL050W	MTR4	35S primary transcript processing*	ATP-dependent RNA helicase activity		-1.46	-1.89		-1.18	-1.38	0.1	-0.45	-0.12	-0.66	0.16	0.08
YJL052W	glycolysis*	glyceraldehyde-3-phosphate dehydrogenase (phosphorylating) activity	YJL052W	0.16	-0.39	-0.05	0.21	0.64	1.01	0.19	0.94	1.16	0.97	0.57	0.94
YJL060W	BNA3	NAD biosynthesis	arylformamidase activity			3.38	3.46	0.3	0.21	0	0.56	0.53	0.68	0	0.29
YJL066C	MPM1	biological process unknown	molecular function unknown	0.61	0.2	0.46	0.27	1.04	1.08	-0.2	0.28	0.4	0.43	0.05	0.28
YJL067W				0.44	0.45	0.35	0.57	1.04	0.84	0.12	-0.08	0.08	0.1	0.01	-0.01
YJL069C	UTP18	35S primary transcript processing	molecular function unknown	-1.27	-1.16	-1.66	-1.26	-1.76	-1.73	-0.05	0.09	0.45	-0.01	0.14	0.32
YJL071W	ARG2	telomere maintenance*	amino-acid N-acetyltransferase activity	1.13	0.6	1.75	1.25	-0.13	-0.32	0.32	-0.44	-0.09	0.01	0.26	0.06
YJL072C	PSF2	DNA-dependent DNA replication	molecular function unknown	0.65		1.39	0.15	-0.01	-0.71	-0.38	-0.03	0.21	-0.22	0.32	-0.38
YJL078C	biological process unknown	molecular function unknown	YJL078C	0.02	0.05	0.33	0.4	-0.63	-1.01	-0.05	0.29	1.01	0.94	0.11	0.38
YJL079C	biological process unknown	molecular function unknown	YJL079C	-0.02	0.03	0.96	0.97	-0.26	0.2	-0.17	0.43	1.34	1.51	0.01	0.79
YJL080C	SCP160	chromatin silencing at telomere*	RNA binding*	-0.04	-0.77	-0.42	-0.77	-0.17	-1.01	0.21	-0.29	0.07	-0.33	0.16	-0.18
YJL082W	biological process unknown	molecular function unknown	YJL082W	0.71	-0.1	0.88	0.05	0.88	-0.15	0.05	-0.07	1.13	0.32	0.61	-0.19
YJL088W	ARG3	arginine biosynthesis*	ornithine carbamoyltransferase activity	2.8	2.85	3.18	2.89	0.41	0.28	0	-0.1	0.1	0.29	0.1	0.22
YJL089W	SIP4	regulation of transcription from RNA polymerase II promoter*	specific RNA polymerase II transcription factor activity	0.61	0.34	1.21	0.53	0.76	0.07	0.31	-0.53	-0.2	-0.01	0.17	-0.35
YJL098W	SAP185	G1/S transition of mitotic cell cycle	protein serine/threonine phosphatase activity	-1.32	-0.72	-0.93		-1.15	-1.09	0.38	0.05	0.07	0.19	0.04	0
YJL101C	GSH1	response to cadmium ion*	glutamate-cysteine ligase activity	0.99	1.18	1.33	1.39	-0.29	0.06	-0.05	0.21	-0.25	0.27	-0.31	0.13
YJL107C		biological process unknown	molecular function unknown	0.56	0.64	0.17	0.29	3.39	3.74	-0.02	-0.22	-0.51	-0.14	-0.21	-0.1
YJL108C	PRM10	conjugation with cellular fusion	molecular function unknown	0.13	0.06	0.41	0.13	3.93	3.69	-0.13	-0.33	-0.28	-0.22	-0.31	-0.28
YJL109C	UTP10	processing of 20S pre-rRNA	snoRNA binding	-0.79	-0.35	-1.71	-0.97	-0.96	-0.51	0.04	0.08	-0.15	0.13	-0.02	0.17
YJL115W	ASF1	DNA damage response, signal transduction resulting in induction of apoptosis	transcription regulator activity*	-0.26	-0.16	-0.98	-1.25	-0.81	-0.73	0.06	0.28	-0.43	-0.34	-0.23	0.18
YJL122W	ALB1	biological process unknown	molecular function unknown	-1.58	-1.75	-1.82		-1.28	-1.41	-0.11	0.02	0.67	-0.53	0.63	0.41
YJL125C	GCD14	tRNA methylation	tRNA (adenine-N1-)-methyltransferase activity	-0.64	-0.36	-1.19	-0.75	-0.91	-0.76	-0.06	0	0.25	0.19	-0.03	0.04
YJL130C	URA2	'de novo' pyrimidine base biosynthesis*	carbamoyl-phosphate synthase (glutamine-hydrolyzing) activity*	0.61	0.87	1.44	0.68	-0.72	-0.93	0.34	-0.27	0.73	0.27	0.03	-0.03
YJL132W		biological process unknown	molecular function unknown	0.2		1.19		0.86	0.57	0.19	-0.27	0.76	0.41	0.27	0.15
YJL136C	RPS21B	translation	structural constituent of ribosome	-0.53	-0.45	-1.83	-1.78	-0.35	-0.2	0.24	0.64	0.15	-0.25	0.23	-0.05
YJL138C	TIF2	translational initiation*	translation initiation factor activity*	-0.46	-0.27	-1.67	-1.18	-0.39	-0.08	0.17	0.92	0.25	0.24	0.15	0.56
YJL141C	YAK1	protein amino acid phosphorylation	protein kinase activity	1.44	1.37	1.04		1.26	1.64	0.07	0.35	0.19	0.18	-0.28	-0.11
YJL142C				0.7	1.57	0.97	1.05	1.49	1.73	0.09	0.59	0.21	0.46	-0.19	0.1
YJL144W		response to desiccation	molecular function unknown	0.34	1.03	0.69	0.76	2.29	2.15	-0.04	0.03	-0.03	0.28	-0.2	0.04
YJL148W	RPA34	transcription from RNA polymerase I promoter	DNA-directed RNA polymerase activity	-1.05	-0.73	-2.15		-1.25	-1.11	0.22	0.39	0.41	-0.17	0.27	0.33
YJL155C	FBP26	glucose metabolism	fructose-2,6-bisphosphate 2-phosphatase activity*	0.91	1.24	0.82		1.31	1.34	0.06	0.21	0.37	0.39	0.1	0.1
YJL157C	FAR1	pheromone-dependent signal transduction during conjugation with cellular fusion*	cyclin-dependent protein kinase inhibitor activity	-0.94	-0.92	-0.29	0.1	-2.2	-1.96	0.2	0.59	0.41	0.38	-0.05	0.2
YJL159W	HSP150	cell wall organization and biogenesis	structural constituent of cell wall	0.42	0.23	0.91	1.83	-0.25	0.12	0.32	0.78	0.85	0.62	0.08	0.43
YJL161W		biological process unknown	molecular function unknown	0.53	0.38	0.66	1.4	0.41	0.39	0.19	0.44	0.59	0.76	0.12	0.7
YJL164C	TPK1	protein amino acid phosphorylation*	protein serine/threonine kinase activity*		0.51	0.79		1.46	0.71	0.52	-0.11	0.33	0.04	0.18	-0.21
YJL165C	HAL5	cation homeostasis	protein kinase activity	0.75	0.59	0.25	0.66	1	1.14	0.19	0.18	0.26	0.29	-0.14	0.23
YJL170C	ASG7	conjugation with cellular fusion	molecular function unknown	-0.09	-0.13	1.36	0.43	0.7	0.44	-0.21	-0.21	0.75	0.31	0.03	-0.16
YJL171C		biological process unknown	molecular function unknown	0.4	0.28	0.62	1.03	0.19	0.45	-0.01	0.65	0.26	0.38	-0.02	0.49
YJL172W	CPS1	proteolysis*	Gly-X carboxypeptidase activity	0.18	-0.19	1.03	0.89	0.44	0.44	0.18	0.04	0.11	-0.11	0.27	0.53
YJL177W	RPL17B	translation	structural constituent of ribosome	-0.28	-0.49	-1.86	-1.62	-0.46	-0.46	-0.03	0.78	0.1	-0.36	0.22	0.32
YJL180C	protein complex assembly	unfolded protein binding	YJL180C	-0.17		0.08		0.24	-0.4	0.03	0.22	1.07	0.32	0.42	-0.05
YJL188C	BUD19			-0.85	-0.94	-1.14	-1.25	-0.31	-0.16	-0.24	0.2	0.36	-0.51	0.29	-0.18
YJL190C	RPS22A	telomere maintenance*	structural constituent of ribosome	-0.58	-0.97	-2.23	-2.01	-0.66	-0.22	0	0.78	0.19	-0.75	0.39	0.03
YJL191W	RPS14B	translation*	structural constituent of ribosome*	-0.36	-0.63	-1.53	-0.81	-0.94	-0.64	-0.14	0.89	0.17	-0.21	-0.18	0
YJL194W	CDC6	pre-replicative complex formation and maintenance	protein binding*	-1.11	-0.58	-0.88	-0.54	-0.87	-0.9	-0.25	0.38	0.14	0.28	-0.53	-0.55
YJL196C	ELO1	fatty acid elongation, unsaturated fatty acid	fatty acid elongase activity	0.33	0.16	0.9	1.07	0.54	0.34	0.15	0.53	0.8	0.64	0.27	0.43
YJL200C	ACO2	biological process unknown	aconitate hydratase activity	-0.3	-0.16	-0.18		-1.19	-0.84	-0.12	0.13	0.24	0.7	-0.07	0.36
YJL208C	NUC1	DNA recombination*	ribonuclease activity*		0.03	-1.19				0.1	0.39	0.26	0.07	-0.01	0.28
YJL212C	OPT1	sulfur metabolism	oligopeptide transporter activity			1.32	1.39	0.14	0.07	-0.02	0.42	0.13	0.52	0.09	0.56
YJL213W		biological process unknown	molecular function unknown	1.72	1.89	2.68	2.5	1.33		-0.12	-0.06	-0.31	0.39	-0.1	-0.01
YJLWDELTA9				-0.24	-0.07	0.25	1.32	-0.44	0.53	0.49	-0.07		0.07	0.16	0.14
YJR002W	MPP10	35S primary transcript processing*	molecular function unknown	-0.26	-0.21	-1.47	-1.36	-0.72	-0.87	0.14	0.34	0.42	-0.11	0.2	0.15
YJR010W	MET3	methionine metabolism*	sulfate adenylyltransferase (ATP) activity	2.24	1.9	3.73	4.18	-0.46	-0.43	-0.41	0.61	0.37	0.24	-0.21	-0.1
YJR016C	ILV3	branched chain family amino acid biosynthesis	dihydroxy-acid dehydratase activity	0.86	0.79	1.78	2.56	-0.67	0.24	-0.43	0.6	0.3	0.41	0	0.57
YJR025C	BNA1	NAD biosynthesis	3-hydroxyanthranilate 3,4-dioxygenase activity	0.64	0.41	1.22		0.3	0.52	0.01	0.48	0.66	0.37	-0.03	0.05
YJR026W				-0.46	-0.21	-0.28	1.75	-0.41	0.67	0.31	0	-0.33	0.26	-0.04	1.1
YJR027W				-0.01	-0.12	0.11	1.81	-0.55	0.55	0.1	0.27	0.07	0.49	0.07	0.85
YJR028W				-0.07	-0.47	-0.09	1.26	-0.1	0.53	0.29	0.05	0.02	0.3	0.27	0.93
YJR029W				-0.01	0.1	0.05	1.63	-0.42	0.43	0.27	0.23	0.03	0.41	0.16	0.53
YJR030C	biological process unknown	molecular function unknown	YJR030C	-0.03	0.42	-0.47	0.08	-0.59	-0.64	0.08	0.12	-1.48	-0.6	-0.68	-0.44
YJR039W		biological process unknown	molecular function unknown	1.01	0.81	1.32	0.83		-0.01	0.35	0.09	-0.17	-0.01	-0.09	-0.18
YJR041C	URB2	ribosome biogenesis*	molecular function unknown	-0.91	-0.75	-0.98	-1.62	-1.05	-1.32	0.11	-0.48	0.03	-0.19	-0.1	-0.46
YJR044C	VPS55	late endosome to vacuole transport	molecular function unknown	0.75	1.04	0.76	1.55	0.34	0.87	-0.13	0.89	0.31	0.68	0.1	0.54
YJR047C	ANB1	translational initiation	translation initiation factor activity	-0.15	-0.37	-1.27	-1.18	-0.05	-0.19	0.2	0.8	-0.07	-0.81	0.37	0.13
YJR059W	PTK2	G1/S transition of mitotic cell cycle*	protein kinase activity	0.88	0.71	0.64	0.62	1.49	1.77	-0.06	0.46	0.17	0.24	-0.24	0.09
YJR063W	RPA12	transcription from RNA polymerase I promoter	DNA-directed RNA polymerase activity	-1.14	-1.53	-1.6		-1.25	-1.15	-0.25	0.29	0.45	-0.26	0.14	0.11
YJR064W	CCT5	protein folding*	unfolded protein binding	-0.26	-0.79	-1.06	-0.83	-0.29	0.07	-0.01	0.42	0.01	-0.13	0.01	0.2
YJR066W	TOR1	meiosis*	protein binding*	0.91	0.64	0.49		1.56	1.54	0.27	-0.05	-0.23	0.09	-0.23	-0.21
YJR070C	LIA1	microtubule cytoskeleton organization and biogenesis*	protein binding*	-1.23	-1.32	-2.87	-2.48	-1.09	-0.56	-0.13	0.22	0.31	-0.46	0.28	0.53
YJR071W				-1.12	-0.99	-1.62		-0.76	-0.89	-0.14	-0.07	0	-0.59	0.09	0.23
YJR072C	NPA3	biological process unknown	ATPase activity	-0.19	-0.52	-1.34	-1.47	-0.34	0.34	-0.07	0.11	0.28	-0.33	0.33	0.55
YJR078W	BNA2	NAD biosynthesis	tryptophan 2,3-dioxygenase activity	0.87	0.77	1.43	1.05	1.05	0.52	0.05	-0.19	0.48	0.34	0.75	0.11
YJR083C	ACF4	actin cytoskeleton organization and biogenesis	molecular function unknown	0.43	0.55	0.66	0.51	0.95	1	0.25	-0.47	0.72	0.35	0.62	0.13
YJR085C		biological process unknown	molecular function unknown	0.32	0.53	0.57	1.19	0.52	0.87	-0.15	1.07	0.35	0.39	0.32	0.56
YJR086W	STE18	pheromone-dependent signal transduction during conjugation with cellular fusion*	signal transducer activity	0.32	-0.06	0.98	0.26	1.03	0.48	-0.03	-0.35	0.99	0.12	0.75	-0.08
YJR091C	JSN1	mRNA catabolism, deadenylylation-dependent decay	mRNA binding	0.45	1.18	0.71	1.08	-0.13	0.74	-0.36	0.24	-0.13	0.49	-0.5	0.45
YJR094W-A	RPL43B	translation	structural constituent of ribosome	-0.61	-0.53	-1.93	-1.47	-0.51	-0.13	0	0.81	0.23	-0.09	0.27	0.06
YJR096W		arabinose catabolism*	aldo-keto reductase activity*	0.95	0.43	1.44	1.46	1.23	0.93	-0.3	0.11	0.59	-0.03	0.05	-0.28
YJR105W	ADO1	telomere maintenance*	adenosine kinase activity	-0.04	-0.61	-1.02	-0.78	-0.08	0.23	-0.05	0.79	0.16	0.04	0.31	0.61
YJR109C	CPA2	arginine biosynthesis	carbamoyl-phosphate synthase (glutamine-hydrolyzing) activity	2.21	1.93	2.59	2.81	-0.92	-0.49	0.22	0.31	1.12	1.44	0.09
YJR111C		biological process unknown	molecular function unknown	1.1	1.16	1.65		-0.52	-0.2	-0.12	-0.07	0.79	0.17	0.24	-0.12
YJR112W	NNF1	chromosome segregation	molecular function unknown	-0.75	-0.31	-0.44		-1.05	-0.9	-0.25	-0.21	0.16	-0.23	-0.24	-0.18
YJR115W		biological process unknown	molecular function unknown	0.18	0.44	0.43		2.06	2.28	0.01	0.3	0.18	-0.26	0.26	-0.41
YJR123W	RPS5	translation	structural constituent of ribosome	-0.3	-0.62	-1.6	-1.11	-0.05	0.35	0.05	1.05	0.48	0.08	0.54	0.7
YJR130C	STR2	sulfur metabolism	cystathionine gamma-synthase activity	1.64	1.13	2.83	2.19	0.5	-0.18	0.18	-0.08	0.81		0.31	0.17
YJR131W	MNS1	protein amino acid N-linked glycosylation*	mannosyl-oligosaccharide 1,2-alpha-mannosidase activity	0.69	0.82	1.29	1.15	0.08	0.39	0.12	0.08	0.24	0.44	0.06	0.24
YJR137C	ECM17	cell wall organization and biogenesis*	sulfite reductase (NADPH) activity	2.26	2.01	3.91	3.66	-0.4	0.15	0.18	0.35	0.09	0.28	0.08	0.56
YJR139C	HOM6	methionine metabolism*	homoserine dehydrogenase activity	0.42	0.25	1.34	1.63	-0.2	0.72	-0.13	0.79	0.56	0.56	0.33	0.8
YJR143C	PMT4	protein amino acid O-linked glycosylation	dolichyl-phosphate-mannose-protein mannosyltransferase activity	-0.32	0.26	-0.48	-0.08	-0.75	0.33	-0.23	0.49	-0.08	0.49	0.13	1
YJR145C	RPS4A	telomere maintenance*	structural constituent of ribosome	-0.1	0.07	-1.31	-0.89	-0.51	0.44	-0.09	1	0.5	0.53	0.48	0.88
YJR147W	HMS2	pseudohyphal growth	molecular function unknown	-0.42	0.13	-0.7	-0.33	-1.13	0.16	-0.52	0.34	0.24	0.55	0.09	0.71
YJR148W	branched chain family amino acid biosynthesis*	branched-chain-amino-acid transaminase activity	YJR148W	1.04		1.13	1.38	0.49	0.3	-0.04	0.75	1.43	1.07	0.61	0.66
YJR148W	branched chain family amino acid biosynthesis*	branched-chain-amino-acid transaminase activity	YJR148W	1.04		1.13	1.38	0.49	0.3	-0.04	0.75	1.43	1.07	0.61	0.66
YJR149W		biological process unknown	molecular function unknown	0.62	0.46	1.25		0.71	1.08	-0.08		1.06	0.82	0.81	0.36
YJR155W	AAD10	aldehyde metabolism	aryl-alcohol dehydrogenase activity	1.25	1.06	1.52		0	-0.27	0.08	-0.37	0.52	0.04	-0.05	-0.66
YJR156C	THI11	thiamin biosynthesis	protein binding	0.06	0.4	1.61		1.28	0.12	0.16	-0.26	0.67	0.39	1.15	0.26
YJR158W	HXT16	hexose transport	glucose transporter activity*	0.19	0.31	1.26		0.55	-0.15	0.06	-0.3	0.64	0.46	0.43	-0.25
YJR162C				-0.38		1.08		0.83	0.14	0.05	0.24	0.79	0.52	0.82	0.81
YKL001C	MET14	methionine metabolism*	adenylylsulfate kinase activity	1.3	1.48	1.97	1.75	-0.44	-0.37	0.09	0.33	-0.42	0.16	-0.27	0.31
YKL006W	RPL14A	translation	structural constituent of ribosome*	-0.46	-0.74	-1.84	-1.55	-0.17	-0.05	0.15	0.79	0.5	-0.15	0.51	0.26
YKL009W	MRT4	telomere maintenance*	molecular function unknown	-1.19	-1.26			-1.76	-1.69	0.02	0.42	0.64	-0.27	0.33	0.41
YKL023W		biological process unknown	molecular function unknown	0.79		2.04				0.15		1.31		0.56
YKL027W	biological process unknown	molecular function unknown	YKL027W	-0.5		-0.22		-0.39	-0.83	0.03	-0.34	1.07	0.19	0.04	-0.06
YKL029C	pyruvate metabolism*	malic enzyme activity	YKL029C	0.26	0.02	0.91		-1.4	-0.93	0.06	-0.47	1.15	0.78	0.04	0.86
YKL030W				0.21	0.38	0.9	1.38	-1.25	-0.73	-0.36	0.28	0.65	0.64	0.05	0.72
YKL034W	TUL1	protein ubiquitination*	ubiquitin-protein ligase activity	0.78	0.76	1.34	1.23	0.78	0.62	-0.1	0.1	0.73	0.54	0.17	-0.01
YKL035W	UGP1	protein amino acid glycosylation*	UTP:glucose-1-phosphate uridylyltransferase activity	1.56	1.11	1.36	1.59	2.5	2.44	0.47	0.74	0.74	0.72	-0.01	0.37
YKL036C				1	0.62	0.84	0.78	1.34	1.78	0.01	0.2	-0.35	0.01	-0.55	-0.1
YKL037W		biological process unknown	molecular function unknown	0.85	0.85	1.14	0.68	1.82	1.53	0.53	0.3	0.25	0.23	-0.16	-0.16
YKL054C	DEF1	telomere maintenance*	molecular function unknown	-1.25	-0.95	-1.4	-1.46	-0.09	0.23	0.14	0.16	-0.61	-0.47	-0.25	0.06
YKL056C	TMA19	translation	molecular function unknown	-0.6	-0.77	-1.54	-1.31	0.04	-0.01	0.16	0.84	0.3	-0.15	0.47	0.54
YKL065C	YET1	biological process unknown	molecular function unknown	0.82	0.64	0.91	0.82	0.94	1.07	0.08	0.69	0.55	0.39	0.34	0.4
YKL075C		response to drug	molecular function unknown	-1.09	-0.27	0.05		0.04	0.34	-0.24	0.25	0.78	0.25	0.05	0.05
YKL078W	DHR2	ribosome biogenesis	RNA helicase activity	-0.54	-0.64	-0.66		-0.8	-1.05	-0.24	-0.15	0.67	0.18	0.34	0.3
YKL079W	exocytosis	motor activity	YKL079W	0.52		0.45		0.62				1.21	0.45	0.42	0.35
YKL081W	TEF4	translational elongation	translation elongation factor activity	-0.46	-1.35	-1.77	-1.54	0.08	-0.06	0.15	0.59	0.93	0.3	0.68	0.7
YKL082C	RRP14	establishment of cell polarity (sensu Fungi)*	molecular function unknown	-0.99	-0.54	-1.16		-1.01	-0.74	-0.35	-0.04	0.7	0.67	0.31	0.35
YKL085W	MDH1	tricarboxylic acid cycle*	L-malate dehydrogenase activity	0.57	0.9	-0.09	0.66	0.58	1.04	0.17	1.19	0.58	0.8	-0.03	0.51
YKL091C		biological process unknown	molecular function unknown	0.28	0.98	0.25	0.82	1.69	1.39	-0.09	0.7	-0.01	0.53	-0.54	0.1
YKL093W	MBR1	aerobic respiration	molecular function unknown	0	0.39	0.17	0.55	0.72	1.02	-0.04	0.52	0.23	0.35	-0.27	-0.15
YKL094W	YJU3	biological process unknown	serine hydrolase activity	0.52	0.48	0.43	0.64	0.54	1.08	-0.17	0.7	0.17	-0.02	-0.14	0.05
YKL096W	CWP1	cell wall organization and biogenesis	structural constituent of cell wall	0.19	0.36	-0.43	0.09	2.1	2.56	-0.08	0.85	-1.14	-0.91	-0.12	0.31
YKL099C	UTP11	processing of 20S pre-rRNA	snoRNA binding	-0.82	-0.83	-1.11		-0.81	-0.62	-0.17	-0.11	0.19	-0.49	0.17	0.07
YKL103C	LAP4	vacuolar protein catabolism	aminopeptidase I activity	0.98	0.83		1.75	0.91	1.35	0.09	0.69	0.29	0.54	-0.17	0.24
YKL110C	KTI12	carbon utilization	enzyme regulator activity	-0.56	-0.64	-1.19		-0.84	-0.93	-0.21	-0.01	-0.11	-0.46	-0.18	-0.07
YKL120W	OAC1	sulfate transport*	oxaloacetate carrier activity*	1.5	1.36	2.61	1.79	-0.35	-0.7	-0.01	-0.12	0.54	0.36	0.1	-0.02
YKL121W		biological process unknown	molecular function unknown	0.53	0.21	1.07	0.52	0.95	0.42	0.19	-0.19	0.1	0.04	0.25	-0.03
YKL125W	RRN3	transcription from RNA polymerase I promoter	RNA polymerase I transcription factor activity	-1.06	-0.58	-1.15		-0.52	-0.18	0.17	0.2	0.34	0.25	-0.16	0.04
YKL141W	SDH3	tricarboxylic acid cycle*	succinate dehydrogenase (ubiquinone) activity	0.59	0.39	0.37	1.29	0.29	0.76	-0.2	0.94	0.29	0.52	-0.16	0.32
YKL142W	MRP8	translation	structural constituent of ribosome		0.29	0.66	0.52	1	1.13	-0.08	0.69	0.24	-0.11	-0.11	-0.19
YKL143W	LTV1	response to osmotic stress*	molecular function unknown	-0.84	-0.95			-1	-0.59	-0.29	0.14	-0.07	-0.41	-0.04	0.28
YKL150W	MCR1	response to oxidative stress*	cytochrome-b5 reductase activity	0.8	0.83	0.46	1.08	1.74	1.74	-0.08	0.81	0.21	0.34	-0.23	0.06
YKL151C		biological process unknown	molecular function unknown	1.16	0.93	1.22	1.42	1.98	2.35	0	0.33	0.37	0.3	-0.19	-0.25
YKL156W	RPS27A	translation	structural constituent of ribosome	-0.74	-0.52	-1.37	-1.09	-1.46	-1.26	-0.05	0.42	0.28	-0.42	0.06	0.08
YKL163W	PIR3	cell wall organization and biogenesis	structural constituent of cell wall	0.43	0.49	0.78	1.46	0.17		0.37	0.62	0.47	0.22	-0.01	0.27
YKL164C	PIR1	cell wall organization and biogenesis*	structural constituent of cell wall	0.27	0.42		1.38		0.27	-0.01	1	0.38	0.17	0.16	0.89
YKL172W	EBP2	rRNA processing*	molecular function unknown	-0.74	-0.87	-1.46	-1.91		-1.47	-0.08	-0.11	0.34	-0.26	0.43	0.16
YKL180W	RPL17A	translation	structural constituent of ribosome	-0.24	-0.76	-1.86	-2.03	-0.45	-0.69	-0.22	0.78	-0.05	-0.45	0.16	0.01
YKL181W	PRS1	histidine biosynthesis*	ribose phosphate diphosphokinase activity	-0.43	-0.22	-1.4	-0.65	-1.34	-0.73	-0.12	0.65	0.28	0.12	-0.18	0.29
YKL182W	FAS1	fatty acid biosynthesis	[acyl-carrier protein] S-malonyltransferase activity*	-0.47	-0.3	-1.06	-1.14	-0.53	-0.72	0.03	0.13	-0.53	-0.45	-0.11	-0.14
YKL185W	ASH1	pseudohyphal growth*	specific transcriptional repressor activity	-0.3	0.12	-0.49	0.69	-1.73	-0.75	-0.04	0.73	0.48	0.52	-0.68	-0.13
YKL187C		biological process unknown	molecular function unknown	0.97	0.37	1.06		0.59	0.57	0.28	-0.09	0.39	0.21	0.37	-0.26
YKL200C				1.03	0.54	2.25	1.6	0.69	0.38	0.03	-0.33	-0.45	-0.32	-0.64	-0.3
YKL201C	MNN4	response to stress*	molecular function unknown	1.14		1.96		0.76	0.98	0.31	-0.3	-0.01	-0.07	-0.26	-0.59
YKL202W				0.4	0.61		1.13	1.02	0.59	0.03	0.04	-0.08	-0.14	0.04	-0.22
YKL211C	TRP3	tryptophan biosynthesis	anthranilate synthase activity*	1.18	0.94	1.56	1.67	-0.18	0.32	0.16	0.38	0.45	0.49	0.02	0.4
YKL216W	URA1	'de novo' pyrimidine base biosynthesis	dihydroorotate dehydrogenase activity	-0.17	-0.11	-1.73	-1.29	-0.71	-0.34	0.21	0.7	0.19	-0.2	0.12	0.22
YKL218C	SRY1	amino acid derivative catabolism	threo-3-hydroxyaspartate ammonia-lyase activity*	2.01	1.69	2.23	2	0.13	-0.08	0.23	0.19	0.24	0.21	-0.02	0.09
YKR011C		biological process unknown	molecular function unknown	0.49	1.06	0.08		0.78	1.44	-0.13	0.67	-0.25	-0.54	-0.66	-0.14
YKR012C				-0.66	-0.38	-0.8	-0.59	-1.26	-1.15	-0.27	0.23	-0.53	-0.65	-0.8	-0.31
YKR014C	YPT52	endocytosis*	GTPase activity	0.31	0.01	0.39	1.05	-0.03	-0.11	-0.11	0.31	-0.09	-0.03	-0.27	0.01
YKR024C	DBP7	35S primary transcript processing*	ATP-dependent RNA helicase activity	-1.46		-1.43	-0.85	-1.14	-0.73	0.16	-0.17	0.41	0.28	0.03	-0.01
YKR039W	GAP1	amino acid transport*	L-proline permease activity*	2.11	1.84	3.43		1	1.27	0.12	0.48	0.3	0.25	0.41	0.65
YKR042W	mitochondrion organization and biogenesis*	molecular function unknown	YKR042W	-0.24	-0.07	-0.18	1.04	-0.15	0.96	-0.15	0.77	0.87	1.05	0.34	1.18
YKR046C	PET10	aerobic respiration	molecular function unknown	0.37	0.62	0.78	1.69	-0.07	0.93	-0.4	0.68	0.43	0.62	0.15	0.38
YKR056W	TRM2	tRNA modification	tRNA (m5U54) methyltransferase activity	-0.37	-0.38	-1.3	-1.07	-1.6	-0.64	-0.06	0.17	0.43	-0.06	0.12	0.29
YKR057W	RPS21A	telomere maintenance*	structural constituent of ribosome	-0.58	-0.92	-1.81	-1.75	-0.72	-0.39	-0.05	0.67	-0.01	-0.45	0	-0.25
YKR058W	GLG1	glycogen biosynthesis	glycogenin glucosyltransferase activity	1.54	1.69	1.03	1.64		1.31	-0.1	0.28	0.15	-0.04	-0.32	-0.39
YKR059W	TIF1	telomere maintenance*	translation initiation factor activity	-0.19	-0.77	-1.64	-1.23	-0.34	-0.19	0.12	0.8	0.24	-0.07	0.1	0.38
YKR063C	LAS1	establishment of cell polarity (sensu Fungi)*	molecular function unknown	-0.7	-0.52	-0.68	-0.6	-0.54	-1.07	-0.09	-0.03	-0.45	-0.41	-0.67	-0.6
YKR066C	CCP1	response to oxidative stress	cytochrome-c peroxidase activity	0.61	0.01	0.67	1.07	0.93	1.38	0.11	0.07	0.3	0.2	0.01	0.36
YKR067W	GPT2	phospholipid biosynthesis	glycerol-3-phosphate O-acyltransferase activity	0.83	0.81	0.62	0.99	1.04	1.27	0.18	0.08	0.17	0.25	-0.3	-0.06
YKR069W	MET1	methionine metabolism*	uroporphyrin-III C-methyltransferase activity		2.83	3.7	4.31	-0.34	-0.05	-0.09	0.15	-0.39	0.07	-0.53	-0.13
YKR071C	DRE2	biological process unknown	molecular function unknown	0.35	0.19	1.06	1.09	0.05	-0.04	-0.1	0.32	0.54	0.1	0.07	0.14
YKR076W	ECM4	cell wall organization and biogenesis	molecular function unknown	0.62	0.83	1.03	1.17	0.65	1.18	-0.05	0.27	-0.31	-0.07	0.11	0.19
YKR080W	MTD1	one-carbon compound metabolism*	methylenetetrahydrofolate dehydrogenase (NAD+) activity	2.49	2.93	0.59	1	-0.75	0.14	0.14	0.39	1.26	0.96	-0.23	0.12
YKR081C	RPF2	ribosomal large subunit assembly and maintenance*	rRNA binding*	-0.4	-0.5	-1.56	-1.43		-1.29	0.02	0.17	0.19	-0.25	0.14	0.14
YKR094C	RPL40B	translation*	structural constituent of ribosome*	-0.4	-0.31		-1.06	-0.61	-0.04	-0.29	0.33	0.02	-0.4	-0.07	-0.08
YLL008W	DRS1	35S primary transcript processing*	ATP-dependent RNA helicase activity	-1.26		-1.82	-1.58	-1.04	-0.26	-0.08	0.3	-0.1	-0.32	0.18	0.24
YLL011W	SOF1	rRNA modification*	snoRNA binding	-0.95	-0.53	-1.21	-0.73	-0.95	-0.62	0.07	0.11	-0.06	-0.02	-0.09	0.25
YLL018C	DPS1	protein biosynthesis	RNA binding*	0.08	0.09	-0.01	0.85	-0.03	1.02	-0.01	0.64	0.52	0.41	0.09	0.6
YLL018C-A	COX19	cytochrome c oxidase complex assembly*	metal ion transporter activity	-0.13	0.2	-1.06		0.06	0.49	0.05	0.3	-0.07	0.37	-0.38	-0.01
YLL020C				-0.05	0.76	0.35	1.44	0.33	1.31	-0.35	0.63	-0.03	0.34	-0.47	-0.19
YLL023C		biological process unknown	molecular function unknown	0.19	0.47	0.08	0.8	1.84	1.58	0.04	0.57	0.17	0.07	-0.15	0.1
YLL024C	SSA2	response to stress*	ATPase activity*	-0.7	-0.75	-2.64	-1.5	-0.14	0.79	0.05	0.59	-0.69	-0.41	-0.33	0.32
YLL026W	HSP104	telomere maintenance*	chaperone binding*	0.39	0.75	-0.77	0.11		2.2	0.06	0.77	0.06	0.22	-0.47	0.07
YLL027W	ISA1	telomere maintenance*	molecular function unknown	0.76	1.35	0.41	1.2	0.12	0.43	-0.37	0.5	0.73	0.73	-0.23	0.05
YLL028W	TPO1	polyamine transport	spermine transporter activity*	-0.86	-0.18	-0.92	0.07	-1.17		-0.26	0.49	0.47	0.67	-0.39	0.5
YLL034C	RIX7	ribosomal large subunit export from nucleus	ATPase activity*	-0.94	-0.42	-1.13	-0.87	-1.1	-0.45	-0.54	0.15	0.05	0.19	-0.05	-0.05
YLL035W	GRC3	rRNA processing	molecular function unknown	-0.45	-0.2	-0.85		-1.03	-0.88	-0.33	0.21	0.18	0.08	-0.19	0.03
YLL039C	UBI4	response to stress*	protein tag*	0.36	0.51	0.5	0.83	1.11	0.97	0.27	1.03	0.45	-0.02	0.01	0.28
YLL044W				-0.31	-0.73	-2.14	-1.53	-0.6	-0.04	-0.11	0.86	0.07	-0.2	0.11	0.2
YLL045C	RPL8B	translation	structural constituent of ribosome	-0.2	-0.64	-2	-1.53	-0.43	-0.5	0.15	1	0.3	-0.15	0.45	0.39
YLL055W		biological process unknown	ion transporter activity	2.22	1.63	3.05	2.93	-0.13	-0.35	-0.03	-0.19	-0.25	0.19	0.02	-0.1
YLL061W	MMP1	S-methylmethionine transport	S-methylmethionine transporter activity		2.35	4.32	3.72	-0.31	-0.34	-0.19	-0.66	-0.08	0.05	0.31	-0.01
YLL062C	MHT1	sulfur amino acid metabolism	homocysteine S-methyltransferase activity	2.34	2.48		2.78	-0.58	-0.54	-0.25	-0.03	-0.58	-0.14	-0.27	-0.18
YLR002C	NOC3	rRNA processing*	protein binding*	-0.83	-0.85	-1.32		-0.78	-0.76	-0.09	-0.14	-0.03	-0.11	-0.05	0.13
YLR003C		regulation of DNA replication	molecular function unknown	-0.77	-0.42	-1.58	-1.06	-1	-0.84	-0.12	0.1	-0.04	-0.51	0	0.23
YLR009W	RLP24	ribosomal large subunit biogenesis	molecular function unknown	-0.96	-0.54	-1.4	-1.05	-1.4	-1.23	-0.09	0.08	0.01	-0.19	-0.18	0.01
YLR029C	RPL15A	translation	structural constituent of ribosome*	-0.01	-0.46	-1.07	-0.86	-0.33	0.19	0.08	0.91	-0.02	-0.32	0.1	0.24
YLR035C-A				0.11	0.12	0.44	1.44	-0.15	0.31	0.54	0.14	0.26	0.24	0.19	0.55
YLR042C		biological process unknown	molecular function unknown		-0.16	-0.33	-0.11	1.5	1.42	-0.32	0.34	-0.69	-0.24	-0.25	0.03
YLR044C	PDC1	pyruvate metabolism*	pyruvate decarboxylase activity	-0.05	-1.11	-1.32	-0.9	0.28	0.39	0.23	0.37	0.27	0.23	0.54	1.05
YLR048W	RPS0B	translation*	structural constituent of ribosome	-0.32	-0.97	-2.16	-2.21	-0.57	-0.47	-0.01	0.59	0.21	-0.4	0.25	0.19
YLR056W	ERG3	endocytosis*	C-5 sterol desaturase activity		-1.01	-1.42	-0.83	-1.07	-1.17	0.07	0.57	-0.15	-0.52	0.44	0.53
YLR058C	SHM2	one-carbon compound metabolism	glycine hydroxymethyltransferase activity		1.63	1.78	2.3	-0.42	-0.16	0.19	0.9	1.36	0.7	0.36	0.71
YLR061W	RPL22A	translation	structural constituent of ribosome	-0.89	-0.63	-1.99	-1.8	-0.93	-0.56	-0.22	0.73	0.44	-0.06	-0.04	0.2
YLR062C	BUD28			-0.38	-0.9	-1.96	-1.97	-0.29	-0.54	-0.05	0.74	0.47	-0.37	0.44	0.1
YLR073C		biological process unknown	molecular function unknown	-1.47	-1	-1.85		-2.05	-0.89	-0.12	0.78	0.74	0.53	-0.39	0.06
YLR074C	BUD20	bud site selection	molecular function unknown	-1.31	-0.96			-0.95	-0.46	-0.13	0.49	0.42	0.38	0	0.27
YLR076C				0.11	-0.25	-1.03	-0.98	0.23	0.41	0.1	0.93	0.48	0.37	0.51	0.56
YLR081W	GAL2	galactose metabolism*	glucose transporter activity*	0.53	-0.39	0.89		1.69	0.31	0.23	-0.52	0.72	-0.28	0.7	-0.63
YLR084C	RAX2	bud site selection	molecular function unknown	-0.33	-0.35	0.09	-0.15	-1.36	-1.55	0.47	0.24	0.35	0.12	0.01	-0.15
YLR089C		biological process unknown	transaminase activity	0.75	0.91	1.99	2.6	0.79	1.17	0.03	0.38	0.19	0.39	-0.04	0.54
YLR092W	SUL2	sulfate transport	sulfate transporter activity	3.92	2.66	5.56		0.5	-0.25	0.28	-0.74	0.64	0.36	0.61	0.32
YLR108C		biological process unknown	molecular function unknown	-1.19	-0.36	-0.04		1.05	1.52	-0.11	0.45	0.83	1.21	0.58	0.59
YLR129W	DIP2	processing of 20S pre-rRNA	snoRNA binding	-1.65	-1.32	-2.43		-1.46	-1.32	0.12	0.32	0.32	0.26	0.2	0.47
YLR130C	low-affinity zinc ion transport	low-affinity zinc ion transporter activity	YLR130C	-0.46	-0.14	-0.81		-0.9	-0.63	0.28	0.94	1.23	1.04	0.54	1.04
YLR134W	PDC5	pyruvate metabolism*	pyruvate decarboxylase activity	-0.16	-1.38	-1.37	-1.4	0.37	0.47	0.38	0.37	0.32	0.34	0.61	0.97
YLR142W	PUT1	glutamate biosynthesis*	proline dehydrogenase activity	0.42		1.33			-0.23	0.21	0.29	0.29		1.25
YLR149C		biological process unknown	molecular function unknown	2.19		2.06		2.42		0.32		0.35		-0.17
YLR150W	STM1	telomere maintenance*	DNA binding*	0.04	-0.99	-1.52	-2.17	0.13	-0.46	0.28	0.33	0.59	-0.29	0.67	0.31
YLR152C		biological process unknown	molecular function unknown	1.77		2.58		1.17	1.21	0.02	0.48	0.5	0.54	0.19	0.18
YLR155C	ASP3-1	asparagine catabolism*	asparaginase activity	0.85	0.8	1.28	1.89	0.32	0.1	-0.04	0.65	0.59	0.39	0.45	0.66
YLR156W		biological process unknown	molecular function unknown	0.04		1.24		0.62	-0.19	-0.1	0.18	0.68	0.21	0.77	-0.05
YLR157C	ASP3-2	asparagine catabolism*	asparaginase activity	0.76	0.81	1.53	1.85	0.42	0.18	-0.03	0.49	0.62	0.45	0.54	0.71
YLR158C	ASP3-3	asparagine catabolism*	asparaginase activity	0.81	0.64	1.48	1.81	0.43	0.31	0.04	0.69	0.74	0.76	0.61	0.69
YLR159W		biological process unknown	molecular function unknown	0.21	0.75	1.11	1.02	0.54	0.03	-0.25	0.18	0.24	0.65	0.39	0.47
YLR160C	ASP3-4	asparagine catabolism*	asparaginase activity	0.91	0.49	1.65	1.65	0.62	0.3	0.25	0.53	0.98	0.37	0.82	0.53
YLR161W		biological process unknown	molecular function unknown	0.12	0.09	1.01			-0.54	-0.37	-0.61	0.05	0.02	0.06	-0.28
YLR167W	RPS31	translation*	structural constituent of ribosome*	0.13	-0.48	-1.29	-1.49	0.04	-0.27	0.01	0.92	0.53	-0.07	0.48	0.16
YLR172C	DPH5	peptidyl-diphthamide biosynthesis from peptidyl-histidine	diphthine synthase activity	-0.77	-0.92	-1.37	-1.3	-0.47	-0.25	-0.35	0.7	0.15	-0.22	0.15	0.47
YLR175W	CBF5	rRNA modification*	pseudouridylate synthase activity	-0.58	-1.06	-2.61	-2.03	-1.21	-0.74	-0.25	0.68	0.24	-0.11	0.16	0.28
YLR177W		biological process unknown	molecular function unknown	1.35	1.28	0.5	1.46	1.96	1.99	-0.05	0.17	-0.02	0.08	-0.42	-0.19
YLR178C	TFS1	regulation of proteolysis	lipid binding*	1.32	1.22	2.11	2.2	2.06	1.67	0.01	0.69	0.2	0.19	-0.3	-0.17
YLR180W	SAM1	methionine metabolism	methionine adenosyltransferase activity	1.1	0.65	1.06	1.41	-0.47	-0.3	-0.05	0.76	-0.26	-0.1	0	0.64
YLR183C	TOS4	G1/S-specific transcription in mitotic cell cycle	transcription factor activity	-1	-1	-1.59	-1.02	-1.08	-0.7	-0.18	-0.04	-0.9	-0.64	-0.21	0.17
YLR185W	RPL37A	translation	structural constituent of ribosome	-0.6	-0.58	-1.76	-1.42	-0.43	-0.32	-0.05	0.35	0.15	-0.47	0.09	-0.12
YLR186W	EMG1	35S primary transcript processing*	molecular function unknown	-1.11	-0.88	-1.76	-1.11	-1.55	-1.59	-0.37	0.62	0.14	-0.12	-0.07	0.3
YLR196W	PWP1	rRNA processing	molecular function unknown	-0.81	-0.68	-2.31	-2.03	-1.33	-1.24	0.03	0.63	0.03	-0.23	0.02	0.35
YLR197W	SIK1	rRNA modification*	molecular function unknown	-0.63	-0.51	-2.68	-2.04	-0.9	-0.34	0.02	0.71	-0.09	-0.34	0.12	0.58
YLR198C				-0.52	-1.01	-2.09		-0.56	-0.54	0.05	0.28	0.19	-0.41	0.44	0.36
YLR214W	FRE1	iron ion transport*	ferric-chelate reductase activity	-0.8		-0.82		-1.06	-1.03	0.06	0.13	0.07	-0.21	-0.26	-0.53
YLR216C	CPR6	protein folding	unfolded protein binding*	-0.33	-0.36	-1.46	-1.15	0.1	0.42	-0.13	0.99	-0.45	-0.4	-0.33	0.17
YLR217W				-0.13	-0.36	-1.25	-0.79	0.17	0.58	-0.32	0.81	-0.37	-0.34	-0.2	-0.06
YLR221C	RSA3	ribosomal large subunit assembly and maintenance	molecular function unknown	-0.31	-0.37	-1.33	-1.22	-1.33	-1.07	-0.3	0.28	0.21	-0.55	0.12	-0.15
YLR222C	UTP13	processing of 20S pre-rRNA	snoRNA binding	-1.44	-1.17	-2.07	-1.42	-1.63	-1.27	-0.15	0.43	0.28	-0.11	-0.27	-0.05
YLR224W		ubiquitin-dependent protein catabolism	protein binding	-0.01	-1.1	0.11	-0.89	0.43	-0.52	-0.46	-1.2	-0.22	-1.57	0.14	-1.31
YLR241W		biological process unknown	molecular function unknown	0.44	0.57	0.97	1.33	0.17	-0.02	0.1	0.23	-0.04	0.14	-0.08	0.07
YLR244C	MAP1	proteolysis	methionyl aminopeptidase activity	-0.44	-0.37	-1.41	-0.76	-0.51	-0.32	0.11	0.89	0.19	-0.22	-0.06	0.24
YLR249W	YEF3	translational elongation	translation elongation factor activity	-0.67	-0.34		-2.24	-0.94		0.14	0.26	-0.32	-0.31	-0.36	0.43
YLR251W	SYM1	ethanol metabolism	molecular function unknown	1.1	1.31	1.27	1.14	2.3	2.36	0.02	0.2	0.28	0.18	-0.11	-0.11
YLR252W				1.3	1.27	1.76	1.38	2.24	2.13	0.04	0.25	0.45	0.22	-0.38	-0.25
YLR257W		biological process unknown	molecular function unknown	1.19	1.99	0.03	0.79	0.67	1.61	0.11	0.87	0.58	0.76	-0.06	0.38
YLR258W	GSY2	glycogen biosynthesis	glycogen (starch) synthase activity	2.09	2.02	1.88	2.17	2.07	2.11	0.33	0.38	0.56	0.65	-0.4	-0.41
YLR259C	HSP60	protein folding*	single-stranded DNA binding	-0.03	0.46	-0.7	0.32	0	1.38	0.02	0.71	0.01	0.78	0.2	1.39
YLR264W	RPS28B	telomere maintenance*	structural constituent of ribosome	-0.64	-0.93	-2.15	-1.94	-0.56	-0.42	-0.11	0.95	0.18	-0.25	0.21	0.12
YLR267W		biological process unknown	molecular function unknown	2.58	2.45	1.96		1.65	1.51	0.25	0.3	0.83	0.96	0.16	0.19
YLR270W	DCS1	deadenylylation-dependent decapping	hydrolase activity, acting on acid anhydrides, in phosphorus-containing anhydrides	0.69	0.76	0.94		1.47	1.54	-0.24	0.69	-0.03	0.09	-0.5	0.03
YLR271W		biological process unknown	molecular function unknown	1.43	0.91	0.88		1.15	0.72	-0.02	-0.41	0.38	0.05	0.24	-0.4
YLR276C	DBP9	35S primary transcript processing*	ATP-dependent RNA helicase activity		-1.16			-1.4	-1.6	0.03	-0.06	0.3	-0.4	0.06	-0.07
YLR287C-A	RPS30A	translation	structural constituent of ribosome	-0.36	-0.4	-1.04	-0.83	-0.24	0.14	0.13	0.55	0.35	-0.24	0.09	-0.05
YLR293C	GSP1	rRNA processing*	GTPase activity	-0.38	-0.35	-1.4	-0.55	-0.16	0.18	-0.1	1.05	0.23	0.16	0.42	0.61
YLR300W	EXG1	cell wall organization and biogenesis*	glucan 1,3-beta-glucosidase activity	-0.71	-0.72	-0.71	0.26	-1.91	-1.96	-0.07	0.69	-0.06	-0.1	-0.27	0.15
YLR312C		biological process unknown	molecular function unknown	0.29		0.36	-0.14	1.18	0.99	-0.2	-0.11	-0.34	-0.21	-0.06	-0.28
YLR322W	VPS65			-0.91	-0.53	-0.46			-1.1	-0.13	-0.67	-0.64	-0.6	-0.51	-0.5
YLR325C	RPL38	translation	structural constituent of ribosome	-0.47	-0.74	-1.98	-1.5	-0.06	-0.08	0.21	0.94	0.26	-0.33	0.44	0.13
YLR327C		biological process unknown	molecular function unknown	3.04	2.83	2.12	2.39	3.13	3.04	0.05	0.35	-0.13	-0.32	0.04	-0.24
YLR333C	RPS25B	translation	structural constituent of ribosome	-0.29	-0.4	-1.49	-0.89	0.03	0.22	-0.17	1.05	0.55	0.24	0.67	0.57
YLR339C				-0.21	-0.3	-1.29	-0.84	0.01	0.41	0.07	0.89	0.34	0.25	0.51	0.79
YLR340W	RPP0	translational elongation*	structural constituent of ribosome	-0.23	-0.48	-1.39	-1.06	-0.05	-0.05	0.06	0.82	0.38	0.18	0.35	0.65
YLR344W	RPL26A	translation	structural constituent of ribosome*	-0.27	-0.51	-1.72	-1.25	-0.48	-0.54	-0.09	0.8	0.56	-0.1	0.34	0.4
YLR345W		fructose 2,6-bisphosphate metabolism*	6-phosphofructo-2-kinase activity		1.36	0.91		1.23	1.9	-0.2	0.23	0.51	0.66	-0.12	0.43
YLR348C	DIC1	dicarboxylic acid transport	dicarboxylic acid transporter activity	0.89	0.73	2.73	2.71	0.27	-0.06	-0.31	0.24	0.49	0.04	0.36	0.48
YLR349W				0.38	1.75	2.57	2.44	-0.18	0.89	-0.35	0.42	0.01	0.49	-0.24	0.69
YLR351C	NIT3	biological process unknown	hydrolase activity, acting on carbon-nitrogen (but not peptide) bonds	0.12	0.42	0.62	0.4	0.22	1.12	-0.26	0.45	0.43	0.47	0.24	0.84
YLR356W		biological process unknown	molecular function unknown	0.53	0.84	1.87	1.98	1	0.87	0.19	0.45	0.47	0.55	0.13	0.38
YLR358C				-1.06	-0.17	-0.05		-0.47	-0.23	0.08	0.45	-0.02	0.31	-0.27	-0.08
YLR359W	ADE13	'de novo' IMP biosynthesis*	adenylosuccinate lyase activity	1.64	1.44	0.28	1.1	-0.65	0.26	0.14	0.77	0.82	0.8	0.07	0.76
YLR367W	RPS22B	translation	structural constituent of ribosome	-0.41	-0.65	-1.96	-1.32	-0.74	-0.12	-0.12	0.85	0.17	-0.23	0.04	0.19
YLR369W	SSQ1	DNA-dependent DNA replication*	unfolded protein binding	0.88	0.53	1.13	0.76	0.41	0.04	0.48	-0.16	0.03	-0.06	-0.02	-0.05
YLR370C	ARC18	actin filament organization*	structural constituent of cytoskeleton	0.39	0.16	-0.01		0.38	0.42	0.09	1.02	0.41	0.4	0.32	0.58
YLR372W	SUR4	telomere maintenance*	fatty acid elongase activity	-0.51	-0.59	-1.51	-1	-1.02	-0.78	0.33	0.81	0.35	0.21	0.45	0.73
YLR388W	RPS29A	translation	structural constituent of ribosome	-0.66	-0.75	-1.71	-1.55	-0.47	-0.18	-0.15	0.68	0.59	-0.19	0.6	0.16
YLR401C	DUS3	tRNA modification	tRNA dihydrouridine synthase activity	-0.6	0.01			-1.19	-0.91	-0.23	0.12	0.12	-0.27	-0.04	-0.01
YLR405W	DUS4	tRNA modification	tRNA dihydrouridine synthase activity	-0.78	-0.72	-1.69	-0.92	-1.19	-0.5	-0.26	0.49	0.09	0	-0.26	0.08
YLR406C	RPL31B	translation	structural constituent of ribosome	-0.59	-0.53	-1.17	-0.91	-0.58	-0.53	0.1	0.44	-0.36	-0.27	-0.07	-0.12
YLR409C	UTP21	35S primary transcript processing	snoRNA binding	-1.58	-1.35	-2.11		-1.76	-1.04	-0.33	0.41	0.12	0.33	-0.19	0.54
YLR413W		biological process unknown	molecular function unknown	-1.58	-1.29			-1.5	-0.7	-0.24	0.73	0.03	0.44	-0.53	0.17
YLR414C		biological process unknown	molecular function unknown	-0.08	0.64	0.04	1.01	0.79	1.19	0.15	0.82	0.34	0.37	-0.16	0.11
YLR425W	cell wall organization and biogenesis*	Rho guanyl-nucleotide exchange factor activity	YLR425W	-0.42	0.4	-0.25		-0.4	-0.59	-0.02	-0.25	-1.35	-0.23	-0.77	-0.41
YLR432W	IMD3	GTP biosynthesis	IMP dehydrogenase activity	-0.47	-0.41	-1.95	-1.49	-0.57	-0.07	0.02	0.63	0.58	0.52	0.04	0.67
YLR435W	TSR2	processing of 20S pre-rRNA	molecular function unknown		-0.61	-0.91		-0.83	-1.24	-0.08	-0.08	-0.06	-0.13	0.01	0.13
YLR438W	CAR2	arginine catabolism	ornithine-oxo-acid transaminase activity	-0.15	-0.37	0.75	0.56	1.13	1.5	0.02	0.41	0.92	1.01	0.42	0.9
YLR441C	RPS1A	translation	structural constituent of ribosome	0.03	-0.05	-1.43	-0.85	-0.23	-0.06	-0.03	0.92	0.38	0.18	0.46	0.55
YLR448W	RPL6B	translation*	structural constituent of ribosome*	-0.31	-0.84	-1.78	-1.88	-0.21	-0.4	0.05	0.87	0.57	-0.27	0.38	0.19
YLR449W	FPR4	biological process unknown	peptidyl-prolyl cis-trans isomerase activity	-0.53	-0.11	-1.98	-1.79	-0.41	0.15	-0.25	0.49	0.22	-0.29	0.22	0.44
YML002W		biological process unknown	molecular function unknown	0.88	0.39	1.09		1.46	0.75	0.26	-0.41	0.74	0.03	0.21	-0.32
YML004C	GLO1	glutathione metabolism*	lactoylglutathione lyase activity	0.55	0.43	0.78	1.44	2.18	2.21	-0.17	0.66	0.26	0.24	0.21	0.49
YML018C		biological process unknown	molecular function unknown	0.46	0.74	1.56	1.89	-1.05	-1.05	-0.08	0.54	0.36	0.55	-0.12	0.33
YML024W	RPS17A	telomere maintenance*	structural constituent of ribosome	-0.2	-0.17	-2.12	-1.21	-0.95	-0.08	-0.06	1.23	0.11	-0.07	0.2	0.3
YML026C	RPS18B	translation	structural constituent of ribosome	-0.66	-0.62	-1.8	-1.26	-0.46	-0.6	0.06	0.65	0.09	-0.29	0.1	0.18
YML027W	YOX1	negative regulation of transcription from RNA polymerase II promoter*	DNA binding*	-1.08	-0.35	-0.62	-0.12	-0.85	-0.82	0.02	0.44	-0.16	0.33	-0.23	0.15
YML039W				-0.02	0.18	0.3	2.05	-0.15	0.53	0.42	0.61	0.26	0.66	0.18	0.98
YML040W				-0.02	-0.35	-0.2	1.41	-0.06	0.61	0.21	0.26	0	0.26	0.26	0.81
YML042W	CAT2	carnitine metabolism	carnitine O-acetyltransferase activity	0.25	-0.09		1.41	0.02	0.27	0.27	-0.1	0.19	-0.04	0.25	0.35
YML043C	RRN11	transcription from RNA polymerase I promoter	RNA polymerase I transcription factor activity	-0.72	-0.32	-0.54		-1.14	-0.93	0.09	0.23	0.49	0.17	-0.22	-0.36
YML045W				-0.15	-0.22	0.07	1.58	-0.32	0.56	0.3	0.3	0.03	0.33	0.15	0.81
YML054C	CYB2	electron transport	L-lactate dehydrogenase (cytochrome) activity	1.04	0.74	1.34		2.51	2.23	0.01	0.02	0.86	0.46	0.5	-0.22
YML056C	IMD4	biological process unknown	IMP dehydrogenase activity	-0.95	-0.71	-1.75	-0.49	-1	-0.4	-0.01	0.58	0.25	0.24	0.09	0.45
YML063W	RPS1B	translation	structural constituent of ribosome	-0.04	-0.67	-1.73	-1.41	-0.18	-0.21	-0.15	0.67	0.23	-0.17	0.38	0.3
YML070W	DAK1	response to stress*	glycerone kinase activity	0.87	0.43	1.21	1.16	2.26	1.94	0.09	0.4	0.35	0.36	0.15	0.32
YML073C	RPL6A	translation*	structural constituent of ribosome*		-0.58	-1.71	-1.66	-0.47	-0.47	0.07	0.81	0.13	-0.35	0.14	0.07
YML082W		sulfur metabolism	carbon-sulfur lyase activity	-0.53	-0.46	-1.03		-0.76	-0.96	0.05	-0.03	0.63	0.4	0.18	0.21
YML086C	ALO1	response to oxidative stress	D-arabinono-1,4-lactone oxidase activity	0.28	0.01	-0.21	1.01	-0.46	0.19	0.04	0.57	0	0.24	-0.17	0.41
YML093W	UTP14	processing of 20S pre-rRNA	snoRNA binding	-0.6				-1.17	-1.35	0.06	0.18	0.43	-0.05	0.17	-0.13
YML100W	TSL1	response to stress*	enzyme regulator activity*	1.94	1.92	0.84	1.53	2.24	2.74	0.05	0.7	0.13	0.7	-0.88	-0.24
YML100W-A			YML099W-A	0.17	0.16	-0.01		-0.32	-0.05	0.07	-0.05	-1.02	0.24	-0.38	-0.13
YML106W	URA5	'de novo' pyrimidine base biosynthesis	orotate phosphoribosyltransferase activity	-0.51	-0.69	-1.17	-0.81	-0.81	-0.76	-0.1	0.66	0.14	-0.11	0.14	0.13
YML113W	DAT1	negative regulation of transcription from RNA polymerase II promoter	AT DNA binding	-1.33		-1.3	-0.7	-1.21	-0.71	-0.37	-0.05	0.41	0.22	-0.21	-0.17
YML120C	NDI1	chronological cell aging*	NADH dehydrogenase (ubiquinone) activity	0.78	0.83	0.15	0.91	1	1.28	0.04	0.68	0.35	0.59	-0.11	0.04
YML125C		biological process unknown	molecular function unknown	-0.6	-0.31	-1.41	-0.95	-0.94	-0.86	-0.23	0.52	0.04	-0.14	0.08	0.41
YML127W	RSC9	regulation of transcription from RNA polymerase II promoter*	chromatin binding	0.69	0.38	0.64	0.34	1.25	0.81	0.03	0.46	0.53	0.15	0.2	0.18
YML128C	MSC1	meiotic recombination	molecular function unknown	2.51	2.75	2.72	3.1	3.73	3.81	0.25	0.79	0.37	0.58	-0.38	-0.16
YML131W		biological process unknown	molecular function unknown	0.89	0.52	1.11		3.06	2.83	0.03	0.15	0.42	0.15	0.16	0.05
YML132W	COS3	sodium ion homeostasis	protein binding	0.28	0.55	0.52	1.53	0.56	0.8	0.2	0.93	0.73	0.74	0.22	0.56
YMR006C	PLB2	glycerophospholipid metabolism	lysophospholipase activity	-0.18	-0.27	-0.51	-0.03	-1.04	0	-0.3	0.51	-0.13	0.18	-0.27	0.13
YMR008C	PLB1	glycerophospholipid metabolism	lysophospholipase activity	0.58	0.6	0.69	1.41	-0.04	0.31	0.41	0.21	0.54	0.74	0.16	0.53
YMR009W	ADI1	methionine salvage	oxidoreductase activity, acting on single donors with incorporation of molecular oxygen, incorporation of two atoms of oxygen	1.15	1.65	1.72	2.29	0.02	0.54	-0.52	0.19	-0.1	0.44	-0.2	0.33
YMR011W	HXT2	hexose transport	glucose transporter activity*	1.21	1.22	-0.91	0.15	0.83	1.93	-0.26	0.36	-0.68	-0.38	0.07	0.79
YMR014W	BUD22	bud site selection	molecular function unknown	-1.22	-1.72	-1.32		-1.48	-1.53	-0.02	-0.35	0.75	0.15	0.23	-0.11
YMR015C	ERG5	ergosterol biosynthesis	C-22 sterol desaturase activity	-0.88	-0.63	-0.78	0.28	-1.49	-0.18	-0.17	0.53	0.12	0	-0.54	-0.06
YMR016C	SOK2	pseudohyphal growth	transcription factor activity	0.01	0.1	-0.26		-1.28	-0.86	-0.34	0.22	-0.63	-0.44	-0.1	0.11
YMR020W	FMS1	pantothenate biosynthesis*	amine oxidase activity	0.86	0.28	1.22		0.22	-0.04	0.08	0.15	0.67	0.23	-0.17	-0.43
YMR031C		biological process unknown	molecular function unknown	0.91		0.45	0.68	1.24	1.53	0.26	-0.07	0.23	0.04	-0.25	-0.42
YMR037C	MSN2	response to stress*	DNA binding*	0.85	0.48	0.61		1.21	0.97	0.25	-0.11	0.22	-0.43	-0.02	-0.14
YMR040W	YET2	biological process unknown	molecular function unknown	0.07	0.77	0.3		0.99	1.35	-0.07	0.16	-0.02	0.5	-0.02	0.1
YMR041C		biological process unknown	molecular function unknown	0.63	0.26	1.52		1.18	0.39	0.08	-0.19	0.63	0.06	0.64	-0.07
YMR045C				0.11	0.51	0.21	1.7	-0.43	0.45	0.58	0.24	0.13	0.38	0.11	0.79
YMR046C				-0.06	-0.01	0.1	1.73	-0.2	0.76	0.35	0.24	-0.01	0.37	0.38	1.08
YMR046W-A				-0.27	0.53	0.11	1.94	-0.8	0.52	0.06	0.42	0.26	0.57	-0.05	0.95
YMR049C	ERB1	rRNA processing	molecular function unknown	-1.47	-0.93	-2.54		-1.32	-0.42	-0.24	0.33	0.22	-0.14	0.03	0.56
YMR050C				-0.03	0.53	0.05	1.91	-0.67	0.63	0.2	0.48	0.24	0.45	-0.08	1.03
YMR051C				-0.08	-0.02	0.13	1.52	-0.18	0.69	0.5	0.22	0.08	0.41	0.47	1.08
YMR053C	STB2	histone deacetylation	transcriptional repressor activity	1.24		1.52		1.21	1.02	0.16	0.23	0.66	0.3	0.23	-0.04
YMR056C	AAC1	aerobic respiration*	ATP:ADP antiporter activity	0.52	0.74	1.02	1.2		0.6	-0.38	0.12	0.66	0.72	-0.09	0.02
YMR058W	FET3	high affinity iron ion transport*	ferroxidase activity	-0.87	-0.66	-1.29	-0.29	-2.12	-1.14	-0.21	1.1	-0.48	-0.11	-0.66	0.1
YMR062C	ECM40	cell wall organization and biogenesis*	amino-acid N-acetyltransferase activity*	1.36	1.24	2.8	3.04	-0.37	-0.11	0.1	0.29	0.73	1	0.05	0.25
YMR065W	KAR5	karyogamy during conjugation with cellular fusion	molecular function unknown	0.07	0.12	-0.18	0.03	-0.83		0.28	0.08	-0.72	-0.34	-1.18	-0.83
YMR081C	ISF1	aerobic respiration	molecular function unknown	0.67	0.39	0.5	0.57	1.05	1	0.11	0.28	-0.13	-0.1	-0.23	-0.24
YMR090W		biological process unknown	molecular function unknown	0.74	0.93	1.24	1.53	2.19	2.26	0	0.74	0.4	0.48	-0.14	0.08
YMR093W	UTP15	processing of 20S pre-rRNA	snoRNA binding	-1.6	-1.37	-2.53	-1.62	-1.72	-1.17	-0.02	0.47	0.46	0.28	-0.08	0.16
YMR094W	CTF13	kinetochore assembly	DNA bending activity*	0.32	0.58		1.55	-0.58	-0.32	-0.01	0.08	-0.26	0.59	-0.24	0.03
YMR095C	SNO1	pyridoxine metabolism*	molecular function unknown	0.32	0.89	1.46	1.74	-0.57	0.05	0.01	0.02	-0.21	0.22	-0.17	0.05
YMR096W	pyridoxine metabolism*	protein binding	YMR096W	1.32	1.38		3.52	-0.24	-0.37	0.15	0.37	1.33	1.44	0.05	0.3
YMR096W	pyridoxine metabolism*	protein binding	YMR096W	1.32	1.38		3.52	-0.24	-0.37	0.15	0.37	1.33	1.44	0.05	0.3
YMR097C	MTG1	protein biosynthesis*	GTPase activity	0.61	1.16	1.75	2.34	-0.12	0.54	-0.14	0.27	0.35	0.91	-0.12	0.23
YMR104C	YPK2	protein amino acid phosphorylation	protein kinase activity	0.84	1.06	0.55		1.3	0.84	0.22	0.18	-0.04		0.02
YMR105C	PGM2	glucose 1-phosphate utilization*	phosphoglucomutase activity	2.37	2.65	1.77	2.84	3.31	4.28	0.2	0.9	1.03	1.39	-0.34	0.23
YMR107W	SPG4	biological process unknown	molecular function unknown	1.04		1.49	0.94	1.39	1.82	0.13	-0.19	0.22	0.65	0.28	0.26
YMR108W	ILV2	branched chain family amino acid biosynthesis	acetolactate synthase activity*	0.69	0.73	1.28	2.35	-0.83	-0.31	-0.12	0.33	0.27	0.37	-0.07	0.57
YMR110C	HFD1	aldehyde metabolism	3-chloroallyl aldehyde dehydrogenase activity	0.92	0.36	0.74	0.97	1.17	0.93	0.05	0.13	0.49	0.24	-0.11	0.04
YMR116C	ASC1	telomere maintenance*	molecular function unknown	-0.39	-0.75	-1.12	-1.33	-0.28	0.09	0.11	0.74	0.25	0.04	0.38	0.7
YMR119W-A			YMR119W-A	-0.11	0.26	-0.22		-0.55	0.16	-0.23	-0.27	-1.3	0.04	-0.45	-0.1
YMR120C	ADE17	'de novo' IMP biosynthesis*	IMP cyclohydrolase activity*	2.32	1.82	1.33	1.58	-1	-0.45	0.31	0.74	1.2	0.5	0.17	0.56
YMR125W	STO1	telomere maintenance*	mRNA binding	-0.23	-0.33	-0.58		-1.03	-0.72	0.22	-0.08	-0.12	-0.14	-0.37	-0.21
YMR128W	ECM16	processing of 20S pre-rRNA*	RNA helicase activity	-0.62	-0.51	-0.89		-1	-0.5	0.07	-0.54	-0.33	-0.4	-0.18	-0.22
YMR130W		biological process unknown	molecular function unknown	-0.24	0.15	-0.78	-0.14	-1.29	-0.31	-0.08	0.51	-0.24	-0.03	-0.38	-0.01
YMR131C	RRB1	ribosome biogenesis	molecular function unknown	-1.01	-1.09	-2.22		-1.36	-0.92	-0.11	0.42	-0.1	-0.48	-0.3	0.09
YMR140W	SIP5	cellular response to glucose starvation	molecular function unknown		-0.08	-0.15	0.73	0.45	1.02	-0.01	0.15	-0.38	0	-0.46	-0.26
YMR142C	RPL13B	telomere maintenance*	structural constituent of ribosome	-0.12	-0.62	-2.03	-1.53	-1.09	-0.24	-0.09	1.02	-0.1	-0.11	0.15	0.26
YMR143W	RPS16A	telomere maintenance*	structural constituent of ribosome	-0.42	-0.38	-1.82	-0.96	-0.81	-0.46	0.1	0.89	0.15	-0.01	0.14	0.24
YMR145C	NDE1	chronological cell aging*	NADH dehydrogenase activity	-0.85	-0.13	-1.48	-0.36	-0.87	-0.42	0.17	0.71	-0.05	-0.08	-0.3	0.26
YMR146C	TIF34	translational initiation	translation initiation factor activity	-0.8	-0.58	-1.46	-0.65	-0.98	-0.47	-0.13	0.84	0.03	-0.21	0.01	0.41
YMR148W		biological process unknown	molecular function unknown	0.44	0.85	0.79	1.7	0.22	1.17	-0.17	0.63	0.2	0.41	-0.18	0.19
YMR152W	YIM1	response to DNA damage stimulus	molecular function unknown	0.55	0.84	0.38	1.1	0.43	1.26	-0.11	0.63	-0.09	0.13	-0.3	0.29
YMR158C-B		biological process unknown	molecular function unknown	0.07	-0.03	0.2	1.33	-0.37	0.28	0.38	0.34	0.16	0.55	0.22	0.45
YMR160W		biological process unknown	molecular function unknown	0.05	0.81	0.03		0.05	1.14	-0.45	-0.06	0.2	0.57	-0.48	-0.07
YMR169C	ALD3	response to stress*	3-chloroallyl aldehyde dehydrogenase activity	0.85	0.73	0.82	1.11	2.56	2.53	0.01	0.01	-0.13	-0.02	-0.09	-0.22
YMR170C	ALD2	aldehyde metabolism*	3-chloroallyl aldehyde dehydrogenase activity	1.26	1.28	1.63	2.03	4.17	4.82	-0.29	0.18	0.34	0.23	-0.19	-0.43
YMR173W	DDR48	DNA repair	ATPase activity*	1.52	1.25	1.91	2.19	2.15	1.88	0.34	1.26	0.89	0.85	0	0.4
YMR173W-A				1.46	1.07	1.47	2.22	1.14	1.65	0.12	1.26	0.6	0.87	-0.11	0.22
YMR174C	PAI3	vacuolar protein catabolism	endopeptidase inhibitor activity	0.43	0.21	1.28	0.23	1.89	1.53	0.21	0	-0.01	0.34	0.09	0.05
YMR175W	SIP18	response to osmotic stress*	phospholipid binding	1.07	-0.07	1.14	0.96	2.02	1.22	0.01	-0.06	0.36	0.15	0.48	0
YMR179W	SPT21	telomere maintenance*	molecular function unknown	-0.98		-1.01		-1.02	-0.64	0.23	-0.07	-0.28	-0.16	-0.28	-0.24
YMR181C		biological process unknown	molecular function unknown	0.44	0.89	1.26		0.88	0.81	0.06	0.58	0.58	0.51	-0.05	0.11
YMR186W	HSC82	telomere maintenance*	unfolded protein binding	-0.4	-1.31	-1.91	-1.54	0.45	0.79	-0.04	0.73	0	0.17	0.36	0.75
YMR189W	GCV2	one-carbon compound metabolism*	glycine dehydrogenase (decarboxylating) activity	-0.13	0.19	1.09	0.82	-0.59	-0.3	0.25	0.37	-0.03	0.37	-0.23	-0.04
YMR191W	SPG5	biological process unknown	molecular function unknown	0.45	0.08	1.2		0.96	0.54	0.11	0.24	0.44	0.02	0.26	-0.05
YMR194W	RPL36A	translation	structural constituent of ribosome*	-0.66	-0.68	-1.82		-0.54	-0.34	-0.1	0.71	0.35	-0.42	0.36	0.21
YMR195W	ICY1	biological process unknown	molecular function unknown	1.16	1.88	0.93	1.85	0.83	1.5	-0.03	1.01	0.39	0.4	-0.38	-0.3
YMR196W		biological process unknown	molecular function unknown	0.79	0.7	1.21			0.77	0.04	-0.1	-0.57	-0.33	-0.24	-0.43
YMR199W	CLN1	regulation of cyclin-dependent protein kinase activity	cyclin-dependent protein kinase regulator activity	-0.95	-0.19	-1.37	-0.32	-1.27	-0.74	0.07	0.71	-0.54	0.07	-0.44	0.15
YMR217W	GUA1	GMP metabolism	GMP synthase (glutamine-hydrolyzing) activity	-0.67	-1.35	-2.58	-2.09	-0.56	-0.53	-0.01	0.57	0.29	-0.17	0.3	0.6
YMR226C		metabolism	oxidoreductase activity, acting on the aldehyde or oxo group of donors, NAD or NADP as acceptor	0.01	0.04	0.5	0.98	0.61	0.27	-0.04	1	0.25	0.22	0.14	0.45
YMR227C	TAF7	transcription initiation from RNA polymerase II promoter*	general RNA polymerase II transcription factor activity	-0.45	-0.86	-1.62	-1.38	0.37	0.62	-0.07	0.53	-0.29	-0.12	-0.01	0.32
YMR229C	RRP5	35S primary transcript processing*	RNA binding*	-1.07	-1.2	-2.79	-2.3	-1.31	-0.26	-0.15	0.32	-0.27	-0.17	0.14	0.89
YMR239C	RNT1	35S primary transcript processing	ribonuclease III activity					-0.89	-1.24	0.08	0.03	0.52	-0.17	0.22	0.11
YMR241W	YHM2	mitochondrial genome maintenance*	DNA binding*	-0.81	-0.8	-0.97	-0.58	-1.13	-0.98	0.04	0.64	0.32	0.25	0.09	0.23
YMR242C	RPL20A	translation	structural constituent of ribosome	-0.51	-0.5	-1.85	-1.3	-0.45	-0.33	0.03	0.97	0.13	-0.23	0.37	0.35
YMR243C	ZRC1	zinc ion homeostasis*	di-, tri-valent inorganic cation transporter activity*	-0.39	-0.33	-0.83	0.08	-1.06	-0.58	0.07	0.79	0.38	0.43	-0.03	0.46
YMR245W				0	-1.35	0.65	-0.69	0.18	-0.53	-0.36	-1.74	0.38	-1.45	0.28	-0.91
YMR246W	FAA4	lipid metabolism*	long-chain-fatty-acid-CoA ligase activity	-0.73	-0.44	-1.32	-0.53	-0.88	-0.42	0.05	0.72	-0.02	-0.16	-0.17	0.07
YMR250W	GAD1	response to oxidative stress*	glutamate decarboxylase activity	1.59	1.27	1.86	2	2.51	2.76	0.19	0.52	0.55	0.72	-0.38	-0.23
YMR251W	GTO3	biological process unknown	molecular function unknown	0.54	0.87	1.27	1.39	1.15	1.2	-0.01	0.5	0.17	0.23	0.05	0
YMR251W-A	HOR7	response to stress	molecular function unknown	1.37	1.19	1.94	2.55	1.91	1.87	0.38	1.09	0.72	0.38	0.16	0.17
YMR260C	TIF11	translational initiation	translation initiation factor activity	-0.23	-0.05	-1.1	-0.6	-0.37	-0.04	-0.03	0.75	0.08	-0.33	0.23	0.29
YMR261C	TPS3	response to stress*	enzyme regulator activity*	0.63	0.72	0.87	0.91	0.85	1.12	0.13	-0.01	-0.25	0.16	-0.27	-0.01
YMR280C	CAT8	positive regulation of transcription from RNA polymerase II promoter*	specific RNA polymerase II transcription factor activity	0.23	0.06	0.82	0.44	1.11	0.69	0.21	-0.41	-0.21	-0.09	0.06	-0.11
YMR290C	HAS1	rRNA processing	RNA binding*	-0.7	-1.28	-1.9		-0.98	-0.72	-0.08	0.6	0.31	-0.42	0.04	0.2
YMR290W-A				-0.74	-0.54	-1.06		-0.78	-0.24	-0.18	0.06	-0.27	-0.47	0	0.21
YMR291W		biological process unknown	protein kinase activity	1.37	1.56	0.62	0.91	2.06	2.37	0.07	0.14	-0.18	-0.24	-0.05	-0.24
YMR295C	biological process unknown	molecular function unknown	YMR295C	-0.11	-0.79	-0.08	-0.52		0.12	-0.34	-0.16	0.04	-1.21	-0.05	-0.03
YMR297W	PRC1	vacuolar protein catabolism	carboxypeptidase C activity	0.53	0.41	0.93	1.86	0.73	1.29	0.23	0.87	0.41	0.6	0.11	0.82
YMR300C	ADE4	'de novo' IMP biosynthesis*	amidophosphoribosyltransferase activity	1.61	1.69	0.97		-1.2	-1	0.39	0.73	1.03	0.56	0.1	0.28
YMR303C	fermentation*	alcohol dehydrogenase activity	YMR303C	0.2	-0.36	-0.74	-0.34	0.5	0.63	0.3	0.82	1.12	0.93	0.47	0.71
YMR304W	UBP15	protein deubiquitination	ubiquitin-specific protease activity	0.79	0.67	1.22		1.01	0.66	0.48	0.16	0.4	0.27	0.11	0
YMR305C	SCW10	conjugation with cellular fusion	glucosidase activity	-0.82	-0.61	-1.26	-0.47	-0.94	-0.47	0.2	0.91	0.1	0.08	0.11	0.58
YMR307W	GAS1	cell wall organization and biogenesis*	1,3-beta-glucanosyltransferase activity	-0.37	-0.62	-1.53	-0.63	-0.71	-0.57	0.32	0.64	0.03	0	0.27	0.64
YMR309C	NIP1	translational initiation	translation initiation factor activity	-1	-0.87	-1.51	-1.46	-1.46	-1.21	0.29	0.47	0.27	-0.25	-0.26	0.08
YMR310C		biological process unknown	molecular function unknown	-0.82	-0.74	-1.41			-0.97	0.18	0.27	0.72	0.09	0.39	0.38
YMR315W		biological process unknown	molecular function unknown	1.05	0.96	1.03	1.3	1.26	1.48	0.14	0.91	0.32	0.4	0.05	0.65
YMR317W		biological process unknown	molecular function unknown	0.59	0.96	1.23	0.75	0.47	0.2	0.18	0.3	0.14	0.29	-0.31	-0.32
YMR322C	SNO4	pyridoxine metabolism	unfolded protein binding*	0.18		1.01		0.97	0.62	0.04	0.07	0.37	0.03	0.77	0.38
YMR326C				0.14	-0.29	1.05		0.73	-0.39	-0.04	-0.5	0.47	0.15	0.56	-0.01
YNL002C	RLP7	ribosomal large subunit biogenesis*	rRNA binding	-0.86	-1.03	-1.6	-1.44	-1.24	-1.37	-0.12	0.24	0.38	-0.1	0.29	0.32
YNL004W	HRB1	poly(A)+ mRNA export from nucleus	RNA binding	0.5	0.68	1.53		-0.13	-0.16	-0.03	0.38	0.73	0.84	0.08	0.32
YNL010W		biological process unknown	molecular function unknown	0.13	-0.44	-0.79	-0.47	-0.32	0.08	-0.04	1	0.17	0.02	0.02	0.14
YNL022C		biological process unknown	molecular function unknown	-0.49	-0.36	-1	-0.47	-0.82	-0.34	-0.09	0.45	0.25	0.13	-0.1	0.34
YNL036W	NCE103	response to oxidative stress	carbonate dehydratase activity	1.59	1.68	1.85	2.26	1.53	1.88	0.5	0.79	1.44	0.99	0.28	0.49
YNL037C	tricarboxylic acid cycle*	isocitrate dehydrogenase (NAD+) activity	YNL037C	0.21		0.1	0.14	0.07	0.29	0.43	0.86	1.18	0.78	0.34	0.34
YNL045W		lipid metabolism*	aminopeptidase activity*	0.74	0.07	1.03	0.78	1.07	0.98	0.33	0.54	0.65	0.22	0.28	0.43
YNL054W	VAC7	vacuole inheritance*	enzyme regulator activity	-0.13	0.27	-0.35	1.07	-0.7	0.31	0.05	0.26	-0.49	0.02	-0.44	0.54
YNL055C	POR1	aerobic respiration*	voltage-gated ion-selective channel activity	0.41	-0.02	0.62	0.98	0.32	0.37	0.15	1.05	0.37	0.04	-0.1	0.66
YNL060C				-1.07	-0.92	-1.7		-1.32	-0.91	-0.33	0.27	-0.1	-0.18	-0.05	0.01
YNL061W	NOP2	rRNA processing	S-adenosylmethionine-dependent methyltransferase activity*	-1.17	-1.26	-2.37	-2.53	-1.4	-1.13	-0.18	0.42	0.32	-0.03	0.14	0.37
YNL062C	GCD10	translational initiation*	tRNA binding*	-0.73	-1	-1.64		-1.1	-1.15	-0.13	0.3	0.16	-0.28	0	0.22
YNL064C	YDJ1	ER-associated protein catabolism*	chaperone regulator activity*	-0.78	-1.01	-2.89	-2.16	-0.45	-0.42	-0.32	0.88	-0.28	-0.64	-0.02	0.25
YNL065W	drug transport*	monocarboxylic acid transporter activity*	YNL065W	-0.98		-0.68	-0.06	-0.82	-1.14	0.11	0.41	1.85	1.14	0.21	-0.01
YNL065W	drug transport*	monocarboxylic acid transporter activity*	YNL065W	-0.98		-0.68	-0.06	-0.82	-1.14	0.11	0.41	1.85	1.14	0.21	-0.01
YNL066W	SUN4	mitochondrion organization and biogenesis	glucosidase activity	-0.67	-0.61	-0.38	0.62	-1.19	-0.83	0.14	0.6	0.6	0.6	0.22	0.71
YNL067W	RPL9B	translation	structural constituent of ribosome	-0.17	-0.91	-1.88	-2.12	-0.26	-0.78	0.26	0.89	0.48	-0.29	0.26	0.22
YNL068C	FKH2	pseudohyphal growth*	transcription factor activity	-0.75	-0.68	-1.24		-1.18	-0.7	0.14	-0.04	0.13	0.35	-0.29	-0.09
YNL069C	RPL16B	translation	structural constituent of ribosome*	-0.41	-0.99	-2.1	-1.97	-0.37	-0.73	0.15	0.9	0.17	-0.41	-0.02	0.13
YNL074C	MLF3	response to drug	molecular function unknown	0.62	0.51	0.57	1.07	0.52	0.75	0.12	0.51	0.17	0.61	0.11	0.47
YNL075W	IMP4	rRNA modification*	rRNA primary transcript binding	-0.76	-0.4	-1.25		-0.93	-0.65	-0.19	0.52	0.12	-0.01	-0.11	0.16
YNL088W	TOP2	meiotic recombination*	DNA topoisomerase (ATP-hydrolyzing) activity	-0.54	-0.06	-1.25		-0.36	0	0.12	0.17	-0.8	-0.29	-0.15	0.49
YNL096C	RPS7B	translation	structural constituent of ribosome	0.02	0.2	-1.36	-0.5	-0.66	-0.03	-0.02	1.03	0.4	0.07	0.23	0.64
YNL098C	RAS2	pseudohyphal growth*	GTPase activity	0.19	0.8	-0.11	0.69	0.93	1.62	-0.13	0.83	0.5	0.47	0.04	0.6
YNL100W		biological process unknown	molecular function unknown	0.72	1.03	0.26		0.6	1	0.01	0.4	0.28	0.23	0.07	0.09
YNL104C	LEU4	leucine biosynthesis	2-isopropylmalate synthase activity	1.39	1.05	2.65	3.36	-0.33	0.2	-0.21	0.57	0.75	1.23	0.15	0.87
YNL110C	NOP15	ribosomal large subunit biogenesis*	molecular function unknown	-0.9	-0.99	-1.73	-1.5	-1.67	-1.59	-0.35	0.09	0.14	-0.7	-0.01	-0.25
YNL111C	CYB5	electron transport*	electron carrier activity	-1.17	-0.96		-1	-1.53	-1.32	-0.26	0.61	-0.09	-0.67	-0.11	0.06
YNL112W	DBP2	mRNA catabolism, nonsense-mediated decay	RNA helicase activity	-0.95	-1.06	-2.49	-1.78	-1.54	-0.99	-0.45	0.43	0.16	-0.58	0.08	0.22
YNL113W	RPC19	transcription from RNA polymerase I promoter*	DNA-directed RNA polymerase activity	-1.16	-0.9			-1.66	-1.15	-0.28	0.55	0.26	-0.3	0.08	0.07
YNL114C				-0.88	-1.11	-1.14	-0.46	-1.15	-0.46	-0.21	-0.2	-0.13	-0.31	0.06	-0.13
YNL119W	NCS2	pseudohyphal growth*	molecular function unknown	-0.34	-0.76	-2.09	-1.75	-0.56	-0.48	-0.02	0.79	0.11	-0.14	0.06	0.39
YNL120C				-0.96		-1.29		-0.94	0.13	-0.11	-0.21	-0.03	0.23	-0.3	0
YNL125C	transport	transporter activity*	YNL125C	0.07	0.19	0.48	0.78	0.49	0.66	0.24	0.5	1.01	1.18	-0.03	0.27
YNL132W	KRE33	biological process unknown	molecular function unknown	-1.63	-1.34	-2.2	-2.08	-1.09	-0.59	-0.17	-0.26	-0.15	-0.28	0.21	0.39
YNL138W	SRV2	pseudohyphal growth*	cytoskeletal protein binding*	0.55	0.52		0.86	0.35	1.06	-0.01	0.81	0.15	0.21	-0.22	0.75
YNL141W	AAH1	ribosome biogenesis*	adenine deaminase activity	-0.56	-0.65	-1.11	-1.37		-0.78	-0.02	0.13	0.4	-0.44	0.24	0.3
YNL142W	MEP2	pseudohyphal growth*	ammonium transporter activity	1.41	1.47	3.07			0.14	-0.05	0.19	0.17	0.45	0.26	0.2
YNL144C		biological process unknown	molecular function unknown	1.46	1.34	0.82	0.86	1.65	1.89	0.01	0.29	0.76	0.59	0.2	0.08
YNL145W	MFA2	pheromone-dependent signal transduction during conjugation with cellular fusion	mating pheromone activity	-0.16	-0.26	0.45	0.55	-1.76	-1.54	-0.04	0.79	0.73	0.31	0.22	0.03
YNL151C	RPC31	transcription from RNA polymerase III promoter	DNA-directed RNA polymerase activity	-0.84	-0.87	-1.14		-1.02	-0.98	-0.26	0.37	0.26	0.08	0.22	0.22
YNL156C	NSG2	sterol biosynthesis	molecular function unknown	0.45	0.85	0.36	1.04	0.74	1.32	-0.03	0.96	0.43	0.44	-0.08	0.26
YNL160W	YGP1	response to stress*	molecular function unknown	0.6	0.67	1.23	2.33	1.58	2.22	0.05	0.93	0.96	1.28	-0.16	0.48
YNL162W	RPL42A	translation	structural constituent of ribosome	-0.86	-0.4	-1.57	-0.97	-0.73	-0.33	-0.02	0.68	-0.03	-0.21	0.05	0.13
YNL163C	RIA1	ribosomal large subunit biogenesis*	GTPase activity	-0.99	-0.78	-1.33		-0.9	-0.59	0.09	0.23	-0.08	0.1	-0.24	-0.23
YNL166C	BNI5	cytokinesis*	molecular function unknown	-0.62	-0.31	-1.06	-0.64	-0.58	-0.16	-0.06	0.35	-0.07	-0.24	-0.01	0.22
YNL174W				-0.92	-0.77	-1.56		-0.85	-0.54	-0.15	-0.21	-0.17	-0.85	0.17	0.19
YNL178W	RPS3	translation*	structural constituent of ribosome	-0.29	-0.44	-1.42	-1.18	-0.44	-0.13	0.01	0.87	0.15	-0.41	0.18	0.26
YNL182C	IPI3	35S primary transcript processing*	molecular function unknown	-1.14	-0.95	-1.61		-1.62		-0.03	0.22	0.31	-0.36	-0.05	0.24
YNL183C	NPR1	regulation of nitrogen utilization	kinase activity		0.55	1.42		0.46	0.61	0.13	0.15	0.47	0.32	-0.06	-0.04
YNL186W	UBP10	chromatin silencing at telomere*	ubiquitin-specific protease activity	-1.15	-0.7	-1.21	-0.65	-1.41	-0.77	-0.34	0.31	0.43	0.45	-0.34	0.1
YNL191W		biological process unknown	molecular function unknown	1.83	1.38	2.44		-0.16	-0.36	-0.22	0.02	0.44	-0.24	-0.1	-0.13
YNL194C		sporulation (sensu Fungi)	molecular function unknown	0.43	0.64	0.68	0.81	1.79	1.88	-0.13	-0.02	-0.45	-0.18	-0.35	-0.18
YNL195C		biological process unknown	molecular function unknown	1.16	0.31	1.55	1.1	3.48	2.4	0.48	-0.39	0.18	-0.45	0.35	-0.49
YNL209W	SSB2	protein biosynthesis*	ATPase activity*	-0.25	-0.81	-2.11	-1.95	0.24	0.45	0.16	0.56	0.66	0.27	0.69	0.98
YNL217W		biological process unknown	phosphoric monoester hydrolase activity	-0.45	-0.5	-1.13			-0.37	0.06	0.59	0.17	0.01	-0.04	0.02
YNL220W	ADE12	telomere maintenance*	adenylosuccinate synthase activity	1.41	1.08	1.43	2.08	-0.48	0.21	0.15	0.54	0.85	0.53	0.17	0.42
YNL221C	POP1	rRNA processing*	ribonuclease P activity*	0.78	0.52	1.35	0.95	-0.74	-0.74	0.29	0.03	0.15	0.19	-0.04	0.24
YNL223W	ATG4	protein targeting to vacuole*	microtubule binding*	0.69	0.71	1.16	1	0.6	0.83	0.15	0.37	0.44	1.05	0.03	0.47
YNL230C	ELA1	RNA elongation from RNA polymerase II promoter	transcriptional elongation regulator activity	-0.71	0.01	-0.33		0.13	1.21	-0.21	-0.65	0.02	0.28	-0.23	-0.14
YNL239W	LAP3	response to antibiotic	transcription regulator activity*	0.76	0.36	1.09	1.47	0	-0.11	-0.13	0.45	0.46	0.09	0.13	0.18
YNL241C	ZWF1	pentose-phosphate shunt, oxidative branch*	glucose-6-phosphate 1-dehydrogenase activity	1.21	0.97	1.99	2.34	0.43	0.66	-0.34	0.3	0.05	-0.12	-0.07	0.25
YNL247W		cysteine metabolism*	cysteine-tRNA ligase activity	-0.65	-0.29	-1.18		-0.54	-0.28	0.22	0.24	-0.17	-0.08	-0.14	0.2
YNL248C	RPA49	transcription from RNA polymerase I promoter	DNA-directed RNA polymerase activity	-1.07	-0.92			-1.6	-0.98	-0.15	0.54	0.01	-0.14	-0.07	0.32
YNL254C		biological process unknown	molecular function unknown	-0.78	-0.6	-1.16		-0.78	-0.41	0.01	0.07	-0.36	0.07	-0.29	-0.1
YNL255C	GIS2	intracellular signaling cascade	molecular function unknown	-0.59	-0.22	-1.25	-1.01	-0.22	-0.05	0.11	0.89	0.27	0.08	0.39	0.48
YNL273W	mitotic sister chromatid cohesion*	molecular function unknown	YNL273W	-0.57	0.02	-0.39		-0.59	-0.52	0.01	0.13	-1.18	-0.06	-0.59	-0.01
YNL274C		metabolism	oxidoreductase activity, acting on the CH-OH group of donors, NAD or NADP as acceptor	1	0.86	1.14	0.69	1.72	1.53	0.07	-0.03	-0.46	-0.19	-0.19	0.03
YNL276C				2.08	2.49	3.45	3.19	-0.32	-0.21	-0.38	-0.04	-0.28	0.47	-0.28	0.11
YNL277W	MET2	methionine biosynthesis*	homoserine O-acetyltransferase activity	2.46	2.37	3.84		0.07	-0.08	-0.2	0.13	0.42	0.64	0.35	0.17
YNL279W	PRM1	plasma membrane fusion	molecular function unknown	0.15	0.16	1.02		0	0.03	-0.22	-0.46	0.07	0.18	0.01	-0.02
YNL299W	TRF5	sister chromatid cohesion*	polynucleotide adenylyltransferase activity*	-1.09	-0.71	-0.71		-0.71	-0.66	0.06	-0.06	-0.05	0.13	-0.07	-0.01
YNL300W		biological process unknown	molecular function unknown	-0.77	-0.32	-1.31	-0.42	-1.54	-0.83	-0.33	0.71	-0.85	-0.65	-0.37	0.34
YNL301C	RPL18B	translation	structural constituent of ribosome	-0.38	-0.58	-1.58	-1.04	-0.43	-0.27	0.27	0.85	0.26	-0.1	0.23	0.33
YNL302C	RPS19B	translation*	structural constituent of ribosome	-0.45	-0.6	-2	-1.45	-0.49	-0.29	-0.16	0.94	0.19	-0.29	0.22	0.32
YNL305C		biological process unknown	molecular function unknown	0.77	0.69	0.44		0.97	1.05	0.19	0.52	0.41	0.58	-0.01	0.19
YNL308C	KRI1	ribosome biogenesis	molecular function unknown	-1.31	-0.61			-1.15	-0.96	0.07	-0.15	0.02	-0.17	0.13	0.32
YNL313C		karyogamy	molecular function unknown	-0.71	-0.85	-1.21		-1.28	-1.44	0.12	-0.31	-0.06	-0.12	0.17	0
YNL327W	EGT2	cytokinesis	cellulase activity	-0.49	0.01	0.14	-0.21	-1.28	-1.44	0.42	0.19	0.49	0.65	-0.15	0.06
YNL336W	COS1	biological process unknown	molecular function unknown	0.33	0.68	0.52	1	0.28	0.32	0.18	0.73	0.36	0.35	0.09	0.42
YNL337W				-0.36		1.02		0.69		-0.17		1.08		0.66
YNR002C	ATO2	ammonium transport*	ammonium transporter activity	0.3	0.66	1.13		1.56	1.17	0.18	0.17	0.3	0.16	-0.18	-0.39
YNR009W		biological process unknown	molecular function unknown	-0.32	-0.17	-0.72		-1.41	-0.85	-0.16	0.47	0.15	0.04	-0.22	-0.07
YNR014W		biological process unknown	molecular function unknown	-0.13	0.48	-0.15		2.18	2.68	-0.18	0.69	-0.29	-0.11	-0.56	-0.26
YNR017W	MAS6	protein import into mitochondrial matrix	protein transporter activity	-0.61	-0.37	-1.22	-0.73	-0.67	-0.39	-0.1	0.74	-0.1	-0.16	-0.1	0.23
YNR024W		biological process unknown	molecular function unknown	-1.03	-0.75	-0.59		-0.56	-0.67	-0.32	-0.42	0.08	-0.2	-0.1	-0.35
YNR034W	SOL1	tRNA export from nucleus*	molecular function unknown*		0.55	0.32		1.64	1.67	-0.09	0.19	-0.1	0.02	-0.08	-0.08
YNR038W	DBP6	35S primary transcript processing*	ATP-dependent RNA helicase activity	-0.56		-1.2		-0.6	-0.49	-0.01	0.18	0.39	-0.3	0.1	0.11
YNR047W		response to pheromone	protein kinase activity	0.98	0.85	0.75	1.04	0.7	0.88	0.12	0.2	0.09	0.26	-0.03	0.38
YNR049C	MSO1	sporulation (sensu Fungi)*	molecular function unknown	0.21	0.55	0.04	0.46	1.41	1.84	0.05	0.25	0.34	0.41	0.09	0.37
YNR053C	NOG2	ribosome assembly*	GTPase activity	-1.27	-1.02	-1.84		-1.87	-1.11	-0.07	0.76	0.51	0.4	-0.27	0.01
YNR054C	ESF2	35S primary transcript processing	transcription regulator activity	-1.03	-0.94			-1.26	-1.02	0.06	0.18	0.21	-0.46	0.01	-0.03
YNR067C	DSE4	cytokinesis, completion of separation	glucan 1,3-beta-glucosidase activity	-0.47	-0.06	-0.03	0.57	-1.39	-1.21	0.26	0.49	0.16	0.39	-0.44	-0.3
YOL010W	RCL1	35S primary transcript processing	molecular function unknown*	-1.17	-0.94	-2.01		-1.43	-1.07	-0.05	0.62	0.6	0.44	-0.08	0.26
YOL016C	CMK2	protein amino acid phosphorylation*	calcium- and calmodulin-dependent protein kinase activity	1.09	1.48	0.89	1.19	1.04	1.46	0.1	0.64	0.24	0.33	-0.09	0.29
YOL020W	TAT2	telomere maintenance*	aromatic amino acid transporter activity	2.07	2.3		1.44	-0.29	0.32	0.18	0.52	0.95	0.92	0.03	0.57
YOL022C		biological process unknown	molecular function unknown	-0.54	-0.86	-1.39	-1.25	-1.05	-0.65	-0.3	0.41	0.09	-0.27	0.02	0.13
YOL032W		biological process unknown	molecular function unknown	0.57	1.04	0.21			1.25	-0.21	0.26	0.01	-0.05	-0.57	-0.1
YOL038W	ubiquitin-dependent protein catabolism	endopeptidase activity	YOL038W	-0.11	-1.56	-0.28	-0.37	-0.07	0.09	-0.19	-0.55	-0.37	-1.01	-0.11	-0.48
YOL039W	RPP2A	translational elongation*	structural constituent of ribosome	-0.25	-0.55	-1.63	-1.54	-0.21	-0.55	0.02	0.93	0.24	-0.24	0.15	0.18
YOL040C	RPS15	translation*	structural constituent of ribosome	0	-0.69	-1.76	-1.51	-0.1	-0.36	0.01	0.78	0.62	-0.1	0.56	0.28
YOL041C	NOP12	rRNA metabolism	RNA binding	-0.71	-0.16	-1.06	-0.69	-0.66	-0.57	0.11	0.24	-0.47	-0.34	-0.26	0
YOL047C		biological process unknown	molecular function unknown	0.57	0.72			1.79	1.27	-0.04	-0.04	-0.05	0.22	-0.08	0.11
YOL048C		biological process unknown	molecular function unknown		0.81	1.11	0.92	1.16	1.03	-0.04	-0.17	-0.18	0	0	-0.32
YOL052C-A	DDR2	response to stress	molecular function unknown	2.51	2.23	2.71	3.16	3.44	3.16	0.11	0.73	0.66	0.52	-0.15	-0.14
YOL058W	ARG1	arginine biosynthesis*	argininosuccinate synthase activity	2.95	2.53	3.71	4.16	-0.4	0.12	0.01	0.57	1.59	1.78	0.34	0.76
YOL059W	GPD2	glycerol metabolism	glycerol-3-phosphate dehydrogenase (NAD+) activity	0.77	1.36	0.46	1.42	-0.39	0.68	-0.32	0.7	0.48	0.58	0.09	0.83
YOL064C	MET22	sulfate assimilation*	3'(2'),5'-bisphosphate nucleotidase activity	1.62	1.26	3.51	3.6	-0.41	-0.52	0.07	0.55	0.76	0.82	0.17	0.42
YOL067C	RTG1	transcription initiation from RNA polymerase II promoter*	transcription coactivator activity	-0.14	0.26	0.01	0.35	0.33	1.29	-0.32	-0.1	-0.23	0.2	-0.32	-0.05
YOL077C	BRX1	ribosomal large subunit assembly and maintenance	rRNA primary transcript binding*	-1.2	-1.14	-2.55	-1.66	-1.96	-1.42	-0.26	0.32	-0.05	-0.59	-0.24	0
YOL080C	REX4	rRNA processing*	3'-5' exonuclease activity	-0.45	-0.45	-0.42		-0.32	-1	0.08	-0.17	0.04	-0.31	0.07	0.09
YOL084W	PHM7	biological process unknown	molecular function unknown	1.36		2.11		4.06		0.42	-0.54	-0.17	-0.21	-0.13	-0.31
YOL097C	WRS1	tryptophanyl-tRNA aminoacylation	tryptophan-tRNA ligase activity	-0.74	-0.23	-1.25	-0.58	-0.63	0.22	-0.16	0.8	-0.01	0.17	-0.13	0.54
YOL098C	proteolysis	metalloendopeptidase activity	YOL098C	-0.58	-0.03	-0.77	0.06	-0.78	-0.26	-0.13	0.21	-1.25	-0.21	-0.77	-0.22
YOL106W				0.1	0.29	0.49	1.59	-0.32	-0.17	0.49	0.04	-0.08	-0.12	-0.07	0.47
YOL107W		biological process unknown	molecular function unknown		0.7	0.3	1.18	-0.47	0.25	-0.37	0.26	-0.02	0.36	-0.29	0.34
YOL109W	ZEO1	telomere maintenance*	molecular function unknown	-0.02	0.14	-1.29		-2.09	-1.11	-0.35	0.41	-0.23	-0.59	0.24	0.32
YOL111C	MDY2	cellular morphogenesis during conjugation with cellular fusion	molecular function unknown	1.06	1.33	0.16		0.35	1.35	-0.28	0.57	0.13	0.16	-0.03	0.26
YOL114C		biological process unknown	molecular function unknown	0.64	1.03	0.68	0.77	-0.14	-0.26	0.16	-0.17	-0.09	-0.01	-0.25	-0.19
YOL118C				0.95	0.5	1.82		-0.26	-0.16	-0.15	-0.17	0.13	0.02	-0.31	-0.38
YOL119C	MCH4	transport	transporter activity*	1.48	1.15	2.78	2.98	-0.75	0.17	0.01	0.19	0.76	0.9	0.04	0.17
YOL120C	RPL18A	translation	structural constituent of ribosome	-0.27	-0.82	-1.9	-1.49	-0.53	-0.5	-0.02	0.75	0.13	-0.2	0.2	0.13
YOL121C	RPS19A	telomere maintenance*	structural constituent of ribosome	-0.23	-0.51	-1.95	-1.4		-0.29	-0.03	0.96	0.18	-0.06	0.12	0.24
YOL123W	HRP1	mRNA polyadenylylation*	RNA binding	-0.93	-0.91	-1.55	-0.65	-0.81	0.48	-0.27	0.76	-0.59	-0.89	-0.31	0.25
YOL124C	TRM11	tRNA methylation	RNA binding*	-1.16	-1.36	-1.02		-0.91	-1.28	-0.1	0.18	0.31	-0.2	0.07	0.12
YOL125W		biological process unknown	molecular function unknown	-0.82	-1.29	-1.06		-1.17	-0.52	-0.29	0.03	0.47	-0.04	-0.06	-0.09
YOL126C	MDH2	gluconeogenesis*	L-malate dehydrogenase activity	0.4	0.48	0.19	1.16	0.28	0.51	-0.14	0.6	0.42	0.16	-0.18	-0.11
YOL127W	RPL25	translation*	structural constituent of ribosome*	-0.45	-0.53	-2.07	-1.53	-0.83	-0.18	-0.19	0.91	0.23	-0.12	-0.04	0.12
YOL128C	YGK3	protein amino acid phosphorylation*	glycogen synthase kinase 3 activity	-0.05	0.34	-0.4	0.14	1.54	1.76	-0.02	0.33	-0.25	-0.01	-0.47	-0.21
YOL139C	CDC33	translational initiation*	translation initiation factor activity	-0.66	-0.64	-1.55	-0.72	-0.42	-0.14	-0.23	0.84	0.18	-0.24	0.29	0.44
YOL140W	ARG8	arginine biosynthesis*	acetylornithine transaminase activity	0.78	0.65	1.65	1.95	-0.19	-0.52	0.29	0.39	0.4	0.23	-0.05	0.24
YOL143C	RIB4	riboflavin biosynthesis	6,7-dimethyl-8-ribityllumazine synthase activity	0.23	0.2	0.01	0.58	1.1	1.73	-0.18	0.98	0.32	0.07	0.26	0.39
YOL150C				-0.12	-0.22	0.44	0.3	3.06	2.94	-0.12	-0.02	-0.17	-0.05	0	0.28
YOL151W	GRE2	response to stress	oxidoreductase activity*	0.21	0.25	0.27	0.9	3.38	4.01	-0.24	0.71	0.16	0.19	0.23	0.81
YOL152W	FRE7	biological process unknown	ferric-chelate reductase activity	0.64	0.16	0.53	0.08	1.09	0.17	0.34	0.06	0.7	0.09	0.34	-0.02
YOL153C		biological process unknown	molecular function unknown	0.75	1.38	1.28	1.24	0.99	1.45	-0.19	-0.19	0.26	0.62	-0.35	0.13
YOL155C		cell wall organization and biogenesis	glucosidase activity	-0.09	0.83	0.2	0.76	-1.09	-0.4	-0.12	0.09	0.06	-0.06	-0.46	-0.33
YOL162W		transport	transporter activity	1.44	1.14	2.16	1.49	0.16	-0.57	0.12	-0.4	-0.01	-0.29	0.17	-0.51
YOL163W		transport	transporter activity	0.63	1.23	1.16		-0.32	-0.04	-0.2	-0.23	-0.29	0.01	-0.4
YOL164W	BDS1	dodecyl sulfate metabolism	arylsulfatase activity*	1.24	0.69	2.28		-0.16	-0.48	0.09	-0.18	-0.02	-0.05	-0.29	-0.34
YOL165C	AAD15	aldehyde metabolism	aryl-alcohol dehydrogenase activity	-0.05	0.32	0.03	0.39	-1.32	-0.34	-0.26	0.58	-0.13	0.23	-0.22	-0.06
YOR001W	RRP6	35S primary transcript processing*	3'-5'-exoribonuclease activity	-0.55	-0.55	-1.44	-0.7		-0.33	-0.19	0.25	0	0.06	-0.21	0.13
YOR004W	UTP23	35S primary transcript processing*	molecular function unknown	-0.78	-0.82	-1.83		-1.79	-1.51	-0.23	0.38	0.24	-0.41	-0.13	0.08
YOR009W	TIR4	biological process unknown	molecular function unknown	-0.2	-0.13	-0.28	0.16	-1.18	-0.17	0.02	0.39	-0.08	0.19	-0.54	-0.16
YOR016C	secretory pathway	molecular function unknown	YOR016C	-0.54	0.13	-0.58	0.12	-0.58	-0.14	-0.03	0.13	-1.01	-0.26	-0.6	-0.21
YOR019W		biological process unknown	molecular function unknown	0.69	0.28	0.83	1.22	1.77	1.99	0.18	0	0.24	0.37	0.06	-0.17
YOR021C		biological process unknown	molecular function unknown	-0.6	-0.72	-1.23		-0.52	0.02	-0.11	0.63	0.03	-0.15	0.2	0.38
YOR023C	AHC1	histone acetylation	histone acetyltransferase activity	0.13	0.58	0.18	0.56	0.21	1.31	-0.15	0.41	0.1	0.35	-0.27	0.09
YOR027W	STI1	protein folding	unfolded protein binding*	-0.45	-0.36	-1.66	-1.14	0.59	1.49	-0.21	0.76	-0.43	-0.19	-0.12	0.41
YOR028C	CIN5	regulation of transcription from RNA polymerase II promoter*	DNA binding*	1.47	2.16	-0.38	0.06	1.46	1.83	0.13	0.28	-0.6	-0.25	-0.26	-0.14
YOR030W	pseudohyphal growth*	molecular function unknown	YOR030W	-0.09	0.19	-0.18	-0.17	-0.28	-0.26	0.04	-0.25	-1.02	-0.32	-0.3	-0.4
YOR032C	HMS1	pseudohyphal growth	transcription factor activity	1.01	1.05	1.9	1.39	-0.1	0.15	0.36	0.4	0.32	0.38	0	0.03
YOR040W	GLO4	telomere maintenance*	hydroxyacylglutathione hydrolase activity	-0.09	-0.21	-1.13	-0.66	-1.59	-1.39	-0.32	0.44	-0.24	-0.73	0.19	0.1
YOR048C	RAT1	35S primary transcript processing*	5'-3' exoribonuclease activity	-0.44	-0.51	-1.06	-0.95	-0.49	-0.1	0.07	0.39	0.12	-0.17	0.18	0.37
YOR050C				-0.01	0.67	1.41		-0.18	0.04	-0.07		0.09	0.36	-0.39	-0.19
YOR051C		biological process unknown	molecular function unknown	-0.49	-0.44	-1.16	-0.61	-0.54	-0.07	-0.3	0.52	-0.12	-0.1	-0.31	0.29
YOR052C		biological process unknown	molecular function unknown	0.41	1.07	0.36	1.04	1.47	1.78	-0.1	0.56	-0.1	0.04	-0.23	0.08
YOR054C	VHS3	G1/S transition of mitotic cell cycle*	phosphopantothenoylcysteine decarboxylase activity*	-0.02	0.93	0.27		1.22	1.24	-0.04	0.55	-0.26	0.04	-0.5	-0.04
YOR056C	NOB1	processing of 20S pre-rRNA*	protein binding*	-1.01	-0.48	-1.1		-0.75	-0.55	0.05	0.3	-0.03	-0.04	-0.3	0.08
YOR068C	vacuole fusion, non-autophagic	molecular function unknown	YOR068C	-0.43	-0.03	-0.4		-0.56	-0.6	-0.16	-0.2	-1.07	-0.48	-0.68	-0.49
YOR081C	TGL5	triacylglycerol mobilization	triacylglycerol lipase activity	0.01	0.25	-0.14	0.19	2.03	2.45	0.13	0.18	-0.08	-0.08	-0.16	0.06
YOR095C	RKI1	pentose-phosphate shunt*	ribose-5-phosphate isomerase activity	-0.25	-0.13	-1.01	-0.26	-1	-0.25	-0.21	0.61	0.04	-0.19	-0.25	0.18
YOR096W	RPS7A	protein biosynthesis	structural constituent of ribosome	-0.26	-0.81	-1.96	-1.96	-0.33	-0.22	0.05	1.03	0.16	-0.27	0.3	0.31
YOR096W	RPS7A	protein biosynthesis	structural constituent of ribosome	-0.26	-0.81	-1.96	-1.96	-0.33	-0.22	0.05	1.03	0.16	-0.27	0.3	0.31
YOR098C	NUP1	mRNA export from nucleus*	protein binding*	-0.57	-0.81	-1.11	-0.97	-0.59	-0.09	-0.02	0.33	-0.07	0.03	-0.17	0.17
YOR101W	RAS1	Ras protein signal transduction*	GTPase activity	-0.48	-0.2	-1.34	-0.64	-1.23	-0.68	-0.27	0.47	-0.07	-0.35	-0.26	0.03
YOR108W	LEU9	leucine biosynthesis	2-isopropylmalate synthase activity	0.47	0.41	1.26	1.56	-1.1	-0.61	-0.03	0.22	0.16	0.47	0	0.37
YOR120W	GCY1	response to salt stress*	aldo-keto reductase activity	1.88	1.45	2.01	2.26	1.45	1.25	0.09	0.47	0.56	0.09	0.1	-0.16
YOR121C				1.39	1.44	1.71	2.28	1.1	1.3	-0.03	0.56	0.29	0.25	0.04	0.08
YOR128C	ADE2	'de novo' IMP biosynthesis*	phosphoribosylaminoimidazole carboxylase activity	2.57	2.2	1.27	1.35	-0.27	-0.02	0.34	0.41	1.2	0.66	0.06	0.29
YOR130C	ORT1	arginine biosynthesis*	L-ornithine transporter activity	0.91	0.91	2.19	1.99	-0.1	-0.65	-0.33	-0.11	0.21	0.28	-0.06	-0.08
YOR133W	EFT1	translational elongation	translation elongation factor activity	-0.48	-0.27	-1.14	-0.51	-0.29	0.63	0	0.49	0.1	0.41	0	0.98
YOR134W	BAG7	small GTPase mediated signal transduction	signal transducer activity*	0.51		1.22		1.9		0.27		0.47		0.28
YOR136W	tricarboxylic acid cycle*	isocitrate dehydrogenase (NAD+) activity	YOR136W	0.05	0.08	0.05	0.74	0.11	0.39	0.12	0.87	1.05	0.93	0.23	0.7
YOR145C	PNO1	35S primary transcript processing*	unfolded protein binding	-1.08	-1.34	-2.06		-2.11	-1.22	-0.18	0.64	0.46	-0.21	0.05	0.22
YOR146W				-1.32					-0.71	-0.18	0.19	-0.12	0	-0.14	0.11
YOR155C	ISN1	inosine salvage	IMP 5'-nucleotidase activity	0.68	0.88	1.17		0.31	0.69	0.13	0.43	0.34	0.43	-0.16	0.4
YOR161C	PNS1	biological process unknown	molecular function unknown*	1.02	1.19	1.29	2.17	3.03	3.68	0.1	0.45	0.18	0.57	-0.19	0.59
YOR162C	YRR1	positive regulation of transcription from RNA polymerase II promoter*	specific RNA polymerase II transcription factor activity	-0.13	0.22	0.2		0.77	1.08	0.08	0.19	0.14	0.4	-0.1
YOR167C	RPS28A	translation	structural constituent of ribosome	-0.4	-0.39	-1.27	-0.89	-0.3	-0.2	-0.03	0.97	0.17	-0.17	0.31	0.14
YOR168W	GLN4	glutaminyl-tRNA aminoacylation	glutamine-tRNA ligase activity	-0.48	-0.74	-1.27	-1.29	-0.1	0.12	0.4	0.49	0.47	0.01	0.26	0.4
YOR169C				-0.53	-0.35	-1.01		-0.29	0.17	0.15	0.59	0.25	0.06	0.12	0.56
YOR173W	DCS2	biological process unknown	molecular function unknown	0.43	0.84	0.9	0.65	0.47	1.02	0.2	0.41	-0.34	0.01	-0.35	-0.04
YOR174W	MED4	transcription from RNA polymerase II promoter	RNA polymerase II transcription mediator activity	0.21	0.27	1.16		0.02	-0.21	0.14	-0.11	-0.61	-0.31	-0.2	-0.22
YOR178C	GAC1	meiosis*	structural molecule activity*	0.47	0.98	0.45		0.83	1.14	0.4	0.34	0.61	0.54	0.39	0.23
YOR182C	RPS30B	telomere maintenance*	structural constituent of ribosome	-0.56	-0.5	-0.83	-1.05	-0.3	0.18	0	0.32	0.22	-0.36	0.28	-0.04
YOR184W	SER1	purine base biosynthesis*	phosphoserine transaminase activity	1.39	1.03	1.99	1.84	-0.1	0.19	0.22	0.68	0.99	0.64	0.31	0.62
YOR185C	GSP2	nuclear organization and biogenesis	GTPase activity	0.45	0.27	0.92	1.03	1.11	0.8	0.04	0.55	0.2	0.1	0.08	0.17
YOR186W		biological process unknown	molecular function unknown	0.43	-0.01	1	0.2	0.37	-0.14	0.31	-0.32	-0.22	-0.13	-0.01	-0.01
YOR195W	SLK19	meiosis*	molecular function unknown	-0.44	-0.48	-0.79	-1.16	-0.81	-0.12	-0.15	0.06	-0.2	-0.34	-0.1	-0.2
YOR204W	DED1	translational initiation	RNA helicase activity	-1	-0.78	-1.17	-0.55	-0.74	0.03	-0.05	0.27	0.22	0.13	0.1	0.68
YOR206W	NOC2	ribosome assembly*	molecular function unknown	-1.23	-1.13	-2.74		-1.73	-1.01	0.01	0.01	0.24	-0.02	0.05	0.41
YOR207C	RET1	transcription from RNA polymerase III promoter	DNA-directed RNA polymerase activity	-0.84	-0.48	-1.34		-0.86	-0.3	0.06	-0.23	-0.08	-0.14	-0.13	0.04
YOR220W		biological process unknown	molecular function unknown		0.61	0.73		1.16	1.32	0.14	0.35	0.28	-0.14	0.07	-0.06
YOR221C	MCT1	aerobic respiration*	[acyl-carrier protein] S-malonyltransferase activity	0.42	0.43	1.03	0.88	0.31	0.32	0.22	0.27	0.37	0.24	-0.06	0.24
YOR225W				-0.37	1.1	1.27	1.36	-0.4	-0.15	0.04	0.09	-0.16	0.18	-0.2	0.04
YOR226C	ISU2	iron ion homeostasis*	molecular function unknown	1.25	1.3	1.99		-0.09	0.08	0.14	0.66	0.98	0.77	0.29	0.43
YOR228C		biological process unknown	molecular function unknown	0.31	0.4	1.2		0.65	0.64	0.06	0.18	0.3	0.12	0	-0.13
YOR234C	RPL33B	translation	structural constituent of ribosome	-0.5	-0.8	-1.37	-1.56	-0.62	-0.44	0.07	0.62	0.46	-0.5	0.33	-0.07
YOR243C	PUS7	tRNA modification*	pseudouridine synthase activity	-0.68	-0.87	-1.61	-0.99	-1.24	-0.88	-0.2	0.37	0.05	-0.03	0.02	0.18
YOR254C	SEC63	posttranslational protein targeting to membrane*	protein transporter activity	-0.52	-0.41	-1.17		-0.85	-0.67	0.09	0.31	-0.41	-0.12	-0.38	0.26
YOR260W	GCD1	translational initiation	translation initiation factor activity*	-0.79	-0.84	-1.45	-0.72	-0.79	-0.43	-0.19	0.54	-0.22	-0.15	-0.33	0.09
YOR267C	HRK1	cell ion homeostasis	protein kinase activity	0.45	1.03	0.11	0.69	0.51	1.05	0.28	0.01	-0.33	0.5	-0.19	0.27
YOR272W	YTM1	ribosomal large subunit biogenesis*	molecular function unknown	-0.69	-0.57	-1.67	-1.17	-0.62	-0.58	0.03	0.07	-0.17	-0.41	-0.15	0.06
YOR273C	TPO4	polyamine transport	spermine transporter activity*	0.11	0.74	-0.33	0.79	1.07	1.78	0.15	0.39	-0.49	0	-0.63	-0.15
YOR276W	CAF20	negative regulation of translation	translation regulator activity	-0.21	-0.74	-1.16	-1.32	-0.41	-0.28	-0.12	0.32	0.03	-0.29	0.11	-0.04
YOR285W		biological process unknown	molecular function unknown	0.87	0.63		1.07	0.89	1.27	-0.13	0.97	0.54	0.38	0.28	0.35
YOR289W		biological process unknown	molecular function unknown	1.05	0.36	0.87	0.52	1	0.62	0.24	0.16	0.2	0.01	0.19	-0.09
YOR293W	RPS10A	translation	structural constituent of ribosome	-0.6	-0.62	-1.88	-1.32	-0.88	-0.57	-0.28	0.49	-0.24	-0.36	-0.18	-0.24
YOR294W	RRS1	rRNA processing*	molecular function unknown	-1.15	-1.22	-1.52	-1.23	-1.46	-1.08	-0.2	-0.04	0.17	-0.53	-0.13	-0.08
YOR298C-A	MBF1	positive regulation of transcription from RNA polymerase II promoter	transcription coactivator activity		0.03	-0.45	-0.82	1.09	0.95	0.12	0.73	0.14	-0.27	0.32	0.08
YOR302W		regulation of protein biosynthesis	translation regulator activity	0.85	0.72	1.25		-0.36	-0.55	-0.33	-0.47	-0.48	-0.02	-0.4	-0.28
YOR303W	CPA1	arginine biosynthesis	carbamoyl-phosphate synthase (glutamine-hydrolyzing) activity	2.3	2.38	2.7	3.7	0.02	0.72	-0.04	0.61	0.79	0.75	0.13	0.41
YOR309C				-1.03				-0.85		-0.21	0.28	0.2	-0.12	0.38	0.4
YOR310C	NOP58	rRNA modification*	molecular function unknown	-0.73	-0.82	-3.18	-2.44	-1.2	-0.64	0.14	0.64	0.21	-0.35	0.14	0.47
YOR312C	RPL20B	translation	structural constituent of ribosome	-0.47	-0.31	-1.67	-1.07	-0.67	-0.43	0.1	0.88	-0.01	-0.25	0.19	0.2
YOR315W	SFG1	pseudohyphal growth*	specific RNA polymerase II transcription factor activity	-1.26	-0.46	-1.36	-0.54	-1.68	-1.34	0.04	0.34	-0.7	0.22	-0.44	-0.21
YOR317W	FAA1	lipid metabolism*	long-chain-fatty-acid-CoA ligase activity	0.72	0.99	0.45	1.38	0.47	0.94	0.21	0.48	0.36	0.5	-0.38	0.15
YOR328W	PDR10	multidrug transport	ATPase activity, coupled to transmembrane movement of substances	0.61		1.49		0.68		0.43		0.05		0.22
YOR338W	biological process unknown	molecular function unknown	YOR338W	0.28		0.76		0.22	-0.06	0.01	-0.2	1.38	0.5	0.25	-0.25
YOR340C	RPA43	transcription from RNA polymerase I promoter	DNA-directed RNA polymerase activity		-1.28	-2.49		-1.59	-1.3	-0.3	0.36	-0.14	-0.53	-0.05	0.09
YOR341W	RPA190	transcription from RNA polymerase I promoter	DNA-directed RNA polymerase activity	-1.12	-0.48	-2.82		-1.22	-0.43	0.03	-0.16	-0.53	-0.32	-0.31	0.15
YOR342C		biological process unknown	molecular function unknown	-1.51	-1.38	-1.93		-1.58	-1.38	-0.19	0.51	0.67	0.48	-0.13	0.02
YOR347C	PYK2	pyruvate metabolism	pyruvate kinase activity	1.22	1.58	1.31	1.94	1.02	1.12	0.13	0.65	0.6	0.92	-0.14	0.42
YOR348C	PUT4	proline catabolism*	L-proline permease activity*		0.35	0.63	0.39	4.05	3.8	0.17	-0.09	0.14	-0.23	0.11	-0.17
YOR355W	GDS1	aerobic respiration	molecular function unknown	-0.5		-1.41	-0.28	-0.74	-0.41	0.27	0.59	0.2	0.28	-0.15	0.13
YOR359W	VTS1	protein targeting to vacuole	RNA binding*	-1.28	-0.69	-1.46	-0.62	-1.35	-1.12	0.29	0.48	0.38	0.57	-0.19	0.03
YOR360C	cAMP-mediated signaling	3',5'-cyclic-AMP phosphodiesterase activity	YOR360C	0.07	0.24	-0.03	0.21	0.19	0.8	0.38	0.38	1.05	0.94	0.1	0.18
YOR361C	PRT1	translational initiation	translation initiation factor activity	-0.54	-0.39	-1.32		-0.56		0.39	0.45	0.16	-0.28	0	0.4
YOR369C	RPS12	translation	structural constituent of ribosome	-0.09	-0.06	-1.61	-0.81	-0.05		-0.09	1.19	0.44	0.32	0.67	0.73
YOR374W	ALD4	ethanol metabolism	aldehyde dehydrogenase (NAD) activity	2.12	2.04	1.27	2.33	2.9	2.91	0.2	0.64	0.31	0.14	-0.17	0.12
YOR375C	GDH1	glutamate biosynthesis	glutamate dehydrogenase (NADP+) activity	0.74	0.86	1.07	1.76	-0.12	0.61	-0.19	0.69	0.06	0.29	0.08	0.77
YOR384W	FRE5	biological process unknown	ferric-chelate reductase activity	1.03	0.27	0.99		-0.04	-0.16	0.1	0.55	0.2	0.47	-0.38	-0.34
YOR386W	PHR1	photoreactive repair	deoxyribodipyrimidine photo-lyase activity	1.44	0.92	0.82		0.46	0.1	0.2	0.28	0.01	-0.05	-0.51	-0.47
YOR394W		biological process unknown	molecular function unknown	-0.08	-0.23	0.78		1.19	-0.06	0.2	-0.51	0.24	-0.24	0.67	-0.48
YPL003W	ULA1	protein neddylation	NEDD8 activating enzyme activity	0.65	0.6	0.69	1.15	0.29	0.59	0	0.47	0.01	0.09	-0.23	0.04
YPL004C	LSP1	endocytosis*	protein kinase inhibitor activity	1.28	1.08	1.23	2.03	1.46	1.74	0.22	0.85	0.29	0.17	-0.07	0.28
YPL012W	RRP12	processing of 20S pre-rRNA*	molecular function unknown	-1.45	-1.07			-1.88	-1.96	0.3	-0.15	0.03	-0.27	-0.05	-0.17
YPL018W	CTF19	chromosome segregation*	protein binding		-0.04	1.05		0.71	0.75	0	-0.04	0.09	0.36	-0.16	-0.21
YPL023C	MET12	methionine metabolism	methylenetetrahydrofolate reductase (NADPH) activity	0.75	1.08	0.52		-0.11	0.66	0.13	0.25	0.44	0.41	0	0.41
YPL032C	SVL3	endocytosis	molecular function unknown	-0.35	-0.34	-0.69	-0.06	-1.09	-0.97	-0.01	0.47	0.14	-0.2	-0.06	0.25
YPL038W	MET31	regulation of transcription*	DNA binding*	-1.08		1.53		0.25	0.22	-0.01	0	0.38	0.27	0.24	0.54
YPL043W	NOP4	rRNA processing	RNA binding	-1.14	-1.28	-2.13		-1.5	-1.36	-0.04	0.26	0.32	0.06	0.11	0.27
YPL044C				-1.44	-0.61			-1.25	-0.79	0	0.78	-0.01	0.45	0.2	0.44
YPL054W	LEE1	biological process unknown	molecular function unknown	3.11	3.18	2.72	2.86	2.12	2.41	0.06	0.29	0.4	0.42	0.4	0.37
YPL056C	biological process unknown	molecular function unknown	YPL056C	-0.6	0.02	-0.15		-0.39	0.05	-0.51	0.36	-1.07	-0.32	-0.51	-0.1
YPL057C	SUR1	sphingolipid biosynthesis*	mannosyltransferase activity*	0.63	0.63	-0.06	0.49	0.97	1.16	0.19	0.67	0.1	0.01	-0.1	-0.16
YPL060W	LPE10	mitochondrial magnesium ion transport	magnesium ion transporter activity	0.45		0.82		1.07	1.16	0.12	0.8	0.38	0.85	0.3	0.43
YPL061W	ALD6	acetate biosynthesis	3-chloroallyl aldehyde dehydrogenase activity	0.25	1.19	-0.18	0.98	1.66	2.14	0.24	0.94	-0.51	-0.8	-0.02	0.57
YPL075W	positive regulation of transcription from RNA polymerase II promoter*	DNA binding*	YPL075W	-0.23		-0.19	0.08	-0.63	0.04	-0.08	0.6	1.18	1.1	-0.05	-0.05
YPL078C	ATP4	ATP synthesis coupled proton transport	structural molecule activity*	0.39	0.29	0.36		0.14	0.28	0.11	1.21	0.53	0.26	0.17	0.47
YPL079W	RPL21B	translation	structural constituent of ribosome	-0.44	-0.35	-1.84	-1.45	-0.63	-0.23	-0.16	0.93	0.11	-0.11	0.18	0.34
YPL081W	RPS9A	translation*	structural constituent of ribosome	-0.82	-0.58	-2.21	-1.78	-1.15	-0.55	-0.18	0.68	0.53	0.06	0.15	0.3
YPL086C	ELP3	regulation of transcription from RNA polymerase II promoter	RNA polymerase II transcription elongation factor activity*	-1.06	-0.61	-1.64		-0.74	-0.04	0.06	0.56	0.15	0.33	0.02	0.49
YPL087W	YDC1	response to heat*	ceramidase activity	0.44	0.45	0.33	1.01	0.25	0.61	-0.08	0.64	0.29	0.36	-0.19	0.09
YPL090C	RPS6A	protein biosynthesis	structural constituent of ribosome	-0.38	-0.7	-1.96	-1.57	-0.37	-0.05	0.12	1.06	0.19	-0.14	0.23	0.37
YPL090C	RPS6A	protein biosynthesis	structural constituent of ribosome	-0.38	-0.7	-1.96	-1.57	-0.37	-0.05	0.12	1.06	0.19	-0.14	0.23	0.37
YPL092W	SSU1	sulfite transport	sulfite transporter activity	1.24	1.53	1.09		-0.86	-0.57	0.21	0.62	1.14	1.14	0.08	0.4
YPL093W	NOG1	ribosome export from nucleus	GTP binding	-0.8	-0.31	-1.06	-0.51	-0.99	-0.45	0.03	0.31	0.06	0.06	-0.14	0.39
YPL096W	PNG1	misfolded or incompletely synthesized protein catabolism*	peptide-N4-(N-acetyl-beta-glucosaminyl)asparagine amidase activity	1.08	0.78	1.28		-0.1	0.01	0.14	0.45	0.63	0.28	0.17	0.22
YPL106C	SSE1	telomere maintenance*	ATP binding*	0.06	-0.31	-1.07	-0.71	0.18	0.51	0.16	0.43	-0.08	0.08	0.09	0.4
YPL111W	CAR1	arginine catabolism to ornithine	zinc ion binding*	-0.58	-0.21	-1.67	-1.17	1.35	1.69	0.05	0.8	0.6	0.77	0.23	0.63
YPL119C	DBP1	translational initiation*	RNA helicase activity	0.31	0.3	0.65		1.19	0.98	0.1	-0.23	-0.09	-0.08	0.1	-0.03
YPL123C	RNY1	cellular morphogenesis	endoribonuclease activity	0.64	0.85	1.43	1.65	0.8	0.79	-0.46	-0.13	0.18	0.28	-0.35	0.07
YPL126W	NAN1	processing of 20S pre-rRNA	snoRNA binding	-0.62	-0.78	-2.24			-1.24	0.24	0.03	0.45	-0.31	0.07	0.34
YPL131W	RPL5	protein biosynthesis*	structural constituent of ribosome*	-0.13	-0.18	-1.45	-0.79	-0.38	0.13	-0.02	1.09	0.35	0.48	0.41	0.81
YPL131W	RPL5	protein biosynthesis*	structural constituent of ribosome*	-0.13	-0.18	-1.45	-0.79	-0.38	0.13	-0.02	1.09	0.35	0.48	0.41	0.81
YPL135W	ISU1	iron ion homeostasis*	protein binding	1.05	1.33	1.04	1.57	-0.04	0.4	0.09	1.1	1.03	0.85	-0.11	-0.01
YPL142C				-0.33	-0.42	-1.86	-1.64	-0.29	-0.23	-0.09	1.04	0.43	-0.05	0.39	0.29
YPL146C	NOP53	processing of 27S pre-rRNA*	rRNA binding	-0.49	-0.8	-1.41		-0.81	-0.51	-0.01	0.09	0.36	-0.36	0.21	-0.01
YPL154C	PEP4	sporulation*	endopeptidase activity*	0.44	0.42	0.95	1.78	0.68	1.02	0.03	0.77	0.05	0.34	-0.11	0.46
YPL163C	SVS1	response to chemical stimulus	molecular function unknown	-0.63	-0.07	-1.32		-1.3	-0.83	0.08	0.84	-0.55	-0.44	-0.22	0.36
YPL165C	SET6	biological process unknown	molecular function unknown	0.76	0.99	1.16	1.11	0.74	0.68	-0.01	0.07	-0.11	0.24	-0.39	-0.07
YPL166W	ATG29	biological process unknown	molecular function unknown	0.55		1.09		0.36	-0.12	0.17	0.13	-0.45	0.08	-0.34	-0.39
YPL170W	sterol metabolism	heme binding	YPL170W	-0.45	0.11	-0.12		-0.46	-0.32	0.03	0	-1.1	-0.43	-0.55	-0.64
YPL177C	CUP9	transcription initiation from RNA polymerase II promoter*	specific RNA polymerase II transcription factor activity	1.01	1.33	0.68	1.23	-0.14	0.19	-0.01	0.36	0.5	0.36	-0.29	-0.15
YPL188W	POS5	response to oxidative stress*	NADH kinase activity	1.29	1.39	1.6	1.95	-0.42	-0.08	-0.03	0.51	-0.13	-0.03	-0.21	-0.11
YPL197C				-0.49	-0.54	-1.17	-0.85	-0.54	-0.56	0.18	0.47	-0.26	-0.24	-0.1	-0.23
YPL198W	RPL7B	translation	structural constituent of ribosome	-0.77	-0.94	-2.02	-1.95	-0.75	-0.42	0.06	0.9	0.16	-0.31	0.06	0.21
YPL203W	TPK2	protein amino acid phosphorylation*	protein serine/threonine kinase activity*	0.94	1.21	0.58	1.46	0.9	1.34	-0.03	0.62	0.22	0.42	-0.16	0.22
YPL211W	NIP7	rRNA processing*	molecular function unknown	-0.91	-0.65	-1.81		-1.28	-1.25	-0.17	0.4	0	-0.35	0.02	0.31
YPL217C	BMS1	35S primary transcript processing*	GTP binding	-0.65	-0.24	-1.99		-1.08	-0.19	0.18	0.3	-0.01	0.08	0.08	0.58
YPL219W	PCL8	regulation of glycogen biosynthesis*	cyclin-dependent protein kinase regulator activity	0.4	0.91	0.16		0.66	1.3	-0.13	0.17	0.21	0.38	-0.16	0.2
YPL220W	RPL1A	translation	structural constituent of ribosome	-0.44	-0.77	-2.06	-1.63	-0.22	-0.09	-0.13	0.85	0.46	0.11	0.51	0.6
YPL221W	FLC1	protein folding*	FAD transporter activity	-0.09	0.29	0.06	0.44	1.28	1.67	0.1	0.44	0.01	0.32	0	0.18
YPL223C	GRE1	response to stress*	molecular function unknown	1.5	0.71	2.22	2.21	4.14	3.43	0.19	0.12	0.6	-0.16	0.52	0.01
YPL226W	NEW1	biological process unknown	ATPase activity*	-0.81	-0.36	-1.91	-1.65	-1.22	-1.1	0.28	-0.16	-0.03	-0.01	-0.17	0.01
YPL230W		biological process unknown	molecular function unknown	1.37	0.96	1.17		2.62	3.02	-0.02	0.31	0.15	0.09	-0.32	-0.42
YPL233W	NSL1	chromosome segregation	molecular function unknown	-0.23		-0.36	-0.14	-1	-0.05	-0.32	0.22	0.02	0	-0.5	-0.41
YPL239W	YAR1	response to osmotic stress*	molecular function unknown	-0.72	-0.62	-1.68	-1.02	-0.8	-0.07	-0.36	0.14	-0.01	-0.46	-0.3	-0.06
YPL240C	HSP82	response to stress*	unfolded protein binding*	-0.63	-1.12	-2.06	-2.04	0.96	0.87	0.19	0.48	-0.31	-0.31	0.1	0.11
YPL247C		biological process unknown	molecular function unknown	1.47		0.54	1.12	1.97	1.86	-0.16	-0.02	0.19	0.24	-0.51	-0.23
YPL249C-A	RPL36B	translation	structural constituent of ribosome*	-0.41	-0.48	-1.62	-1.47	-0.1	0.08	-0.04	0.81	0.27	-0.36	0.57	0.25
YPL250C	ICY2	biological process unknown	molecular function unknown	3.13	3.52	3.46		-1.42	-0.93	0	0.86	0.64	0.35	0.13	0.23
YPL256C	CLN2	regulation of cyclin-dependent protein kinase activity*	cyclin-dependent protein kinase regulator activity	-1.17	-0.6	-1.58	-0.64	-1.35	-1.09	0.26	0.73	-0.26	0.18	-0.09	0.38
YPL263C	KEL3	biological process unknown	molecular function unknown	-0.95	-0.28	-1.55	-1.06	-0.69	-0.21	-0.12	0.21	-0.43	-0.15	-0.32	0.37
YPL264C		biological process unknown	molecular function unknown	1.14	1.01	1.99	1.46	0.26	0.2	0.17	0.01	0.43	0.69	0.33	0.11
YPL265W	DIP5	amino acid transport	amino acid transporter activity*	1.04	1.38	1.55	2.59	0.21	0.72	0.25	0.82	1.05	1.35	0.13	0.55
YPL266W	DIM1	rRNA modification*	rRNA (adenine-N6,N6-)-dimethyltransferase activity	-0.27	-0.45	-1.69	-1.74	-0.88	-0.88	-0.14	0.34	0.19	-0.19	0.36	0.53
YPL267W		biological process unknown	molecular function unknown	-0.45	0.25	-0.63	0.02	-1.34	-0.55	-0.2	0.28	-0.18	0.17	-0.41	0.19
YPL270W	MDL2	aerobic respiration	ATPase activity, coupled to transmembrane movement of substances	0.56	0.29	1.24	0.54	0.41	0.19	0.21	-0.09	0.65	0.34	0.24	0.17
YPL273W	SAM4	sulfur amino acid metabolism	homocysteine S-methyltransferase activity	0.16	0.42	0.17	0.67	-1.05	-0.25	-0.23	0.59	0.27	0.52	0.02	0.47
YPL274W	SAM3	S-adenosylmethionine transport	S-adenosylmethionine transporter activity	1.97	1.96	2.82	2.92	-0.98	-0.52	-0.08	0.38	0.35	0.77	0.24	0.82
YPR002C-A				-0.12	0.5	0.48	1.91	-0.61	0.42	0.4	0.66	0.38	0.47	0.01	1.05
YPR006C	ICL2	propionate metabolism*	methylisocitrate lyase activity	0.25	0.62	0.46	1.2	-0.02	0.04	0.2	-0.2	0.09	0.07	0.15	0.18
YPR010C	RPA135	transcription from RNA polymerase I promoter	DNA-directed RNA polymerase activity	-1	0.16	-1.73	-0.9	-1.32	-0.59	0.01	0.26	-0.09	0.07	-0.25	0.28
YPR020W	ATP20	ATP synthesis coupled proton transport	structural molecule activity	-0.23	0.27	-0.24	1.07	-0.48	-0.07	-0.4	0.73	0.14	0.01	-0.11	0.14
YPR035W	nitrogen compound metabolism*	glutamate-ammonia ligase activity	YPR035W	0.86	1.33	-1.03	0.09	-0.96	-0.45	0.28	1.3	1.16	1.34	0.12	0.73
YPR035W	nitrogen compound metabolism*	glutamate-ammonia ligase activity	YPR035W	0.86	1.33	-1.03	0.09	-0.96	-0.45	0.28	1.3	1.16	1.34	0.12	0.73
YPR036W	VMA13	vacuolar acidification	hydrogen-transporting ATPase activity, rotational mechanism	0.37	0.21	0.05	0.39	-0.06	0.99	-0.11	1.06	0.44	0.35	0.05	0.83
YPR040W	TIP41	signal transduction	molecular function unknown		0.23	-0.39	0.03	0.09	1.07	-0.32	0.32	0.38	0.16	0.05	0.13
YPR041W	TIF5	regulation of translational initiation*	translation initiation factor activity*	-0.62	-0.73	-1.98	-2.02	-0.91	-0.22	-0.16	0.7	-0.09	-0.27	-0.11	0.31
YPR043W	RPL43A	translation	structural constituent of ribosome	-0.46	-0.72	-1.88	-1.46	-0.62	-0.26	-0.33	0.79	0.04	-0.26	0.08	-0.15
YPR044C				-0.32	-0.72	-1.79	-1.33	-0.67	-0.22	-0.2	0.92	0.19	-0.24	0.15	0.04
YPR046W	MCM16	chromosome segregation	protein binding	-0.68	-0.5	-1.1	-0.59	-1.08	-0.54	-0.28	0.39	0.03	-0.34	-0.19	-0.06
YPR048W	TAH18	biological process unknown	molecular function unknown	-0.48	-0.23	-0.6		-1.28	0.05	-0.23	0.19	0.09	-0.03	-0.2	0.05
YPR055W	SEC8	cytokinesis*	protein binding	0.36	1	-0.41	-0.04	-0.47	-0.18	0.34	0.92	0.57	0.81	-0.06	0.33
YPR058W	YMC1	transport	transporter activity	0.27	-0.07	0.9	1.14	-0.42	-0.37	-0.17	0.36	0.25	0.25	0.11	0.23
YPR102C	RPL11A	translation*	structural constituent of ribosome	-0.18	-0.84	-1.83	-1.51	-0.28	-0.18	0.04	0.87	0.38	-0.25	0.51	0.34
YPR110C	RPC40	transcription from RNA polymerase I promoter*	DNA-directed RNA polymerase activity	-0.62	-0.64	-1.84	-1.18	-1.05	-0.31	-0.17	0.82	0.15	-0.19	0.03	0.4
YPR112C	MRD1	35S primary transcript processing	snoRNA binding*	-1.05	-1.06	-2.26	-1.81	-1.48	-0.45	0.1	0.13	0.53	0.16	0.13	0.27
YPR132W	RPS23B	telomere maintenance*	structural constituent of ribosome	-0.36	-0.38	-1.85	-1.16	-0.69	0.14	-0.46	1.1	0.29	0.1	0.08	0.29
YPR134W	MSS18	Group I intron splicing	molecular function unknown	-0.9	0.2	-1.21	-0.42	-0.97	-0.26	-0.53	0.39	-0.06	-0.01	-0.5	0.01
YPR136C				-0.76	-0.34	-1.14		-1.08	-0.44	-0.42	0.06	0.3	0.19	-0.14	0.1
YPR141C	KAR3	meiosis*	microtubule motor activity*	-0.57	-0.64	-1.01		-0.54	-0.03	0.29	0.32	-0.05	-0.07	-0.15	0.01
YPR143W	RRP15	processing of 27S pre-rRNA	molecular function unknown	-0.77	-0.56	-1.08		-0.83	-0.71	-0.17	-0.06	0.21	-0.46	0.09	-0.11
YPR144C	NOC4	35S primary transcript processing*	molecular function unknown	-0.77	-0.75	-1.45		-0.89	-0.67	-0.15	0.5	0.4	0.2	-0.1	0.2
YPR145W	ASN1	asparagine biosynthesis	asparagine synthase (glutamine-hydrolyzing) activity	0.42	0.7	0.76	1.56	-1.11	-0.48	0	0.86	0.07	0.58	-0.04	0.49
YPR149W	NCE102	protein secretion	molecular function unknown	0.77	0.77	0.56	1.49	1.22	1.29	0.15	0.74	0.13	-0.06	0	0.02
YPR163C	TIF3	translational initiation	translation initiation factor activity	-0.19	-0.72	-1.67	-1.84	-0.45	-0.55	0.04	0.78	0.29	-0.29	0.25	0.29
YPR167C	MET16	methionine metabolism*	phosphoadenylyl-sulfate reductase (thioredoxin) activity	1.9		4.5		-0.34	-0.49	-0.04	0.22	0.32	0.54	-0.07	0.13
YPR174C		biological process unknown	molecular function unknown	-0.59	-0.47	-1.68	-1.42	-0.51	-0.33	-0.01	0.89	0.23	0.1	0.14	0.37
YPR178W	PRP4	nuclear mRNA splicing, via spliceosome	RNA splicing factor activity, transesterification mechanism	-0.81	-0.04	-1.33	-0.88	-0.99	-0.74	-0.02	0.23	-0.09	-0.02	-0.29	0.27
YPR181C	SEC23	ER to Golgi vesicle-mediated transport*	GTPase activator activity	0.29	0.82	0.34	0.74	1.18	1.35	0.35	0.56	0.15	0.18	-0.09	0.44
YPR184W	GDB1	glycogen catabolism	4-alpha-glucanotransferase activity*	0.83	1.27	1.44	1.18	1.45	1.35	0.22	-0.03	-0.08	-0.13	-0.41	-0.21
YPR187W	RPO26	transcription from RNA polymerase II promoter*	DNA-directed RNA polymerase activity	-0.4	-0.74	-1.63	-1.36	-0.49	-0.52	0.13	0.95	0.15	-0.1	0.04	0.26
YPR190C	RPC82	transcription from RNA polymerase III promoter	DNA-directed RNA polymerase activity	-0.7	-0.21	-1.15	-0.24	-0.84	-0.46	-0.24	0.25	-0.6	-0.2	-0.43	-0.11
YPR194C	OPT2	oligopeptide transport	oligopeptide transporter activity	1.09	1.69	0.08	0.45	-0.28	-0.12	0.12	0.55	0.79	1.08	0.08	0.11
