# Supplementary material for: Stress-Dependent Coordination of Transcriptome and Translatome in Yeast
Source: PLoS Biol. 2009 May 5;7(5):e1000105. doi: 10.1371/journal.pbio.1000105 (PMC2675909; doi:10.1371/journal.pbio.1000105)
Supplement: Table S1 — Proteins were analyzed by LC-MS/MS either after separation by SDS-PAGE (gel) or directly after purification and TCA-precipitation (Shot Gun). Both ORFs are indicated for paralogous ribosomal proteins. The likelihood (in percent) for correct identification of the protein was calculated with Scaffold. (21 KB XLS) [file pbio.1000105.st001.xls]

## Sheet: Sheet1
Protein	Organism	ORF1	MW (Da)	Gel	Shot Gun
Rpl1	S. cerevisiae	YPL220W; YGL135W	24468.3	0.79
Rpl3	S. cerevisiae	YOR063W	43739.9	0.75
Rpl4	S. cerevisiae	YBR031W; YDR012W	39074	0.86
Rpl5	S. cerevisiae	YPL131W	33726.1	0.99
Rpl6	S. cerevisiae	YML073C; YLR448W	19968.9	1	0.83
Rpl7	S. cerevisiae	YGL076C; YPL198W	27621.6	0.85	0.81
Rpl8	S. cerevisiae	YHL033C; YLL045C	28094.8
Rpl9	S. cerevisiae	YGL147C; YNL067W	21550.8
Rpl10	S. cerevisiae	YLR075W	25344.1		0.92
Rpl13	S. cerevisiae	YDL082W; YMR142C	22507.5	0.86
Rpl15	S. cerevisiae	YLR029C; YMR121C	24404.6
Rpl17	S. cerevisiae	YKL180W; YJL177W	20531.6	0.64
Rpl19	S. cerevisiae	YBR084C-A; YBL027W	21686.6	0.88
Rpl21	S. cerevisiae	YBR191W; YPL079W	18224		0.83
Rpl26	S. cerevisiae	YLR344W; YGR034W	14216.3	0.95
Rpl27	S. cerevisiae	YHR010W; YDR471W	15513.2	0.23
Rpl31	S. cerevisiae	YDL075W; YLR406C	12935.2		0.83
Rpp0a	S. cerevisiae	YLR340W	33748.5		0.98
Rpp2a	S. cerevisiae	YOL039W	10728.2
Rps0	S. cerevisiae	YGR214W	28006.2		0.92
Rps1	S. cerevisiae	YLR441C; YML063W	28794.8	0.5
Rps3	S. cerevisiae	YNL178W	26485	0.5	0.91
Rps4	S. cerevisiae	YJR145C; YHR203C	29393.2		0.98
Rps5	S. cerevisiae	YJR123W	25020.5		1
Rps7	S. cerevisiae	YOR096W; YNL096C	21604.7	0.99
Rps11	S. cerevisiae	YDR025W; YBR048W	17730.8	0.92
Rps13	S. cerevisiae	YDR064W	17011.8	0.55	1
Rps15	S. cerevisiae	YOL040C	15984.2	0.55
Rps16	S. cerevisiae	YMR143W; YDL083C	15829.8	1	1
Rps18	S. cerevisiae	YDR450W; YML026C	17019.9	0.53	0.92
Rps19	S. cerevisiae	YOL121C; YNL302C	15899.4	0.93	0.82
Rps22	S. cerevisiae	YJL190C; YLR367W	14608.5		0.99
Rps23	S. cerevisiae	YGR118W; YPR132W	16020.3	0.55
Rps24	S. cerevisiae	YER074W; YIL069C	15311	0.89
Rps27	S. cerevisiae	YKL156W; YHR021C	8861.3		0.92
Asc1	S. cerevisiae	YMR116C	34787.8	1	0.92
Ino80	S. cerevisiae	YGL150C	171444		0.54
Rrn7	S. cerevisiae	YJL025W	60342.2		0.66
YHR113W	S. cerevisiae	YHR113W	54157.6		0.89
BSA	Bos taurus	UPI000016C268	69306.2	1
TEV protease	Tobacco etch virus	P04517	346150	1
Trypsin	PIG	P00761	24409	0.95
1The high identity of paralogous ribosomal proteins did not allow distinguishing them by mass spectrometry;
both systematic names are therefore indicated in the column next to the name of the protein.
